# Supplementary material for: Superiority of the Triple-Acting 5-HT6R/5-HT3R Antagonist and MAO-B Reversible Inhibitor PZ-1922 over 5-HT6R Antagonist Intepirdine in Alleviation of Cognitive Deficits in Rats
Source: J Med Chem. 2023 Oct 5;66(21):14928–47. doi: 10.1021/acs.jmedchem.3c01482 (PMC10641814; doi:10.1021/acs.jmedchem.3c01482)
Supplement: Supplementary file 2 — jm3c01482_si_002.csv [file jm3c01482_si_002.csv]

Compound	SMILE	PAINS alerts	MAO-B	5-HT6R		5-HT3R		MAO-A	serotonin 5-HT1A	serotonin 5-HT2A	serotonin 5-HT2B	serotonin 5-HT2C	serotonin 5-HT7	dopamine D2	dopamine D3	adrenergic alfa1	adrenergic alfa2A	adrenergic beta1	muscarinic M1	histaminic H1	SERT	hERG	Pharmacokinetics	In vivo effective dose
			pIC50	Ki [nM]	Kb [nM] antagonism	Ki [nM]	pD2 antagonism		% inhibition at 1 microM	% inhibition at 1 microM	% inhibition at 1 microM	% inhibition at 1 microM	% inhibition at 1 microM	% inhibition at 1 microM	% inhibition at 1 microM	% inhibition at 1 microM	% inhibition at 1 microM	% inhibition at 1 microM	% inhibition at 1 microM	% inhibition at 1 microM	% inhibition at 1 microM	% inhibition at 1 microM	Brain/Plasma ratio	NOR test in rats (ip) in SCOP assay	T maze test in rats after oAB administration, curative treatment	T maze test in rats after oAB administration, preventive treatment
3	[H]Cl.C1(N[C@@H]2CNCC2)=NC3=CC=CC=C3C4=C1C=CN4CC5=CC=CC=C5	NO	6,57 ± 0,03	21 ± 3
4	FC1=CC(CN2C=CC3=C2C4=CC=CC=C4N=C3N[C@@H]5CNCC5)=CC=C1.[H]Cl	NO	6,16 ± 0,05	21 ± 2
5	ClC1=CC(CN2C=CC3=C2C4=CC=CC=C4N=C3N[C@@H]5CNCC5)=CC=C1.[H]Cl	NO	6,92 ± 0,04	7 ± 1
6	ClC1=CC(CN2C=CC3=C2C4=CC=CC=C4N=C3N[C@H]5CNCC5)=CC=C1.[H]Cl	NO	6,83 ± 0,01	30 ± 4
7	BrC1=CC(CN2C=CC3=C2C4=CC=CC=C4N=C3N[C@@H]5CNCC5)=CC=C1.[H]Cl	NO	6,89 ± 0.12	10 ± 1
8	COC1=CC(CN2C=CC3=C2C4=CC=CC=C4N=C3N[C@@H]5CNCC5)=CC=C1.[H]Cl	NO	6,86 ± 0,07	25 ± 3
9	ClC1=CC(CN2C=CC3=C2C4=CC=CC=C4N=C3NC[C@@H]5NCCC5)=CC=C1.[H]Cl	NO	5,70 ± 0.04	214 ± 26
10	ClC1=CC(CN2C=CC3=C2C4=CC=CC=C4N=C3NC[C@H]5NCCC5)=CC=C1.[H]Cl	NO	6,52 ± 0,04	226 ± 30
11	ClC1=CC(CN2C=CC3=C2C4=CC=CC=C4N=C3NC[C@@H]5CNCC5)=CC=C1.[H]Cl	NO	8,02 ± 0,12	140 ± 18
12	ClC1=CC(CN2C=CC3=C2C4=CC=CC=C4N=C3NC[C@H]5CNCC5)=CC=C1.[H]Cl	NO	6,52 ± 0,04	122 ± 10
13	CN(C)C1CN(C2=NC3=CC=CC=C3C4=C2C=CN4CC5=CC=CC(Cl)=C5)CC1.[H]Cl	NO	7,43 ± 0,04	1339 ± 156
14	NC[C@H]1CN(C2=NC3=CC=CC=C3C4=C2C=CN4CC5=CC=CC(Cl)=C5)CC1.[H]Cl	NO	8,00 ± 0,01	1516 ± 220
15	CNC1CN(C2=NC3=CC=CC=C3C4=C2C=CN4CC5=CC=CC(Cl)=C5)C1.[H]Cl	NO	8,22 ± 0,14	723 ± 87
16 (PZ1922)	ClC1=CC(CN2C=CC3=C2C4=CC=CC=C4N=C3N5CCNCC5)=CC=C1.[H]Cl	NO	8,93 ± 0,01	17 ± 2	33 ± 4	0,45	7,32	2%	3%	5%	17%	4%	2%	5%	31%	1%	22%	25%	0,90%	1%	1,80%	24%	3,14 (ig), 6,10 (iv)	0,3, 1, 3 mg/kg	3 mg/kg	3 mg/kg
17	ClC1=CC(CN2C=CC3=C2C4=CC=CC=C4N=C3N5CCNCCC5)=CC=C1.[H]Cl	NO	7,69 ± 0,12	138 ± 15
18	ClC1=CC(CN2C=CC3=C2C4=CC=CC=C4N=C3N5[C@@](C6)([H])CN[C@@]6([H])C5)=CC=C1.[H]Cl	NO	6,73 ± 0,02	372 ± 48
19	CN(C)C1CCN(C2=NC3=CC=CC=C3C4=C2C=CN4CC5=CC=CC(Cl)=C5)CC1.[H]Cl	NO	5,60 ± 0,02	1274 ± 173
20	ClC1=CC(CN2C=CC3=C2C4=CC=CC=C4N=C3N5CC6(CNCC6)C5)=CC=C1.[H]Cl	NO	7,01 ± 0,11	677 ± 82
21	ClC1=CC(CN2C=CC3=C2C4=CC=CC=C4N=C3N5CC6(CNC6)C5)=CC=C1.[H]Cl	NO	6,97 ± 0,05	920 ± 127
22	ClC1=CC(CN2C=CC3=C2C4=CC=CC=C4N=C3C5=CCNCC5)=CC=C1.[H]Cl	NO	6,67 ± 0,04	34 ± 4
23	ClC1=CC(CN2C=CC3=C2C4=CC=CC=C4N=C3C5CCNCC5)=CC=C1.[H]Cl	NO	6,13 ± 0,06	541 ± 80
24	ClC1=CC(CN2C=CC3=C2C4=CC=CC=C4N=C3CN5CCNCC5)=CC=C1.[H]Cl	NO	5,21 ± 0,02	119 ± 14
25	ClC1=CC(CNC2=CC(N3CCNCC3)=NC4=CC=CC=C24)=CC=C1.[H]Cl	NO	5,36 ± 0,03	152 ± 18
26	ClC1=CC(CNC2=CC(N3CCNCC3)=NC=C2)=CC=C1.[H]Cl	NO	5,18 ± 0,04	5448 ± 793
