# Supplementary material for: Superiority of the Triple-Acting 5-HT6R/5-HT3R Antagonist and MAO-B Reversible Inhibitor PZ-1922 over 5-HT6R Antagonist Intepirdine in Alleviation of Cognitive Deficits in Rats
Source: J Med Chem. 2023 Oct 5;66(21):14928–47. doi: 10.1021/acs.jmedchem.3c01482 (PMC10641814; doi:10.1021/acs.jmedchem.3c01482)
Supplement: Supplementary file 3 — jm3c01482_si_003.pdb [file jm3c01482_si_003.pdb]

ATOM      1  N   SER R  26     -38.558  22.635  -0.137  1.00 93.70           N
ATOM      2  CA  SER R  26     -37.147  22.114   0.053  1.00 93.70           C
ATOM      3  C   SER R  26     -37.093  20.623  -0.399  1.00 93.70           C
ATOM      4  O   SER R  26     -36.867  20.372  -1.576  1.00 93.70           O
ATOM      5  CB  SER R  26     -36.537  22.441   1.396  1.00 93.70           C
ATOM      6  OG  SER R  26     -37.386  21.941   2.474  1.00  0.00           O
ATOM      7  N   GLY R  27     -37.499  19.635   0.392  1.00 94.69           N
ATOM      8  CA  GLY R  27     -37.930  18.250   0.071  1.00 94.69           C
ATOM      9  C   GLY R  27     -36.890  17.559  -0.837  1.00 94.69           C
ATOM     10  O   GLY R  27     -35.716  17.627  -0.522  1.00 94.69           O
ATOM     11  N   TRP R  28     -37.328  16.945  -1.913  1.00 95.99           N
ATOM     12  CA  TRP R  28     -36.518  16.188  -2.883  1.00 95.99           C
ATOM     13  C   TRP R  28     -35.653  17.155  -3.707  1.00 95.99           C
ATOM     14  O   TRP R  28     -34.494  16.858  -3.891  1.00 95.99           O
ATOM     15  CB  TRP R  28     -37.425  15.473  -3.831  1.00 95.99           C
ATOM     16  CG  TRP R  28     -38.288  14.405  -3.159  1.00 95.99           C
ATOM     17  CD1 TRP R  28     -38.029  13.830  -1.947  1.00 95.99           C
ATOM     18  CD2 TRP R  28     -39.438  13.747  -3.770  1.00 95.99           C
ATOM     19  CE2 TRP R  28     -39.870  12.778  -2.836  1.00 95.99           C
ATOM     20  CE3 TRP R  28     -40.121  13.821  -5.000  1.00 95.99           C
ATOM     21  NE1 TRP R  28     -39.025  12.893  -1.746  1.00 95.99           N
ATOM     22  CZ2 TRP R  28     -41.082  12.014  -3.026  1.00 95.99           C
ATOM     23  CZ3 TRP R  28     -41.295  12.978  -5.232  1.00 95.99           C
ATOM     24  CH2 TRP R  28     -41.835  12.203  -4.231  1.00 95.99           C
ATOM     25  N   VAL R  29     -36.207  18.306  -4.039  1.00 93.05           N
ATOM     26  CA  VAL R  29     -35.483  19.373  -4.797  1.00 93.05           C
ATOM     27  C   VAL R  29     -34.172  19.795  -4.057  1.00 93.05           C
ATOM     28  O   VAL R  29     -33.120  19.714  -4.692  1.00 93.05           O
ATOM     29  CB  VAL R  29     -36.453  20.598  -5.090  1.00 93.05           C
ATOM     30  CG1 VAL R  29     -35.762  21.797  -5.799  1.00 93.05           C
ATOM     31  CG2 VAL R  29     -37.663  20.154  -6.045  1.00 93.05           C
ATOM     32  N   ALA R  30     -34.344  20.215  -2.777  1.00 92.16           N
ATOM     33  CA  ALA R  30     -33.167  20.512  -1.931  1.00 92.16           C
ATOM     34  C   ALA R  30     -32.097  19.367  -1.796  1.00 92.16           C
ATOM     35  O   ALA R  30     -30.940  19.634  -1.959  1.00 92.16           O
ATOM     36  CB  ALA R  30     -33.615  20.953  -0.543  1.00 92.16           C
ATOM     37  N   ALA R  31     -32.509  18.122  -1.643  1.00 91.45           N
ATOM     38  CA  ALA R  31     -31.814  16.817  -1.645  1.00 91.45           C
ATOM     39  C   ALA R  31     -31.091  16.502  -2.966  1.00 91.45           C
ATOM     40  O   ALA R  31     -30.007  15.894  -2.967  1.00 91.45           O
ATOM     41  CB  ALA R  31     -32.869  15.722  -1.284  1.00 91.45           C
ATOM     42  N   ALA R  32     -31.616  16.995  -4.088  1.00 89.34           N
ATOM     43  CA  ALA R  32     -31.066  17.079  -5.408  1.00 89.34           C
ATOM     44  C   ALA R  32     -29.994  18.107  -5.539  1.00 89.34           C
ATOM     45  O   ALA R  32     -29.015  17.830  -6.246  1.00 89.34           O
ATOM     46  CB  ALA R  32     -32.064  17.306  -6.503  1.00 89.34           C
ATOM     47  N   LEU R  33     -30.080  19.241  -4.818  1.00 85.46           N
ATOM     48  CA  LEU R  33     -28.954  20.279  -4.775  1.00 85.46           C
ATOM     49  C   LEU R  33     -27.689  19.654  -4.095  1.00 85.46           C
ATOM     50  O   LEU R  33     -26.565  19.959  -4.539  1.00 85.46           O
ATOM     51  CB  LEU R  33     -29.354  21.641  -4.105  1.00 85.46           C
ATOM     52  CG  LEU R  33     -30.457  22.378  -4.900  1.00 85.46           C
ATOM     53  CD1 LEU R  33     -30.989  23.541  -4.066  1.00 85.46           C
ATOM     54  CD2 LEU R  33     -30.053  22.792  -6.345  1.00 85.46           C
ATOM     55  N   CYS R  34     -27.844  18.764  -3.104  1.00 85.32           N
ATOM     56  CA  CYS R  34     -26.651  18.131  -2.399  1.00 85.32           C
ATOM     57  C   CYS R  34     -25.831  17.194  -3.380  1.00 85.32           C
ATOM     58  O   CYS R  34     -24.620  17.118  -3.299  1.00 85.32           O
ATOM     59  CB  CYS R  34     -27.157  17.215  -1.301  1.00 85.32           C
ATOM     60  SG  CYS R  34     -28.058  18.124  -0.010  1.00 85.32           S
ATOM     61  N   VAL R  35     -26.481  16.675  -4.436  1.00 85.95           N
ATOM     62  CA  VAL R  35     -25.858  16.068  -5.658  1.00 85.95           C
ATOM     63  C   VAL R  35     -25.239  17.144  -6.616  1.00 85.95           C
ATOM     64  O   VAL R  35     -24.127  16.941  -7.107  1.00 85.95           O
ATOM     65  CB  VAL R  35     -26.914  15.185  -6.396  1.00 85.95           C
ATOM     66  CG1 VAL R  35     -26.308  14.521  -7.627  1.00 85.95           C
ATOM     67  CG2 VAL R  35     -27.521  14.119  -5.383  1.00 85.95           C
ATOM     68  N   VAL R  36     -25.868  18.290  -6.786  1.00 82.90           N
ATOM     69  CA  VAL R  36     -25.358  19.309  -7.690  1.00 82.90           C
ATOM     70  C   VAL R  36     -24.076  20.032  -7.315  1.00 82.90           C
ATOM     71  O   VAL R  36     -23.275  20.278  -8.239  1.00 82.90           O
ATOM     72  CB  VAL R  36     -26.443  20.393  -8.080  1.00 82.90           C
ATOM     73  CG1 VAL R  36     -26.038  21.675  -8.879  1.00 82.90           C
ATOM     74  CG2 VAL R  36     -27.629  19.811  -8.854  1.00 82.90           C
ATOM     75  N   ILE R  37     -23.833  20.246  -6.013  1.00 81.36           N
ATOM     76  CA  ILE R  37     -22.599  20.684  -5.427  1.00 81.36           C
ATOM     77  C   ILE R  37     -21.526  19.649  -5.363  1.00 81.36           C
ATOM     78  O   ILE R  37     -20.349  20.096  -5.295  1.00 81.36           O
ATOM     79  CB  ILE R  37     -22.765  21.372  -4.024  1.00 81.36           C
ATOM     80  CG1 ILE R  37     -23.187  20.492  -2.802  1.00 81.36           C
ATOM     81  CG2 ILE R  37     -23.559  22.690  -4.020  1.00 81.36           C
ATOM     82  CD1 ILE R  37     -22.243  20.622  -1.544  1.00 81.36           C
ATOM     83  N   ALA R  38     -21.827  18.369  -5.363  1.00 83.65           N
ATOM     84  CA  ALA R  38     -20.774  17.403  -5.538  1.00 83.65           C
ATOM     85  C   ALA R  38     -20.277  17.243  -6.936  1.00 83.65           C
ATOM     86  O   ALA R  38     -19.144  16.816  -7.199  1.00 83.65           O
ATOM     87  CB  ALA R  38     -21.272  16.152  -4.861  1.00 83.65           C
ATOM     88  N   LEU R  39     -21.160  17.561  -7.890  1.00 81.29           N
ATOM     89  CA  LEU R  39     -20.939  17.567  -9.308  1.00 81.29           C
ATOM     90  C   LEU R  39     -20.030  18.763  -9.728  1.00 81.29           C
ATOM     91  O   LEU R  39     -19.004  18.559 -10.360  1.00 81.29           O
ATOM     92  CB  LEU R  39     -22.351  17.533  -9.968  1.00 81.29           C
ATOM     93  CG  LEU R  39     -22.494  17.682 -11.521  1.00 81.29           C
ATOM     94  CD1 LEU R  39     -21.675  16.813 -12.454  1.00 81.29           C
ATOM     95  CD2 LEU R  39     -23.994  17.631 -11.855  1.00 81.29           C
ATOM     96  N   THR R  40     -20.627  19.927  -9.399  1.00 78.63           N
ATOM     97  CA  THR R  40     -19.996  21.193  -9.667  1.00 78.63           C
ATOM     98  C   THR R  40     -18.630  21.323  -8.881  1.00 78.63           C
ATOM     99  O   THR R  40     -18.511  20.773  -7.765  1.00 78.63           O
ATOM    100  CB  THR R  40     -20.939  22.393  -9.488  1.00 78.63           C
ATOM    101  CG2 THR R  40     -20.415  23.742 -10.024  1.00 78.63           C
ATOM    102  OG1 THR R  40     -22.059  22.047 -10.270  1.00 78.63           O
ATOM    103  N   ALA R  41     -17.651  21.894  -9.517  1.00 78.16           N
ATOM    104  CA  ALA R  41     -16.244  22.032  -9.170  1.00 78.16           C
ATOM    105  C   ALA R  41     -15.468  20.704  -9.319  1.00 78.16           C
ATOM    106  O   ALA R  41     -14.320  20.783  -9.730  1.00 78.16           O
ATOM    107  CB  ALA R  41     -15.985  22.774  -7.881  1.00 78.16           C
ATOM    108  N   ALA R  42     -16.123  19.542  -9.043  1.00 79.36           N
ATOM    109  CA  ALA R  42     -15.526  18.234  -9.233  1.00 79.36           C
ATOM    110  C   ALA R  42     -15.342  17.949 -10.748  1.00 79.36           C
ATOM    111  O   ALA R  42     -14.190  17.600 -11.171  1.00 79.36           O
ATOM    112  CB  ALA R  42     -16.389  17.133  -8.581  1.00 79.36           C
ATOM    113  N   ALA R  43     -16.401  18.143 -11.593  1.00 76.11           N
ATOM    114  CA  ALA R  43     -16.330  17.933 -13.037  1.00 76.11           C
ATOM    115  C   ALA R  43     -15.375  18.921 -13.680  1.00 76.11           C
ATOM    116  O   ALA R  43     -14.497  18.516 -14.389  1.00 76.11           O
ATOM    117  CB  ALA R  43     -17.735  18.079 -13.604  1.00 76.11           C
ATOM    118  N   ASN R  44     -15.461  20.203 -13.185  1.00 76.18           N
ATOM    119  CA  ASN R  44     -14.652  21.381 -13.635  1.00 76.18           C
ATOM    120  C   ASN R  44     -13.162  21.160 -13.372  1.00 76.18           C
ATOM    121  O   ASN R  44     -12.322  21.358 -14.290  1.00 76.18           O
ATOM    122  CB  ASN R  44     -15.105  22.678 -12.951  1.00 76.18           C
ATOM    123  CG  ASN R  44     -16.631  22.826 -13.027  1.00 76.18           C
ATOM    124  ND2 ASN R  44     -17.143  23.601 -13.975  1.00 76.18           N
ATOM    125  OD1 ASN R  44     -17.365  22.256 -12.198  1.00 76.18           O
ATOM    126  N   SER R  45     -12.756  20.648 -12.196  1.00 76.72           N
ATOM    127  CA  SER R  45     -11.373  20.257 -11.846  1.00 76.72           C
ATOM    128  C   SER R  45     -10.797  19.178 -12.787  1.00 76.72           C
ATOM    129  O   SER R  45      -9.609  19.201 -13.154  1.00 76.72           O
ATOM    130  CB  SER R  45     -11.323  19.835 -10.404  1.00 76.72           C
ATOM    131  OG  SER R  45     -11.574  20.992  -9.619  1.00 76.72           O
ATOM    132  N   LEU R  46     -11.682  18.182 -13.152  1.00 76.38           N
ATOM    133  CA  LEU R  46     -11.312  16.899 -13.776  1.00 76.38           C
ATOM    134  C   LEU R  46     -11.029  17.154 -15.249  1.00 76.38           C
ATOM    135  O   LEU R  46     -10.084  16.683 -15.844  1.00 76.38           O
ATOM    136  CB  LEU R  46     -12.429  15.918 -13.475  1.00 76.38           C
ATOM    137  CG  LEU R  46     -12.039  14.450 -13.735  1.00 76.38           C
ATOM    138  CD1 LEU R  46     -12.805  13.611 -12.662  1.00 76.38           C
ATOM    139  CD2 LEU R  46     -12.114  13.946 -15.195  1.00 76.38           C
ATOM    140  N   LEU R  47     -11.792  18.051 -15.889  1.00 72.05           N
ATOM    141  CA  LEU R  47     -11.576  18.543 -17.242  1.00 72.05           C
ATOM    142  C   LEU R  47     -10.263  19.345 -17.356  1.00 72.05           C
ATOM    143  O   LEU R  47      -9.561  19.142 -18.344  1.00 72.05           O
ATOM    144  CB  LEU R  47     -12.822  19.343 -17.677  1.00 72.05           C
ATOM    145  CG  LEU R  47     -14.040  18.555 -18.201  1.00 72.05           C
ATOM    146  CD1 LEU R  47     -15.307  19.426 -18.081  1.00 72.05           C
ATOM    147  CD2 LEU R  47     -13.660  18.053 -19.625  1.00 72.05           C
ATOM    148  N   ILE R  48      -9.979  20.269 -16.413  1.00 71.97           N
ATOM    149  CA  ILE R  48      -8.698  20.989 -16.392  1.00 71.97           C
ATOM    150  C   ILE R  48      -7.563  19.984 -16.240  1.00 71.97           C
ATOM    151  O   ILE R  48      -6.643  20.096 -17.006  1.00 71.97           O
ATOM    152  CB  ILE R  48      -8.662  21.912 -15.151  1.00 71.97           C
ATOM    153  CG1 ILE R  48      -9.843  22.961 -15.190  1.00 71.97           C
ATOM    154  CG2 ILE R  48      -7.330  22.582 -14.792  1.00 71.97           C
ATOM    155  CD1 ILE R  48     -10.050  23.662 -13.865  1.00 71.97           C
ATOM    156  N   ALA R  49      -7.688  18.982 -15.271  1.00 73.15           N
ATOM    157  CA  ALA R  49      -6.675  17.910 -15.078  1.00 73.15           C
ATOM    158  C   ALA R  49      -6.321  17.142 -16.395  1.00 73.15           C
ATOM    159  O   ALA R  49      -5.107  16.845 -16.624  1.00 73.15           O
ATOM    160  CB  ALA R  49      -7.248  16.943 -14.072  1.00 73.15           C
ATOM    161  N   LEU R  50      -7.318  16.861 -17.262  1.00 71.23           N
ATOM    162  CA  LEU R  50      -7.175  16.149 -18.564  1.00 71.23           C
ATOM    163  C   LEU R  50      -6.359  17.171 -19.466  1.00 71.23           C
ATOM    164  O   LEU R  50      -5.404  16.815 -20.159  1.00 71.23           O
ATOM    165  CB  LEU R  50      -8.437  15.726 -19.408  1.00 71.23           C
ATOM    166  CG  LEU R  50      -9.238  14.598 -18.761  1.00 71.23           C
ATOM    167  CD1 LEU R  50     -10.714  14.866 -18.971  1.00 71.23           C
ATOM    168  CD2 LEU R  50      -8.771  13.263 -19.364  1.00 71.23           C
ATOM    169  N   ILE R  51      -6.777  18.424 -19.536  1.00 69.72           N
ATOM    170  CA  ILE R  51      -6.167  19.491 -20.341  1.00 69.72           C
ATOM    171  C   ILE R  51      -4.759  19.904 -19.899  1.00 69.72           C
ATOM    172  O   ILE R  51      -3.957  20.279 -20.753  1.00 69.72           O
ATOM    173  CB  ILE R  51      -7.131  20.768 -20.500  1.00 69.72           C
ATOM    174  CG1 ILE R  51      -8.558  20.610 -21.125  1.00 69.72           C
ATOM    175  CG2 ILE R  51      -6.436  21.953 -21.236  1.00 69.72           C
ATOM    176  CD1 ILE R  51      -9.570  21.608 -20.485  1.00 69.72           C
ATOM    177  N   CYS R  52      -4.416  19.658 -18.606  1.00 71.16           N
ATOM    178  CA  CYS R  52      -3.070  19.753 -17.974  1.00 71.16           C
ATOM    179  C   CYS R  52      -1.996  18.868 -18.672  1.00 71.16           C
ATOM    180  O   CYS R  52      -0.864  19.252 -18.527  1.00 71.16           O
ATOM    181  CB  CYS R  52      -2.997  19.647 -16.432  1.00 71.16           C
ATOM    182  SG  CYS R  52      -3.819  20.985 -15.574  1.00 71.16           S
ATOM    183  N   THR R  53      -2.394  17.754 -19.278  1.00 72.33           N
ATOM    184  CA  THR R  53      -1.468  16.828 -19.791  1.00 72.33           C
ATOM    185  C   THR R  53      -1.877  16.320 -21.205  1.00 72.33           C
ATOM    186  O   THR R  53      -0.955  16.074 -22.031  1.00 72.33           O
ATOM    187  CB  THR R  53      -1.243  15.743 -18.687  1.00 72.33           C
ATOM    188  CG2 THR R  53      -2.556  14.963 -18.242  1.00 72.33           C
ATOM    189  OG1 THR R  53      -0.264  14.823 -19.061  1.00 72.33           O
ATOM    190  N   GLN R  54      -3.142  16.021 -21.498  1.00 69.48           N
ATOM    191  CA  GLN R  54      -3.426  15.224 -22.691  1.00 69.48           C
ATOM    192  C   GLN R  54      -3.223  16.061 -24.022  1.00 69.48           C
ATOM    193  O   GLN R  54      -3.846  17.095 -24.137  1.00 69.48           O
ATOM    194  CB  GLN R  54      -4.992  14.883 -22.639  1.00 69.48           C
ATOM    195  CG  GLN R  54      -5.365  13.877 -21.487  1.00 69.48           C
ATOM    196  CD  GLN R  54      -4.684  12.481 -21.584  1.00 69.48           C
ATOM    197  NE2 GLN R  54      -4.277  11.978 -20.391  1.00 69.48           N
ATOM    198  OE1 GLN R  54      -4.446  11.902 -22.673  1.00 69.48           O
ATOM    199  N   PRO R  55      -2.305  15.629 -24.917  1.00 67.04           N
ATOM    200  CA  PRO R  55      -1.628  16.564 -25.819  1.00 67.04           C
ATOM    201  C   PRO R  55      -2.577  17.305 -26.781  1.00 67.04           C
ATOM    202  O   PRO R  55      -2.470  18.544 -26.903  1.00 67.04           O
ATOM    203  CB  PRO R  55      -0.731  15.534 -26.593  1.00 67.04           C
ATOM    204  CG  PRO R  55      -1.166  14.106 -26.247  1.00 67.04           C
ATOM    205  CD  PRO R  55      -1.793  14.319 -24.803  1.00 67.04           C
ATOM    206  N   ALA R  56      -3.560  16.635 -27.388  1.00 65.42           N
ATOM    207  CA  ALA R  56      -4.455  17.280 -28.376  1.00 65.42           C
ATOM    208  C   ALA R  56      -5.539  18.081 -27.737  1.00 65.42           C
ATOM    209  O   ALA R  56      -6.190  18.789 -28.509  1.00 65.42           O
ATOM    210  CB  ALA R  56      -4.983  16.270 -29.394  1.00 65.42           C
ATOM    211  N   LEU R  57      -5.690  18.046 -26.424  1.00 67.73           N
ATOM    212  CA  LEU R  57      -6.607  18.868 -25.638  1.00 67.73           C
ATOM    213  C   LEU R  57      -5.955  20.071 -24.992  1.00 67.73           C
ATOM    214  O   LEU R  57      -6.626  21.001 -24.573  1.00 67.73           O
ATOM    215  CB  LEU R  57      -7.254  18.107 -24.458  1.00 67.73           C
ATOM    216  CG  LEU R  57      -7.930  16.783 -24.823  1.00 67.73           C
ATOM    217  CD1 LEU R  57      -8.586  16.071 -23.618  1.00 67.73           C
ATOM    218  CD2 LEU R  57      -9.021  16.851 -25.943  1.00 67.73           C
ATOM    219  N   ARG R  58      -4.643  19.835 -24.808  1.00 67.29           N
ATOM    220  CA  ARG R  58      -3.653  20.790 -24.206  1.00 67.29           C
ATOM    221  C   ARG R  58      -3.376  21.803 -25.350  1.00 67.29           C
ATOM    222  O   ARG R  58      -2.327  21.732 -25.929  1.00 67.29           O
ATOM    223  CB  ARG R  58      -2.425  19.957 -23.757  1.00 67.29           C
ATOM    224  CG  ARG R  58      -1.243  20.842 -23.288  1.00 67.29           C
ATOM    225  CD  ARG R  58      -0.030  19.917 -22.937  1.00 67.29           C
ATOM    226  NE  ARG R  58       1.132  20.751 -22.481  1.00 67.29           N
ATOM    227  CZ  ARG R  58       2.007  21.533 -23.202  1.00 67.29           C
ATOM    228  NH1 ARG R  58       3.213  21.803 -22.668  1.00 67.29           N
ATOM    229  NH2 ARG R  58       1.754  21.951 -24.384  1.00 67.29           N
ATOM    230  N   ASN R  59      -4.272  22.766 -25.605  1.00 64.67           N
ATOM    231  CA  ASN R  59      -4.201  23.790 -26.635  1.00 64.67           C
ATOM    232  C   ASN R  59      -4.788  25.101 -26.078  1.00 64.67           C
ATOM    233  O   ASN R  59      -5.581  25.039 -25.124  1.00 64.67           O
ATOM    234  CB  ASN R  59      -4.774  23.335 -27.977  1.00 64.67           C
ATOM    235  CG  ASN R  59      -6.226  22.854 -28.026  1.00 64.67           C
ATOM    236  ND2 ASN R  59      -6.471  21.709 -28.640  1.00 64.67           N
ATOM    237  OD1 ASN R  59      -7.138  23.430 -27.422  1.00 64.67           O
ATOM    238  N   THR R  60      -4.507  26.191 -26.769  1.00 60.56           N
ATOM    239  CA  THR R  60      -4.993  27.496 -26.378  1.00 60.56           C
ATOM    240  C   THR R  60      -6.481  27.665 -26.314  1.00 60.56           C
ATOM    241  O   THR R  60      -6.989  28.313 -25.410  1.00 60.56           O
ATOM    242  CB  THR R  60      -4.399  28.555 -27.203  1.00 60.56           C
ATOM    243  CG2 THR R  60      -4.520  29.994 -26.678  1.00 60.56           C
ATOM    244  OG1 THR R  60      -2.993  28.340 -27.398  1.00 60.56           O
ATOM    245  N   SER R  61      -7.113  27.101 -27.305  1.00 57.86           N
ATOM    246  CA  SER R  61      -8.563  27.092 -27.478  1.00 57.86           C
ATOM    247  C   SER R  61      -9.216  26.485 -26.228  1.00 57.86           C
ATOM    248  O   SER R  61     -10.159  27.075 -25.668  1.00 57.86           O
ATOM    249  CB  SER R  61      -8.921  26.421 -28.791  1.00 57.86           C
ATOM    250  OG  SER R  61     -10.321  26.296 -28.999  1.00 57.86           O
ATOM    251  N   ASN R  62      -8.804  25.346 -25.843  1.00 61.89           N
ATOM    252  CA  ASN R  62      -9.148  24.695 -24.566  1.00 61.89           C
ATOM    253  C   ASN R  62      -8.715  25.503 -23.292  1.00 61.89           C
ATOM    254  O   ASN R  62      -9.278  25.221 -22.225  1.00 61.89           O
ATOM    255  CB  ASN R  62      -8.830  23.201 -24.506  1.00 61.89           C
ATOM    256  CG  ASN R  62      -9.637  22.383 -25.502  1.00 61.89           C
ATOM    257  ND2 ASN R  62      -9.079  21.220 -25.773  1.00 61.89           N
ATOM    258  OD1 ASN R  62     -10.641  22.824 -26.088  1.00 61.89           O
ATOM    259  N   PHE R  63      -7.645  26.300 -23.349  1.00 61.23           N
ATOM    260  CA  PHE R  63      -7.270  27.141 -22.144  1.00 61.23           C
ATOM    261  C   PHE R  63      -8.314  28.246 -21.850  1.00 61.23           C
ATOM    262  O   PHE R  63      -8.406  28.550 -20.663  1.00 61.23           O
ATOM    263  CB  PHE R  63      -5.809  27.711 -22.349  1.00 61.23           C
ATOM    264  CG  PHE R  63      -5.237  28.749 -21.414  1.00 61.23           C
ATOM    265  CD1 PHE R  63      -5.083  28.565 -20.044  1.00 61.23           C
ATOM    266  CD2 PHE R  63      -4.898  29.946 -22.031  1.00 61.23           C
ATOM    267  CE1 PHE R  63      -4.582  29.597 -19.242  1.00 61.23           C
ATOM    268  CE2 PHE R  63      -4.389  30.965 -21.234  1.00 61.23           C
ATOM    269  CZ  PHE R  63      -4.231  30.826 -19.829  1.00 61.23           C
ATOM    270  N   PHE R  64      -9.117  28.677 -22.855  1.00 53.82           N
ATOM    271  CA  PHE R  64     -10.355  29.499 -22.680  1.00 53.82           C
ATOM    272  C   PHE R  64     -11.457  28.729 -21.913  1.00 53.82           C
ATOM    273  O   PHE R  64     -12.064  29.314 -20.996  1.00 53.82           O
ATOM    274  CB  PHE R  64     -10.846  30.132 -24.060  1.00 53.82           C
ATOM    275  CG  PHE R  64      -9.876  31.136 -24.784  1.00 53.82           C
ATOM    276  CD1 PHE R  64      -9.394  32.275 -24.102  1.00 53.82           C
ATOM    277  CD2 PHE R  64      -9.747  31.025 -26.222  1.00 53.82           C
ATOM    278  CE1 PHE R  64      -8.699  33.217 -24.801  1.00 53.82           C
ATOM    279  CE2 PHE R  64      -9.052  31.964 -26.899  1.00 53.82           C
ATOM    280  CZ  PHE R  64      -8.558  33.113 -26.174  1.00 53.82           C
ATOM    281  N   LEU R  65     -11.490  27.387 -22.091  1.00 57.53           N
ATOM    282  CA  LEU R  65     -12.381  26.541 -21.270  1.00 57.53           C
ATOM    283  C   LEU R  65     -11.897  26.245 -19.795  1.00 57.53           C
ATOM    284  O   LEU R  65     -12.664  26.364 -18.873  1.00 57.53           O
ATOM    285  CB  LEU R  65     -12.613  25.182 -21.968  1.00 57.53           C
ATOM    286  CG  LEU R  65     -13.512  25.210 -23.247  1.00 57.53           C
ATOM    287  CD1 LEU R  65     -13.149  23.914 -24.191  1.00 57.53           C
ATOM    288  CD2 LEU R  65     -14.998  25.267 -22.939  1.00 57.53           C
ATOM    289  N   VAL R  66     -10.535  26.056 -19.717  1.00 64.35           N
ATOM    290  CA  VAL R  66      -9.855  26.028 -18.395  1.00 64.35           C
ATOM    291  C   VAL R  66     -10.122  27.323 -17.559  1.00 64.35           C
ATOM    292  O   VAL R  66     -10.634  27.247 -16.457  1.00 64.35           O
ATOM    293  CB  VAL R  66      -8.300  25.726 -18.466  1.00 64.35           C
ATOM    294  CG1 VAL R  66      -7.404  26.060 -17.213  1.00 64.35           C
ATOM    295  CG2 VAL R  66      -7.878  24.403 -19.114  1.00 64.35           C
ATOM    296  N   SER R  67     -10.048  28.491 -18.211  1.00 60.40           N
ATOM    297  CA  SER R  67     -10.342  29.752 -17.522  1.00 60.40           C
ATOM    298  C   SER R  67     -11.829  29.921 -17.235  1.00 60.40           C
ATOM    299  O   SER R  67     -12.132  30.516 -16.219  1.00 60.40           O
ATOM    300  CB  SER R  67      -9.769  30.976 -18.257  1.00 60.40           C
ATOM    301  OG  SER R  67     -10.231  32.181 -17.642  1.00 60.40           O
ATOM    302  N   LEU R  68     -12.750  29.365 -18.064  1.00 57.58           N
ATOM    303  CA  LEU R  68     -14.210  29.182 -17.733  1.00 57.58           C
ATOM    304  C   LEU R  68     -14.440  28.370 -16.518  1.00 57.58           C
ATOM    305  O   LEU R  68     -15.009  28.866 -15.510  1.00 57.58           O
ATOM    306  CB  LEU R  68     -15.032  28.656 -18.948  1.00 57.58           C
ATOM    307  CG  LEU R  68     -16.601  28.506 -18.755  1.00 57.58           C
ATOM    308  CD1 LEU R  68     -17.162  29.843 -18.335  1.00 57.58           C
ATOM    309  CD2 LEU R  68     -17.212  27.950 -20.045  1.00 57.58           C
ATOM    310  N   PHE R  69     -13.835  27.176 -16.563  1.00 65.99           N
ATOM    311  CA  PHE R  69     -14.002  26.128 -15.484  1.00 65.99           C
ATOM    312  C   PHE R  69     -13.277  26.574 -14.182  1.00 65.99           C
ATOM    313  O   PHE R  69     -13.802  26.183 -13.126  1.00 65.99           O
ATOM    314  CB  PHE R  69     -13.411  24.770 -16.013  1.00 65.99           C
ATOM    315  CG  PHE R  69     -13.984  24.159 -17.267  1.00 65.99           C
ATOM    316  CD1 PHE R  69     -15.368  24.288 -17.648  1.00 65.99           C
ATOM    317  CD2 PHE R  69     -13.202  23.351 -18.038  1.00 65.99           C
ATOM    318  CE1 PHE R  69     -15.883  23.724 -18.779  1.00 65.99           C
ATOM    319  CE2 PHE R  69     -13.714  22.773 -19.197  1.00 65.99           C
ATOM    320  CZ  PHE R  69     -15.020  22.960 -19.627  1.00 65.99           C
ATOM    321  N   THR R  70     -12.167  27.366 -14.194  1.00 68.83           N
ATOM    322  CA  THR R  70     -11.511  27.875 -12.971  1.00 68.83           C
ATOM    323  C   THR R  70     -12.339  29.050 -12.301  1.00 68.83           C
ATOM    324  O   THR R  70     -12.365  29.063 -11.080  1.00 68.83           O
ATOM    325  CB  THR R  70     -10.078  28.420 -13.346  1.00 68.83           C
ATOM    326  CG2 THR R  70      -9.312  29.185 -12.220  1.00 68.83           C
ATOM    327  OG1 THR R  70      -9.114  27.490 -13.745  1.00 68.83           O
ATOM    328  N   SER R  71     -13.017  29.885 -13.132  1.00 66.87           N
ATOM    329  CA  SER R  71     -14.074  30.839 -12.697  1.00 66.87           C
ATOM    330  C   SER R  71     -15.270  30.087 -12.034  1.00 66.87           C
ATOM    331  O   SER R  71     -15.825  30.598 -11.062  1.00 66.87           O
ATOM    332  CB  SER R  71     -14.568  31.723 -13.906  1.00 66.87           C
ATOM    333  OG  SER R  71     -13.519  32.411 -14.563  1.00 66.87           O
ATOM    334  N   ASP R  72     -15.756  28.973 -12.659  1.00 70.61           N
ATOM    335  CA  ASP R  72     -16.892  28.119 -12.225  1.00 70.61           C
ATOM    336  C   ASP R  72     -16.544  27.329 -10.976  1.00 70.61           C
ATOM    337  O   ASP R  72     -17.475  27.112 -10.147  1.00 70.61           O
ATOM    338  CB  ASP R  72     -17.208  26.999 -13.288  1.00 70.61           C
ATOM    339  CG  ASP R  72     -17.867  27.482 -14.571  1.00 70.61           C
ATOM    340  OD1 ASP R  72     -17.923  26.690 -15.521  1.00 70.61           O
ATOM    341  OD2 ASP R  72     -18.577  28.518 -14.519  1.00 70.61           O
ATOM    342  N   LEU R  73     -15.172  26.980 -10.834  1.00 75.23           N
ATOM    343  CA  LEU R  73     -14.576  26.197  -9.780  1.00 75.23           C
ATOM    344  C   LEU R  73     -14.565  26.931  -8.357  1.00 75.23           C
ATOM    345  O   LEU R  73     -15.199  26.375  -7.413  1.00 75.23           O
ATOM    346  CB  LEU R  73     -13.216  25.687 -10.309  1.00 75.23           C
ATOM    347  CG  LEU R  73     -12.193  25.039  -9.350  1.00 75.23           C
ATOM    348  CD1 LEU R  73     -12.723  23.764  -8.631  1.00 75.23           C
ATOM    349  CD2 LEU R  73     -10.884  24.667 -10.180  1.00 75.23           C
ATOM    350  N   MET R  74     -13.989  28.131  -8.295  1.00 71.56           N
ATOM    351  CA  MET R  74     -13.794  28.848  -7.075  1.00 71.56           C
ATOM    352  C   MET R  74     -15.072  29.254  -6.395  1.00 71.56           C
ATOM    353  O   MET R  74     -15.227  29.132  -5.204  1.00 71.56           O
ATOM    354  CB  MET R  74     -12.669  29.949  -7.207  1.00 71.56           C
ATOM    355  CG  MET R  74     -11.303  29.559  -8.004  1.00 71.56           C
ATOM    356  SD  MET R  74     -10.196  30.940  -7.979  1.00 71.56           S
ATOM    357  CE  MET R  74     -11.170  32.184  -9.018  1.00 71.56           C
ATOM    358  N   VAL R  75     -16.083  29.697  -7.211  1.00 73.01           N
ATOM    359  CA  VAL R  75     -17.463  29.800  -6.819  1.00 73.01           C
ATOM    360  C   VAL R  75     -18.126  28.502  -6.370  1.00 73.01           C
ATOM    361  O   VAL R  75     -18.862  28.542  -5.409  1.00 73.01           O
ATOM    362  CB  VAL R  75     -18.332  30.521  -7.928  1.00 73.01           C
ATOM    363  CG1 VAL R  75     -18.697  29.840  -9.335  1.00 73.01           C
ATOM    364  CG2 VAL R  75     -19.611  31.199  -7.452  1.00 73.01           C
ATOM    365  N   GLY R  76     -17.849  27.433  -7.118  1.00 75.88           N
ATOM    366  CA  GLY R  76     -18.468  26.119  -6.947  1.00 75.88           C
ATOM    367  C   GLY R  76     -18.008  25.456  -5.602  1.00 75.88           C
ATOM    368  O   GLY R  76     -18.749  24.630  -5.044  1.00 75.88           O
ATOM    369  N   LEU R  77     -16.835  25.856  -5.066  1.00 76.26           N
ATOM    370  CA  LEU R  77     -16.372  25.525  -3.710  1.00 76.26           C
ATOM    371  C   LEU R  77     -16.845  26.619  -2.679  1.00 76.26           C
ATOM    372  O   LEU R  77     -17.343  26.224  -1.603  1.00 76.26           O
ATOM    373  CB  LEU R  77     -14.835  25.374  -3.618  1.00 76.26           C
ATOM    374  CG  LEU R  77     -14.282  24.168  -4.386  1.00 76.26           C
ATOM    375  CD1 LEU R  77     -12.766  24.246  -4.546  1.00 76.26           C
ATOM    376  CD2 LEU R  77     -14.650  22.805  -3.858  1.00 76.26           C
ATOM    377  N   VAL R  78     -16.670  27.925  -2.947  1.00 73.42           N
ATOM    378  CA  VAL R  78     -16.904  28.901  -1.793  1.00 73.42           C
ATOM    379  C   VAL R  78     -18.411  29.181  -1.538  1.00 73.42           C
ATOM    380  O   VAL R  78     -18.782  29.737  -0.517  1.00 73.42           O
ATOM    381  CB  VAL R  78     -16.101  30.195  -1.997  1.00 73.42           C
ATOM    382  CG1 VAL R  78     -16.491  31.403  -1.133  1.00 73.42           C
ATOM    383  CG2 VAL R  78     -14.617  29.768  -1.945  1.00 73.42           C
ATOM    384  N   VAL R  79     -19.240  29.082  -2.578  1.00 74.49           N
ATOM    385  CA  VAL R  79     -20.613  29.757  -2.582  1.00 74.49           C
ATOM    386  C   VAL R  79     -21.715  28.747  -2.619  1.00 74.49           C
ATOM    387  O   VAL R  79     -22.719  28.796  -1.889  1.00 74.49           O
ATOM    388  CB  VAL R  79     -20.874  30.781  -3.742  1.00 74.49           C
ATOM    389  CG1 VAL R  79     -22.319  31.494  -3.828  1.00 74.49           C
ATOM    390  CG2 VAL R  79     -19.857  31.856  -3.603  1.00 74.49           C
ATOM    391  N   MET R  80     -21.591  27.710  -3.498  1.00 77.34           N
ATOM    392  CA  MET R  80     -22.607  26.709  -3.759  1.00 77.34           C
ATOM    393  C   MET R  80     -23.009  25.790  -2.530  1.00 77.34           C
ATOM    394  O   MET R  80     -24.171  25.469  -2.437  1.00 77.34           O
ATOM    395  CB  MET R  80     -22.383  26.002  -5.161  1.00 77.34           C
ATOM    396  CG  MET R  80     -22.375  26.990  -6.262  1.00 77.34           C
ATOM    397  SD  MET R  80     -22.344  26.359  -7.952  1.00 77.34           S
ATOM    398  CE  MET R  80     -22.132  27.861  -8.849  1.00 77.34           C
ATOM    399  N   PRO R  81     -22.013  25.442  -1.645  1.00 78.98           N
ATOM    400  CA  PRO R  81     -22.324  24.780  -0.369  1.00 78.98           C
ATOM    401  C   PRO R  81     -23.191  25.525   0.680  1.00 78.98           C
ATOM    402  O   PRO R  81     -24.171  24.957   0.997  1.00 78.98           O
ATOM    403  CB  PRO R  81     -21.071  24.179   0.123  1.00 78.98           C
ATOM    404  CG  PRO R  81     -20.066  24.297  -1.058  1.00 78.98           C
ATOM    405  CD  PRO R  81     -20.541  25.421  -1.906  1.00 78.98           C
ATOM    406  N   PRO R  82     -22.903  26.789   1.078  1.00 79.71           N
ATOM    407  CA  PRO R  82     -23.990  27.491   1.704  1.00 79.71           C
ATOM    408  C   PRO R  82     -25.327  27.761   0.979  1.00 79.71           C
ATOM    409  O   PRO R  82     -26.377  27.685   1.637  1.00 79.71           O
ATOM    410  CB  PRO R  82     -23.325  28.789   2.033  1.00 79.71           C
ATOM    411  CG  PRO R  82     -21.846  28.448   2.195  1.00 79.71           C
ATOM    412  CD  PRO R  82     -21.600  27.479   1.075  1.00 79.71           C
ATOM    413  N   ALA R  83     -25.245  27.921  -0.344  1.00 79.39           N
ATOM    414  CA  ALA R  83     -26.383  28.137  -1.108  1.00 79.39           C
ATOM    415  C   ALA R  83     -27.340  26.960  -1.089  1.00 79.39           C
ATOM    416  O   ALA R  83     -28.548  27.102  -1.148  1.00 79.39           O
ATOM    417  CB  ALA R  83     -25.978  28.474  -2.635  1.00 79.39           C
ATOM    418  N   MET R  84     -26.718  25.783  -0.973  1.00 83.95           N
ATOM    419  CA  MET R  84     -27.379  24.524  -0.808  1.00 83.95           C
ATOM    420  C   MET R  84     -28.120  24.478   0.550  1.00 83.95           C
ATOM    421  O   MET R  84     -29.309  24.126   0.692  1.00 83.95           O
ATOM    422  CB  MET R  84     -26.385  23.374  -0.986  1.00 83.95           C
ATOM    423  CG  MET R  84     -26.855  21.963  -0.547  1.00 83.95           C
ATOM    424  SD  MET R  84     -26.843  21.458   1.206  1.00 83.95           S
ATOM    425  CE  MET R  84     -25.058  21.088   1.364  1.00 83.95           C
ATOM    426  N   LEU R  85     -27.316  24.760   1.575  1.00 85.97           N
ATOM    427  CA  LEU R  85     -27.751  24.879   2.957  1.00 85.97           C
ATOM    428  C   LEU R  85     -28.912  25.845   3.149  1.00 85.97           C
ATOM    429  O   LEU R  85     -29.736  25.696   4.068  1.00 85.97           O
ATOM    430  CB  LEU R  85     -26.563  25.186   3.877  1.00 85.97           C
ATOM    431  CG  LEU R  85     -25.304  24.292   3.929  1.00 85.97           C
ATOM    432  CD1 LEU R  85     -24.060  25.197   4.359  1.00 85.97           C
ATOM    433  CD2 LEU R  85     -25.416  22.946   4.714  1.00 85.97           C
ATOM    434  N   ASN R  86     -28.904  26.946   2.380  1.00 87.53           N
ATOM    435  CA  ASN R  86     -29.979  27.892   2.407  1.00 87.53           C
ATOM    436  C   ASN R  86     -31.279  27.348   1.821  1.00 87.53           C
ATOM    437  O   ASN R  86     -32.334  27.718   2.370  1.00 87.53           O
ATOM    438  CB  ASN R  86     -29.653  29.154   1.481  1.00 87.53           C
ATOM    439  CG  ASN R  86     -28.534  30.000   2.023  1.00 87.53           C
ATOM    440  ND2 ASN R  86     -27.929  30.771   1.121  1.00 87.53           N
ATOM    441  OD1 ASN R  86     -28.202  30.082   3.223  1.00 87.53           O
ATOM    442  N   ALA R  87     -31.252  26.604   0.739  1.00 86.86           N
ATOM    443  CA  ALA R  87     -32.327  25.858   0.041  1.00 86.86           C
ATOM    444  C   ALA R  87     -32.906  24.666   0.863  1.00 86.86           C
ATOM    445  O   ALA R  87     -34.114  24.371   0.796  1.00 86.86           O
ATOM    446  CB  ALA R  87     -31.814  25.358  -1.334  1.00 86.86           C
ATOM    447  N   LEU R  88     -32.031  23.939   1.626  1.00 89.27           N
ATOM    448  CA  LEU R  88     -32.281  22.828   2.568  1.00 89.27           C
ATOM    449  C   LEU R  88     -32.859  23.452   3.882  1.00 89.27           C
ATOM    450  O   LEU R  88     -34.081  23.439   4.042  1.00 89.27           O
ATOM    451  CB  LEU R  88     -31.022  21.926   2.621  1.00 89.27           C
ATOM    452  CG  LEU R  88     -31.173  20.819   3.750  1.00 89.27           C
ATOM    453  CD1 LEU R  88     -32.316  19.798   3.480  1.00 89.27           C
ATOM    454  CD2 LEU R  88     -29.836  20.137   3.985  1.00 89.27           C
ATOM    455  N   TYR R  89     -31.989  24.074   4.682  1.00 90.32           N
ATOM    456  CA  TYR R  89     -32.384  24.390   6.030  1.00 90.32           C
ATOM    457  C   TYR R  89     -33.229  25.625   6.216  1.00 90.32           C
ATOM    458  O   TYR R  89     -33.999  25.718   7.187  1.00 90.32           O
ATOM    459  CB  TYR R  89     -31.119  24.468   6.923  1.00 90.32           C
ATOM    460  CG  TYR R  89     -30.301  23.249   7.125  1.00 90.32           C
ATOM    461  CD1 TYR R  89     -30.778  22.207   7.973  1.00 90.32           C
ATOM    462  CD2 TYR R  89     -29.005  23.168   6.534  1.00 90.32           C
ATOM    463  CE1 TYR R  89     -29.957  21.153   8.346  1.00 90.32           C
ATOM    464  CE2 TYR R  89     -28.133  22.148   6.976  1.00 90.32           C
ATOM    465  CZ  TYR R  89     -28.644  21.137   7.797  1.00 90.32           C
ATOM    466  OH  TYR R  89     -27.841  20.094   8.117  1.00 90.32           O
ATOM    467  N   GLY R  90     -33.026  26.526   5.240  1.00 91.64           N
ATOM    468  CA  GLY R  90     -33.788  27.738   5.293  1.00 91.64           C
ATOM    469  C   GLY R  90     -33.172  28.761   6.278  1.00 91.64           C
ATOM    470  O   GLY R  90     -33.955  29.522   6.918  1.00 91.64           O
ATOM    471  N   ARG R  91     -31.858  28.759   6.565  1.00 94.55           N
ATOM    472  CA  ARG R  91     -31.162  29.565   7.550  1.00 94.55           C
ATOM    473  C   ARG R  91     -29.801  29.881   6.913  1.00 94.55           C
ATOM    474  O   ARG R  91     -29.250  28.970   6.269  1.00 94.55           O
ATOM    475  CB  ARG R  91     -30.980  28.683   8.785  1.00 94.55           C
ATOM    476  CG  ARG R  91     -32.225  28.571   9.682  1.00 94.55           C
ATOM    477  CD  ARG R  91     -32.082  27.952  11.012  1.00 94.55           C
ATOM    478  NE  ARG R  91     -31.735  26.527  11.044  1.00 94.55           N
ATOM    479  CZ  ARG R  91     -32.490  25.464  10.690  1.00 94.55           C
ATOM    480  NH1 ARG R  91     -32.035  24.228  10.742  1.00 94.55           N
ATOM    481  NH2 ARG R  91     -33.792  25.617  10.387  1.00 94.55           N
ATOM    482  N   TRP R  92     -29.264  31.084   7.185  1.00 92.82           N
ATOM    483  CA  TRP R  92     -27.963  31.507   6.923  1.00 92.82           C
ATOM    484  C   TRP R  92     -27.064  31.154   8.103  1.00 92.82           C
ATOM    485  O   TRP R  92     -27.493  31.366   9.239  1.00 92.82           O
ATOM    486  CB  TRP R  92     -28.097  33.010   6.786  1.00 92.82           C
ATOM    487  CG  TRP R  92     -26.832  33.682   6.304  1.00 92.82           C
ATOM    488  CD1 TRP R  92     -25.813  34.106   7.058  1.00 92.82           C
ATOM    489  CD2 TRP R  92     -26.413  33.902   4.954  1.00 92.82           C
ATOM    490  CE2 TRP R  92     -25.195  34.629   4.930  1.00 92.82           C
ATOM    491  CE3 TRP R  92     -26.908  33.506   3.664  1.00 92.82           C
ATOM    492  NE1 TRP R  92     -24.835  34.643   6.273  1.00 92.82           N
ATOM    493  CZ2 TRP R  92     -24.541  35.032   3.755  1.00 92.82           C
ATOM    494  CZ3 TRP R  92     -26.250  33.814   2.520  1.00 92.82           C
ATOM    495  CH2 TRP R  92     -25.099  34.605   2.561  1.00 92.82           C
ATOM    496  N   VAL R  93     -25.803  30.776   7.809  1.00 92.88           N
ATOM    497  CA  VAL R  93     -24.796  30.330   8.774  1.00 92.88           C
ATOM    498  C   VAL R  93     -23.378  30.932   8.623  1.00 92.88           C
ATOM    499  O   VAL R  93     -22.575  30.825   9.565  1.00 92.88           O
ATOM    500  CB  VAL R  93     -24.764  28.786   8.870  1.00 92.88           C
ATOM    501  CG1 VAL R  93     -26.072  28.191   9.441  1.00 92.88           C
ATOM    502  CG2 VAL R  93     -24.340  28.229   7.500  1.00 92.88           C
ATOM    503  N   LEU R  94     -23.089  31.546   7.475  1.00 92.16           N
ATOM    504  CA  LEU R  94     -21.972  32.427   7.259  1.00 92.16           C
ATOM    505  C   LEU R  94     -21.838  33.651   8.218  1.00 92.16           C
ATOM    506  O   LEU R  94     -22.839  34.282   8.573  1.00 92.16           O
ATOM    507  CB  LEU R  94     -21.896  32.974   5.855  1.00 92.16           C
ATOM    508  CG  LEU R  94     -21.695  31.887   4.765  1.00 92.16           C
ATOM    509  CD1 LEU R  94     -21.882  32.415   3.303  1.00 92.16           C
ATOM    510  CD2 LEU R  94     -20.216  31.316   4.845  1.00 92.16           C
ATOM    511  N   ALA R  95     -20.622  33.983   8.670  1.00 92.50           N
ATOM    512  CA  ALA R  95     -20.346  35.170   9.562  1.00 92.50           C
ATOM    513  C   ALA R  95     -20.532  36.536   8.921  1.00 92.50           C
ATOM    514  O   ALA R  95     -19.820  36.928   8.003  1.00 92.50           O
ATOM    515  CB  ALA R  95     -18.888  35.027  10.040  1.00 92.50           C
ATOM    516  N   ARG R  96     -21.594  37.307   9.348  1.00 97.60           N
ATOM    517  CA  ARG R  96     -22.224  38.352   8.525  1.00 97.60           C
ATOM    518  C   ARG R  96     -21.356  39.617   8.371  1.00 97.60           C
ATOM    519  O   ARG R  96     -21.783  40.486   7.676  1.00 97.60           O
ATOM    520  CB  ARG R  96     -23.547  38.708   9.108  1.00 97.60           C
ATOM    521  CG  ARG R  96     -24.355  37.459   9.377  1.00 97.60           C
ATOM    522  CD  ARG R  96     -25.807  37.772   9.657  1.00 97.60           C
ATOM    523  NE  ARG R  96     -26.028  38.462  10.885  1.00 97.60           N
ATOM    524  CZ  ARG R  96     -26.064  38.054  12.126  1.00 97.60           C
ATOM    525  NH1 ARG R  96     -25.823  36.737  12.411  1.00 97.60           N
ATOM    526  NH2 ARG R  96     -26.414  38.881  13.107  1.00 97.60           N
ATOM    527  N   GLY R  97     -20.086  39.599   8.874  1.00 92.98           N
ATOM    528  CA  GLY R  97     -19.076  40.519   8.475  1.00 92.98           C
ATOM    529  C   GLY R  97     -18.399  40.139   7.165  1.00 92.98           C
ATOM    530  O   GLY R  97     -17.631  40.972   6.645  1.00 92.98           O
ATOM    531  N   LEU R  98     -18.798  39.046   6.508  1.00 91.39           N
ATOM    532  CA  LEU R  98     -18.308  38.446   5.282  1.00 91.39           C
ATOM    533  C   LEU R  98     -19.293  38.643   4.174  1.00 91.39           C
ATOM    534  O   LEU R  98     -18.894  38.438   3.042  1.00 91.39           O
ATOM    535  CB  LEU R  98     -18.000  36.932   5.588  1.00 91.39           C
ATOM    536  CG  LEU R  98     -17.320  36.033   4.521  1.00 91.39           C
ATOM    537  CD1 LEU R  98     -15.704  36.190   4.513  1.00 91.39           C
ATOM    538  CD2 LEU R  98     -17.761  34.588   4.519  1.00 91.39           C
ATOM    539  N   CYS R  99     -20.575  38.903   4.498  1.00 91.44           N
ATOM    540  CA  CYS R  99     -21.724  39.034   3.540  1.00 91.44           C
ATOM    541  C   CYS R  99     -21.492  39.878   2.288  1.00 91.44           C
ATOM    542  O   CYS R  99     -21.805  39.496   1.181  1.00 91.44           O
ATOM    543  CB  CYS R  99     -23.031  39.605   4.264  1.00 91.44           C
ATOM    544  SG  CYS R  99     -23.931  38.445   5.233  1.00 91.44           S
ATOM    545  N   LEU R 100     -20.750  40.960   2.459  1.00 86.63           N
ATOM    546  CA  LEU R 100     -20.188  41.791   1.371  1.00 86.63           C
ATOM    547  C   LEU R 100     -19.208  41.077   0.448  1.00 86.63           C
ATOM    548  O   LEU R 100     -19.510  41.036  -0.706  1.00 86.63           O
ATOM    549  CB  LEU R 100     -19.768  43.138   1.975  1.00 86.63           C
ATOM    550  CG  LEU R 100     -19.862  44.245   0.939  1.00 86.63           C
ATOM    551  CD1 LEU R 100     -18.832  44.043  -0.188  1.00 86.63           C
ATOM    552  CD2 LEU R 100     -21.285  44.489   0.364  1.00 86.63           C
ATOM    553  N   LEU R 101     -18.160  40.631   1.088  1.00 84.73           N
ATOM    554  CA  LEU R 101     -17.066  39.794   0.528  1.00 84.73           C
ATOM    555  C   LEU R 101     -17.623  38.657  -0.309  1.00 84.73           C
ATOM    556  O   LEU R 101     -17.202  38.511  -1.423  1.00 84.73           O
ATOM    557  CB  LEU R 101     -16.059  39.313   1.559  1.00 84.73           C
ATOM    558  CG  LEU R 101     -14.674  38.831   0.964  1.00 84.73           C
ATOM    559  CD1 LEU R 101     -13.508  38.900   1.923  1.00 84.73           C
ATOM    560  CD2 LEU R 101     -14.777  37.362   0.305  1.00 84.73           C
ATOM    561  N   TRP R 102     -18.575  37.934   0.224  1.00 79.13           N
ATOM    562  CA  TRP R 102     -19.053  36.626  -0.309  1.00 79.13           C
ATOM    563  C   TRP R 102     -20.059  36.763  -1.433  1.00 79.13           C
ATOM    564  O   TRP R 102     -19.875  36.065  -2.422  1.00 79.13           O
ATOM    565  CB  TRP R 102     -19.560  35.744   0.853  1.00 79.13           C
ATOM    566  CG  TRP R 102     -20.018  34.342   0.535  1.00 79.13           C
ATOM    567  CD1 TRP R 102     -19.317  33.149   0.596  1.00 79.13           C
ATOM    568  CD2 TRP R 102     -21.383  33.937   0.043  1.00 79.13           C
ATOM    569  CE2 TRP R 102     -21.428  32.489   0.030  1.00 79.13           C
ATOM    570  CE3 TRP R 102     -22.535  34.732  -0.271  1.00 79.13           C
ATOM    571  NE1 TRP R 102     -20.150  32.067   0.291  1.00 79.13           N
ATOM    572  CZ2 TRP R 102     -22.648  31.847  -0.337  1.00 79.13           C
ATOM    573  CZ3 TRP R 102     -23.680  34.036  -0.708  1.00 79.13           C
ATOM    574  CH2 TRP R 102     -23.768  32.628  -0.716  1.00 79.13           C
ATOM    575  N   THR R 103     -20.914  37.757  -1.407  1.00 80.22           N
ATOM    576  CA  THR R 103     -21.677  38.111  -2.572  1.00 80.22           C
ATOM    577  C   THR R 103     -20.844  38.956  -3.620  1.00 80.22           C
ATOM    578  O   THR R 103     -21.139  38.695  -4.786  1.00 80.22           O
ATOM    579  CB  THR R 103     -22.947  39.028  -2.168  1.00 80.22           C
ATOM    580  CG2 THR R 103     -23.779  38.225  -1.225  1.00 80.22           C
ATOM    581  OG1 THR R 103     -22.790  40.317  -1.524  1.00 80.22           O
ATOM    582  N   ALA R 104     -19.816  39.727  -3.175  1.00 77.10           N
ATOM    583  CA  ALA R 104     -18.900  40.346  -4.106  1.00 77.10           C
ATOM    584  C   ALA R 104     -18.074  39.242  -4.914  1.00 77.10           C
ATOM    585  O   ALA R 104     -17.811  39.399  -6.102  1.00 77.10           O
ATOM    586  CB  ALA R 104     -17.936  41.337  -3.382  1.00 77.10           C
ATOM    587  N   PHE R 105     -17.831  38.110  -4.248  1.00 74.21           N
ATOM    588  CA  PHE R 105     -17.022  36.986  -4.700  1.00 74.21           C
ATOM    589  C   PHE R 105     -17.954  36.022  -5.513  1.00 74.21           C
ATOM    590  O   PHE R 105     -17.508  35.508  -6.537  1.00 74.21           O
ATOM    591  CB  PHE R 105     -16.263  36.183  -3.523  1.00 74.21           C
ATOM    592  CG  PHE R 105     -15.381  35.093  -3.863  1.00 74.21           C
ATOM    593  CD1 PHE R 105     -15.892  33.882  -4.209  1.00 74.21           C
ATOM    594  CD2 PHE R 105     -14.026  35.244  -3.694  1.00 74.21           C
ATOM    595  CE1 PHE R 105     -15.054  32.829  -4.575  1.00 74.21           C
ATOM    596  CE2 PHE R 105     -13.181  34.299  -4.093  1.00 74.21           C
ATOM    597  CZ  PHE R 105     -13.676  33.061  -4.550  1.00 74.21           C
ATOM    598  N   ASP R 106     -19.183  35.956  -5.177  1.00 71.12           N
ATOM    599  CA  ASP R 106     -20.257  35.275  -5.915  1.00 71.12           C
ATOM    600  C   ASP R 106     -20.372  35.930  -7.330  1.00 71.12           C
ATOM    601  O   ASP R 106     -20.003  35.243  -8.260  1.00 71.12           O
ATOM    602  CB  ASP R 106     -21.583  35.336  -5.083  1.00 71.12           C
ATOM    603  CG  ASP R 106     -22.851  34.798  -5.645  1.00 71.12           C
ATOM    604  OD1 ASP R 106     -23.007  34.321  -6.774  1.00 71.12           O
ATOM    605  OD2 ASP R 106     -23.920  34.868  -4.942  1.00 71.12           O
ATOM    606  N   VAL R 107     -20.681  37.247  -7.374  1.00 69.60           N
ATOM    607  CA  VAL R 107     -20.801  38.048  -8.610  1.00 69.60           C
ATOM    608  C   VAL R 107     -19.536  38.186  -9.455  1.00 69.60           C
ATOM    609  O   VAL R 107     -19.663  38.082 -10.641  1.00 69.60           O
ATOM    610  CB  VAL R 107     -21.387  39.391  -8.228  1.00 69.60           C
ATOM    611  CG1 VAL R 107     -21.416  40.547  -9.289  1.00 69.60           C
ATOM    612  CG2 VAL R 107     -22.861  39.176  -7.743  1.00 69.60           C
ATOM    613  N   MET R 108     -18.355  38.480  -8.850  1.00 67.64           N
ATOM    614  CA  MET R 108     -17.056  38.472  -9.521  1.00 67.64           C
ATOM    615  C   MET R 108     -16.751  37.165 -10.233  1.00 67.64           C
ATOM    616  O   MET R 108     -16.239  37.216 -11.334  1.00 67.64           O
ATOM    617  CB  MET R 108     -15.944  39.052  -8.600  1.00 67.64           C
ATOM    618  CG  MET R 108     -14.523  38.501  -8.876  1.00 67.64           C
ATOM    619  SD  MET R 108     -13.225  39.068  -7.752  1.00 67.64           S
ATOM    620  CE  MET R 108     -13.704  38.100  -6.300  1.00 67.64           C
ATOM    621  N   CYS R 109     -17.061  36.032  -9.553  1.00 67.96           N
ATOM    622  CA  CYS R 109     -16.834  34.704 -10.168  1.00 67.96           C
ATOM    623  C   CYS R 109     -17.834  34.455 -11.305  1.00 67.96           C
ATOM    624  O   CYS R 109     -17.492  34.192 -12.486  1.00 67.96           O
ATOM    625  CB  CYS R 109     -16.911  33.533  -9.141  1.00 67.96           C
ATOM    626  SG  CYS R 109     -15.482  33.778  -7.949  1.00 67.96           S
ATOM    627  N   CYS R 110     -19.119  34.665 -11.025  1.00 62.60           N
ATOM    628  CA  CYS R 110     -20.263  34.429 -11.907  1.00 62.60           C
ATOM    629  C   CYS R 110     -20.102  35.351 -13.153  1.00 62.60           C
ATOM    630  O   CYS R 110     -20.434  34.898 -14.222  1.00 62.60           O
ATOM    631  CB  CYS R 110     -21.538  34.712 -11.214  1.00 62.60           C
ATOM    632  SG  CYS R 110     -21.873  33.371 -10.102  1.00 62.60           S
ATOM    633  N   SER R 111     -19.612  36.559 -12.991  1.00 61.41           N
ATOM    634  CA  SER R 111     -19.405  37.465 -14.117  1.00 61.41           C
ATOM    635  C   SER R 111     -18.134  37.042 -14.913  1.00 61.41           C
ATOM    636  O   SER R 111     -18.147  37.122 -16.154  1.00 61.41           O
ATOM    637  CB  SER R 111     -19.155  38.917 -13.604  1.00 61.41           C
ATOM    638  OG  SER R 111     -20.370  39.445 -13.076  1.00 61.41           O
ATOM    639  N   ALA R 112     -17.090  36.553 -14.202  1.00 60.09           N
ATOM    640  CA  ALA R 112     -15.942  35.994 -14.859  1.00 60.09           C
ATOM    641  C   ALA R 112     -16.282  34.806 -15.701  1.00 60.09           C
ATOM    642  O   ALA R 112     -15.641  34.719 -16.735  1.00 60.09           O
ATOM    643  CB  ALA R 112     -14.734  35.686 -14.016  1.00 60.09           C
ATOM    644  N   SER R 113     -17.228  33.927 -15.243  1.00 56.25           N
ATOM    645  CA  SER R 113     -17.701  32.882 -16.087  1.00 56.25           C
ATOM    646  C   SER R 113     -18.407  33.429 -17.412  1.00 56.25           C
ATOM    647  O   SER R 113     -17.961  33.000 -18.482  1.00 56.25           O
ATOM    648  CB  SER R 113     -18.661  31.950 -15.237  1.00 56.25           C
ATOM    649  OG  SER R 113     -19.147  30.841 -16.025  1.00 56.25           O
ATOM    650  N   ILE R 114     -19.364  34.339 -17.278  1.00 56.06           N
ATOM    651  CA  ILE R 114     -20.099  34.891 -18.426  1.00 56.06           C
ATOM    652  C   ILE R 114     -19.155  35.737 -19.340  1.00 56.06           C
ATOM    653  O   ILE R 114     -19.330  35.597 -20.538  1.00 56.06           O
ATOM    654  CB  ILE R 114     -21.436  35.642 -18.123  1.00 56.06           C
ATOM    655  CG1 ILE R 114     -22.462  35.712 -19.288  1.00 56.06           C
ATOM    656  CG2 ILE R 114     -21.240  37.091 -17.680  1.00 56.06           C
ATOM    657  CD1 ILE R 114     -23.850  36.126 -18.743  1.00 56.06           C
ATOM    658  N   LEU R 115     -18.171  36.400 -18.769  1.00 55.38           N
ATOM    659  CA  LEU R 115     -17.168  37.144 -19.550  1.00 55.38           C
ATOM    660  C   LEU R 115     -16.123  36.174 -20.207  1.00 55.38           C
ATOM    661  O   LEU R 115     -15.614  36.507 -21.316  1.00 55.38           O
ATOM    662  CB  LEU R 115     -16.414  38.097 -18.580  1.00 55.38           C
ATOM    663  CG  LEU R 115     -17.251  39.325 -18.108  1.00 55.38           C
ATOM    664  CD1 LEU R 115     -16.530  40.088 -16.977  1.00 55.38           C
ATOM    665  CD2 LEU R 115     -17.736  40.289 -19.256  1.00 55.38           C
ATOM    666  N   ASN R 116     -15.784  34.969 -19.702  1.00 54.06           N
ATOM    667  CA  ASN R 116     -14.970  33.953 -20.404  1.00 54.06           C
ATOM    668  C   ASN R 116     -15.718  33.261 -21.550  1.00 54.06           C
ATOM    669  O   ASN R 116     -15.135  32.928 -22.580  1.00 54.06           O
ATOM    670  CB  ASN R 116     -14.511  32.897 -19.431  1.00 54.06           C
ATOM    671  CG  ASN R 116     -13.169  33.275 -18.678  1.00 54.06           C
ATOM    672  ND2 ASN R 116     -13.211  33.667 -17.427  1.00 54.06           N
ATOM    673  OD1 ASN R 116     -12.147  33.183 -19.301  1.00 54.06           O
ATOM    674  N   LEU R 117     -17.054  33.066 -21.403  1.00 51.25           N
ATOM    675  CA  LEU R 117     -17.991  32.555 -22.436  1.00 51.25           C
ATOM    676  C   LEU R 117     -17.914  33.410 -23.767  1.00 51.25           C
ATOM    677  O   LEU R 117     -18.077  32.881 -24.885  1.00 51.25           O
ATOM    678  CB  LEU R 117     -19.432  32.409 -21.912  1.00 51.25           C
ATOM    679  CG  LEU R 117     -19.665  31.228 -20.948  1.00 51.25           C
ATOM    680  CD1 LEU R 117     -20.742  31.470 -19.984  1.00 51.25           C
ATOM    681  CD2 LEU R 117     -19.805  29.963 -21.803  1.00 51.25           C
ATOM    682  N   CYS R 118     -17.657  34.714 -23.580  1.00 47.95           N
ATOM    683  CA  CYS R 118     -17.217  35.576 -24.599  1.00 47.95           C
ATOM    684  C   CYS R 118     -15.989  35.219 -25.348  1.00 47.95           C
ATOM    685  O   CYS R 118     -16.132  35.160 -26.626  1.00 47.95           O
ATOM    686  CB  CYS R 118     -17.219  37.037 -24.240  1.00 47.95           C
ATOM    687  SG  CYS R 118     -18.723  37.586 -23.509  1.00 47.95           S
ATOM    688  N   LEU R 119     -14.858  34.887 -24.661  1.00 50.70           N
ATOM    689  CA  LEU R 119     -13.671  34.404 -25.376  1.00 50.70           C
ATOM    690  C   LEU R 119     -13.810  33.077 -26.168  1.00 50.70           C
ATOM    691  O   LEU R 119     -13.297  33.006 -27.250  1.00 50.70           O
ATOM    692  CB  LEU R 119     -12.507  34.401 -24.342  1.00 50.70           C
ATOM    693  CG  LEU R 119     -12.098  35.734 -23.687  1.00 50.70           C
ATOM    694  CD1 LEU R 119     -10.915  35.628 -22.732  1.00 50.70           C
ATOM    695  CD2 LEU R 119     -11.845  36.783 -24.754  1.00 50.70           C
ATOM    696  N   ILE R 120     -14.501  32.087 -25.552  1.00 47.89           N
ATOM    697  CA  ILE R 120     -14.898  30.759 -26.167  1.00 47.89           C
ATOM    698  C   ILE R 120     -15.618  31.009 -27.495  1.00 47.89           C
ATOM    699  O   ILE R 120     -15.278  30.310 -28.447  1.00 47.89           O
ATOM    700  CB  ILE R 120     -15.705  29.940 -25.114  1.00 47.89           C
ATOM    701  CG1 ILE R 120     -14.713  29.328 -24.138  1.00 47.89           C
ATOM    702  CG2 ILE R 120     -16.757  28.891 -25.640  1.00 47.89           C
ATOM    703  CD1 ILE R 120     -15.311  29.154 -22.779  1.00 47.89           C
ATOM    704  N   SER R 121     -16.604  31.947 -27.536  1.00 44.37           N
ATOM    705  CA  SER R 121     -17.450  32.257 -28.722  1.00 44.37           C
ATOM    706  C   SER R 121     -16.671  33.184 -29.671  1.00 44.37           C
ATOM    707  O   SER R 121     -16.775  33.010 -30.879  1.00 44.37           O
ATOM    708  CB  SER R 121     -18.826  32.862 -28.298  1.00 44.37           C
ATOM    709  OG  SER R 121     -18.922  34.045 -27.523  1.00 44.37           O
ATOM    710  N   LEU R 122     -15.712  34.041 -29.166  1.00 44.69           N
ATOM    711  CA  LEU R 122     -14.878  34.931 -29.955  1.00 44.69           C
ATOM    712  C   LEU R 122     -13.919  34.070 -30.769  1.00 44.69           C
ATOM    713  O   LEU R 122     -13.765  34.254 -31.955  1.00 44.69           O
ATOM    714  CB  LEU R 122     -14.227  36.023 -29.021  1.00 44.69           C
ATOM    715  CG  LEU R 122     -13.416  37.086 -29.849  1.00 44.69           C
ATOM    716  CD1 LEU R 122     -14.307  38.062 -30.709  1.00 44.69           C
ATOM    717  CD2 LEU R 122     -12.349  37.860 -28.997  1.00 44.69           C
ATOM    718  N   ASP R 123     -13.279  33.144 -30.128  1.00 46.70           N
ATOM    719  CA  ASP R 123     -12.440  32.085 -30.744  1.00 46.70           C
ATOM    720  C   ASP R 123     -13.028  31.318 -32.005  1.00 46.70           C
ATOM    721  O   ASP R 123     -12.349  31.190 -33.046  1.00 46.70           O
ATOM    722  CB  ASP R 123     -11.975  31.218 -29.573  1.00 46.70           C
ATOM    723  CG  ASP R 123     -10.972  30.123 -29.847  1.00 46.70           C
ATOM    724  OD1 ASP R 123      -9.861  30.397 -30.348  1.00 46.70           O
ATOM    725  OD2 ASP R 123     -11.292  28.936 -29.642  1.00 46.70           O
ATOM    726  N   ARG R 124     -14.223  30.819 -31.752  1.00 44.92           N
ATOM    727  CA  ARG R 124     -14.955  30.042 -32.759  1.00 44.92           C
ATOM    728  C   ARG R 124     -15.425  30.969 -33.856  1.00 44.92           C
ATOM    729  O   ARG R 124     -15.639  30.515 -35.003  1.00 44.92           O
ATOM    730  CB  ARG R 124     -16.216  29.449 -32.131  1.00 44.92           C
ATOM    731  CG  ARG R 124     -15.839  28.329 -31.092  1.00 44.92           C
ATOM    732  CD  ARG R 124     -17.020  28.056 -30.134  1.00 44.92           C
ATOM    733  NE  ARG R 124     -16.610  26.983 -29.147  1.00 44.92           N
ATOM    734  CZ  ARG R 124     -16.999  25.746 -29.002  1.00 44.92           C
ATOM    735  NH1 ARG R 124     -16.467  25.106 -27.932  1.00 44.92           N
ATOM    736  NH2 ARG R 124     -17.830  25.147 -29.842  1.00 44.92           N
ATOM    737  N   TYR R 125     -15.758  32.209 -33.557  1.00 42.06           N
ATOM    738  CA  TYR R 125     -16.165  33.203 -34.530  1.00 42.06           C
ATOM    739  C   TYR R 125     -14.940  33.691 -35.351  1.00 42.06           C
ATOM    740  O   TYR R 125     -15.131  34.181 -36.462  1.00 42.06           O
ATOM    741  CB  TYR R 125     -17.019  34.282 -33.883  1.00 42.06           C
ATOM    742  CG  TYR R 125     -17.570  35.312 -34.766  1.00 42.06           C
ATOM    743  CD1 TYR R 125     -17.240  36.645 -34.527  1.00 42.06           C
ATOM    744  CD2 TYR R 125     -18.241  34.942 -35.969  1.00 42.06           C
ATOM    745  CE1 TYR R 125     -17.627  37.670 -35.442  1.00 42.06           C
ATOM    746  CE2 TYR R 125     -18.489  35.938 -36.964  1.00 42.06           C
ATOM    747  CZ  TYR R 125     -18.224  37.299 -36.694  1.00 42.06           C
ATOM    748  OH  TYR R 125     -18.727  38.223 -37.566  1.00 42.06           O
ATOM    749  N   LEU R 126     -13.679  33.608 -34.797  1.00 44.12           N
ATOM    750  CA  LEU R 126     -12.528  34.172 -35.501  1.00 44.12           C
ATOM    751  C   LEU R 126     -12.129  33.244 -36.630  1.00 44.12           C
ATOM    752  O   LEU R 126     -11.440  33.803 -37.490  1.00 44.12           O
ATOM    753  CB  LEU R 126     -11.347  34.297 -34.522  1.00 44.12           C
ATOM    754  CG  LEU R 126     -10.060  35.238 -34.812  1.00 44.12           C
ATOM    755  CD1 LEU R 126     -10.425  36.761 -34.749  1.00 44.12           C
ATOM    756  CD2 LEU R 126      -8.927  34.989 -33.790  1.00 44.12           C
ATOM    757  N   LEU R 127     -12.621  31.985 -36.701  1.00 43.65           N
ATOM    758  CA  LEU R 127     -12.513  31.137 -37.834  1.00 43.65           C
ATOM    759  C   LEU R 127     -13.423  31.712 -38.938  1.00 43.65           C
ATOM    760  O   LEU R 127     -13.258  31.367 -40.168  1.00 43.65           O
ATOM    761  CB  LEU R 127     -12.918  29.752 -37.457  1.00 43.65           C
ATOM    762  CG  LEU R 127     -11.786  29.029 -36.628  1.00 43.65           C
ATOM    763  CD1 LEU R 127     -12.231  27.690 -36.045  1.00 43.65           C
ATOM    764  CD2 LEU R 127     -10.412  28.943 -37.311  1.00 43.65           C
ATOM    765  N   ILE R 128     -14.501  32.458 -38.602  1.00 41.70           N
ATOM    766  CA  ILE R 128     -15.307  33.177 -39.607  1.00 41.70           C
ATOM    767  C   ILE R 128     -14.694  34.615 -39.934  1.00 41.70           C
ATOM    768  O   ILE R 128     -14.829  35.050 -41.083  1.00 41.70           O
ATOM    769  CB  ILE R 128     -16.807  33.246 -39.207  1.00 41.70           C
ATOM    770  CG1 ILE R 128     -17.336  31.790 -39.298  1.00 41.70           C
ATOM    771  CG2 ILE R 128     -17.702  34.207 -40.092  1.00 41.70           C
ATOM    772  CD1 ILE R 128     -18.307  31.383 -38.138  1.00 41.70           C
ATOM    773  N   LEU R 129     -14.032  35.270 -38.993  1.00 42.20           N
ATOM    774  CA  LEU R 129     -13.275  36.498 -39.155  1.00 42.20           C
ATOM    775  C   LEU R 129     -11.956  36.326 -39.969  1.00 42.20           C
ATOM    776  O   LEU R 129     -11.836  36.967 -41.064  1.00 42.20           O
ATOM    777  CB  LEU R 129     -13.080  37.244 -37.877  1.00 42.20           C
ATOM    778  CG  LEU R 129     -14.418  37.706 -37.273  1.00 42.20           C
ATOM    779  CD1 LEU R 129     -14.193  38.024 -35.789  1.00 42.20           C
ATOM    780  CD2 LEU R 129     -15.084  38.876 -38.061  1.00 42.20           C
ATOM    781  N   SER R 130     -11.013  35.466 -39.566  1.00 44.45           N
ATOM    782  CA  SER R 130      -9.732  35.209 -40.332  1.00 44.45           C
ATOM    783  C   SER R 130      -9.123  33.857 -39.908  1.00 44.45           C
ATOM    784  O   SER R 130      -8.329  33.792 -38.983  1.00 44.45           O
ATOM    785  CB  SER R 130      -8.771  36.389 -40.192  1.00 44.45           C
ATOM    786  OG  SER R 130      -8.371  36.533 -38.823  1.00 44.45           O
ATOM    787  N   PRO R 131      -9.468  32.759 -40.673  1.00 41.54           N
ATOM    788  CA  PRO R 131      -8.935  31.424 -40.333  1.00 41.54           C
ATOM    789  C   PRO R 131      -7.475  31.206 -40.565  1.00 41.54           C
ATOM    790  O   PRO R 131      -6.862  30.419 -39.831  1.00 41.54           O
ATOM    791  CB  PRO R 131      -9.822  30.432 -41.206  1.00 41.54           C
ATOM    792  CG  PRO R 131     -10.419  31.289 -42.310  1.00 41.54           C
ATOM    793  CD  PRO R 131     -10.545  32.679 -41.629  1.00 41.54           C
ATOM    794  N   LEU R 132      -6.826  31.928 -41.478  1.00 40.53           N
ATOM    795  CA  LEU R 132      -5.406  31.715 -41.835  1.00 40.53           C
ATOM    796  C   LEU R 132      -4.491  32.531 -40.943  1.00 40.53           C
ATOM    797  O   LEU R 132      -3.452  32.107 -40.430  1.00 40.53           O
ATOM    798  CB  LEU R 132      -5.208  31.916 -43.334  1.00 40.53           C
ATOM    799  CG  LEU R 132      -5.609  30.686 -44.210  1.00 40.53           C
ATOM    800  CD1 LEU R 132      -6.069  31.007 -45.628  1.00 40.53           C
ATOM    801  CD2 LEU R 132      -4.628  29.592 -44.011  1.00 40.53           C
ATOM    802  N   ARG R 133      -4.911  33.774 -40.643  1.00 46.96           N
ATOM    803  CA  ARG R 133      -4.266  34.657 -39.639  1.00 46.96           C
ATOM    804  C   ARG R 133      -4.580  34.291 -38.179  1.00 46.96           C
ATOM    805  O   ARG R 133      -4.074  34.969 -37.318  1.00 46.96           O
ATOM    806  CB  ARG R 133      -4.524  36.154 -39.966  1.00 46.96           C
ATOM    807  CG  ARG R 133      -3.741  36.507 -41.230  1.00 46.96           C
ATOM    808  CD  ARG R 133      -3.946  38.038 -41.629  1.00 46.96           C
ATOM    809  NE  ARG R 133      -5.390  38.382 -41.583  1.00 46.96           N
ATOM    810  CZ  ARG R 133      -6.024  39.296 -40.866  1.00 46.96           C
ATOM    811  NH1 ARG R 133      -5.528  39.971 -39.858  1.00 46.96           N
ATOM    812  NH2 ARG R 133      -7.324  39.368 -41.145  1.00 46.96           N
ATOM    813  N   TYR R 134      -5.465  33.328 -37.948  1.00 46.66           N
ATOM    814  CA  TYR R 134      -6.041  32.974 -36.646  1.00 46.66           C
ATOM    815  C   TYR R 134      -5.073  32.965 -35.445  1.00 46.66           C
ATOM    816  O   TYR R 134      -5.415  33.674 -34.475  1.00 46.66           O
ATOM    817  CB  TYR R 134      -6.858  31.714 -36.832  1.00 46.66           C
ATOM    818  CG  TYR R 134      -7.210  30.888 -35.565  1.00 46.66           C
ATOM    819  CD1 TYR R 134      -8.154  31.405 -34.677  1.00 46.66           C
ATOM    820  CD2 TYR R 134      -6.637  29.673 -35.301  1.00 46.66           C
ATOM    821  CE1 TYR R 134      -8.501  30.744 -33.466  1.00 46.66           C
ATOM    822  CE2 TYR R 134      -6.907  29.043 -34.041  1.00 46.66           C
ATOM    823  CZ  TYR R 134      -7.858  29.576 -33.170  1.00 46.66           C
ATOM    824  OH  TYR R 134      -8.094  28.993 -31.922  1.00 46.66           O
ATOM    825  N   LYS R 135      -3.985  32.170 -35.422  1.00 47.40           N
ATOM    826  CA  LYS R 135      -3.091  32.044 -34.296  1.00 47.40           C
ATOM    827  C   LYS R 135      -2.049  33.224 -34.162  1.00 47.40           C
ATOM    828  O   LYS R 135      -1.444  33.381 -33.115  1.00 47.40           O
ATOM    829  CB  LYS R 135      -2.431  30.635 -34.390  1.00 47.40           C
ATOM    830  CG  LYS R 135      -1.527  30.330 -35.635  1.00 47.40           C
ATOM    831  CD  LYS R 135      -0.949  28.994 -35.536  1.00 47.40           C
ATOM    832  CE  LYS R 135      -0.875  28.151 -36.841  1.00 47.40           C
ATOM    833  NZ  LYS R 135      -0.259  26.842 -36.684  1.00 47.40           N
ATOM    834  N   LEU R 136      -1.881  33.966 -35.259  1.00 51.78           N
ATOM    835  CA  LEU R 136      -1.027  35.177 -35.272  1.00 51.78           C
ATOM    836  C   LEU R 136      -1.805  36.339 -34.555  1.00 51.78           C
ATOM    837  O   LEU R 136      -1.180  37.172 -33.975  1.00 51.78           O
ATOM    838  CB  LEU R 136      -0.821  35.633 -36.755  1.00 51.78           C
ATOM    839  CG  LEU R 136      -0.213  34.720 -37.798  1.00 51.78           C
ATOM    840  CD1 LEU R 136      -0.157  35.389 -39.210  1.00 51.78           C
ATOM    841  CD2 LEU R 136       1.222  34.275 -37.444  1.00 51.78           C
ATOM    842  N   ARG R 137      -3.168  36.273 -34.595  1.00 50.59           N
ATOM    843  CA  ARG R 137      -4.066  37.129 -33.956  1.00 50.59           C
ATOM    844  C   ARG R 137      -4.196  36.616 -32.502  1.00 50.59           C
ATOM    845  O   ARG R 137      -4.206  37.285 -31.493  1.00 50.59           O
ATOM    846  CB  ARG R 137      -5.399  37.094 -34.750  1.00 50.59           C
ATOM    847  CG  ARG R 137      -5.327  38.044 -35.921  1.00 50.59           C
ATOM    848  CD  ARG R 137      -6.617  38.245 -36.836  1.00 50.59           C
ATOM    849  NE  ARG R 137      -7.470  39.216 -36.112  1.00 50.59           N
ATOM    850  CZ  ARG R 137      -8.753  39.414 -36.449  1.00 50.59           C
ATOM    851  NH1 ARG R 137      -9.346  38.907 -37.586  1.00 50.59           N
ATOM    852  NH2 ARG R 137      -9.531  40.122 -35.614  1.00 50.59           N
ATOM    853  N   MET R 138      -4.421  35.274 -32.374  1.00 53.20           N
ATOM    854  CA  MET R 138      -4.781  34.649 -31.114  1.00 53.20           C
ATOM    855  C   MET R 138      -3.599  33.738 -30.652  1.00 53.20           C
ATOM    856  O   MET R 138      -3.655  32.513 -30.784  1.00 53.20           O
ATOM    857  CB  MET R 138      -6.117  33.893 -31.329  1.00 53.20           C
ATOM    858  CG  MET R 138      -6.961  33.488 -30.118  1.00 53.20           C
ATOM    859  SD  MET R 138      -7.117  34.915 -29.010  1.00 53.20           S
ATOM    860  CE  MET R 138      -8.703  35.462 -29.600  1.00 53.20           C
ATOM    861  N   THR R 139      -2.525  34.400 -30.308  1.00 61.83           N
ATOM    862  CA  THR R 139      -1.427  33.797 -29.617  1.00 61.83           C
ATOM    863  C   THR R 139      -1.871  33.276 -28.235  1.00 61.83           C
ATOM    864  O   THR R 139      -2.931  33.605 -27.737  1.00 61.83           O
ATOM    865  CB  THR R 139      -0.247  34.780 -29.430  1.00 61.83           C
ATOM    866  CG2 THR R 139      -0.055  35.681 -30.697  1.00 61.83           C
ATOM    867  OG1 THR R 139      -0.261  35.504 -28.197  1.00 61.83           O
ATOM    868  N   PRO R 140      -1.001  32.473 -27.610  1.00 62.86           N
ATOM    869  CA  PRO R 140      -1.298  32.079 -26.195  1.00 62.86           C
ATOM    870  C   PRO R 140      -0.936  33.103 -25.130  1.00 62.86           C
ATOM    871  O   PRO R 140      -1.683  33.248 -24.135  1.00 62.86           O
ATOM    872  CB  PRO R 140      -0.545  30.743 -26.083  1.00 62.86           C
ATOM    873  CG  PRO R 140       0.633  30.956 -26.852  1.00 62.86           C
ATOM    874  CD  PRO R 140       0.155  31.741 -28.115  1.00 62.86           C
ATOM    875  N   LEU R 141       0.029  33.985 -25.452  1.00 65.41           N
ATOM    876  CA  LEU R 141       0.317  35.228 -24.672  1.00 65.41           C
ATOM    877  C   LEU R 141      -0.891  36.165 -24.666  1.00 65.41           C
ATOM    878  O   LEU R 141      -1.224  36.716 -23.623  1.00 65.41           O
ATOM    879  CB  LEU R 141       1.545  35.994 -25.244  1.00 65.41           C
ATOM    880  CG  LEU R 141       2.859  35.130 -25.363  1.00 65.41           C
ATOM    881  CD1 LEU R 141       3.177  34.258 -24.100  1.00 65.41           C
ATOM    882  CD2 LEU R 141       2.892  34.301 -26.605  1.00 65.41           C
ATOM    883  N   ARG R 142      -1.554  36.312 -25.815  1.00 64.34           N
ATOM    884  CA  ARG R 142      -2.754  37.111 -26.135  1.00 64.34           C
ATOM    885  C   ARG R 142      -3.928  36.636 -25.371  1.00 64.34           C
ATOM    886  O   ARG R 142      -4.629  37.474 -24.817  1.00 64.34           O
ATOM    887  CB  ARG R 142      -3.048  37.315 -27.613  1.00 64.34           C
ATOM    888  CG  ARG R 142      -2.230  38.315 -28.363  1.00 64.34           C
ATOM    889  CD  ARG R 142      -2.457  39.771 -27.961  1.00 64.34           C
ATOM    890  NE  ARG R 142      -3.795  40.270 -28.242  1.00 64.34           N
ATOM    891  CZ  ARG R 142      -4.367  41.509 -28.239  1.00 64.34           C
ATOM    892  NH1 ARG R 142      -3.644  42.526 -27.689  1.00 64.34           N
ATOM    893  NH2 ARG R 142      -5.590  41.687 -28.683  1.00 64.34           N
ATOM    894  N   ALA R 143      -4.173  35.373 -25.505  1.00 63.02           N
ATOM    895  CA  ALA R 143      -5.175  34.659 -24.789  1.00 63.02           C
ATOM    896  C   ALA R 143      -5.103  34.879 -23.262  1.00 63.02           C
ATOM    897  O   ALA R 143      -6.133  35.197 -22.673  1.00 63.02           O
ATOM    898  CB  ALA R 143      -5.098  33.184 -25.205  1.00 63.02           C
ATOM    899  N   LEU R 144      -3.908  34.746 -22.726  1.00 64.19           N
ATOM    900  CA  LEU R 144      -3.477  34.955 -21.339  1.00 64.19           C
ATOM    901  C   LEU R 144      -3.758  36.360 -20.835  1.00 64.19           C
ATOM    902  O   LEU R 144      -4.407  36.634 -19.837  1.00 64.19           O
ATOM    903  CB  LEU R 144      -2.044  34.484 -21.063  1.00 64.19           C
ATOM    904  CG  LEU R 144      -1.478  34.832 -19.665  1.00 64.19           C
ATOM    905  CD1 LEU R 144      -2.248  34.222 -18.472  1.00 64.19           C
ATOM    906  CD2 LEU R 144       0.024  34.473 -19.599  1.00 64.19           C
ATOM    907  N   ALA R 145      -3.398  37.371 -21.620  1.00 63.87           N
ATOM    908  CA  ALA R 145      -3.649  38.781 -21.366  1.00 63.87           C
ATOM    909  C   ALA R 145      -5.178  39.053 -21.452  1.00 63.87           C
ATOM    910  O   ALA R 145      -5.664  39.874 -20.685  1.00 63.87           O
ATOM    911  CB  ALA R 145      -2.844  39.638 -22.393  1.00 63.87           C
ATOM    912  N   LEU R 146      -5.876  38.405 -22.367  1.00 60.39           N
ATOM    913  CA  LEU R 146      -7.352  38.433 -22.475  1.00 60.39           C
ATOM    914  C   LEU R 146      -8.066  37.770 -21.246  1.00 60.39           C
ATOM    915  O   LEU R 146      -8.960  38.346 -20.631  1.00 60.39           O
ATOM    916  CB  LEU R 146      -7.747  38.021 -23.870  1.00 60.39           C
ATOM    917  CG  LEU R 146      -7.348  38.900 -25.025  1.00 60.39           C
ATOM    918  CD1 LEU R 146      -7.239  38.268 -26.412  1.00 60.39           C
ATOM    919  CD2 LEU R 146      -8.401  40.014 -25.026  1.00 60.39           C
ATOM    920  N   VAL R 147      -7.584  36.612 -20.899  1.00 59.10           N
ATOM    921  CA  VAL R 147      -8.091  35.781 -19.744  1.00 59.10           C
ATOM    922  C   VAL R 147      -8.030  36.537 -18.367  1.00 59.10           C
ATOM    923  O   VAL R 147      -9.090  36.656 -17.674  1.00 59.10           O
ATOM    924  CB  VAL R 147      -7.375  34.360 -19.669  1.00 59.10           C
ATOM    925  CG1 VAL R 147      -7.147  33.717 -18.307  1.00 59.10           C
ATOM    926  CG2 VAL R 147      -7.933  33.257 -20.647  1.00 59.10           C
ATOM    927  N   LEU R 148      -6.873  37.081 -18.000  1.00 63.46           N
ATOM    928  CA  LEU R 148      -6.708  37.938 -16.855  1.00 63.46           C
ATOM    929  C   LEU R 148      -7.404  39.337 -17.087  1.00 63.46           C
ATOM    930  O   LEU R 148      -7.758  39.974 -16.072  1.00 63.46           O
ATOM    931  CB  LEU R 148      -5.217  38.111 -16.395  1.00 63.46           C
ATOM    932  CG  LEU R 148      -4.488  36.781 -16.267  1.00 63.46           C
ATOM    933  CD1 LEU R 148      -2.953  36.877 -16.140  1.00 63.46           C
ATOM    934  CD2 LEU R 148      -5.162  35.989 -15.204  1.00 63.46           C
ATOM    935  N   GLY R 149      -7.481  39.794 -18.318  1.00 62.19           N
ATOM    936  CA  GLY R 149      -8.134  40.989 -18.826  1.00 62.19           C
ATOM    937  C   GLY R 149      -9.634  40.857 -18.445  1.00 62.19           C
ATOM    938  O   GLY R 149     -10.206  41.836 -18.093  1.00 62.19           O
ATOM    939  N   ALA R 150     -10.237  39.690 -18.580  1.00 58.92           N
ATOM    940  CA  ALA R 150     -11.571  39.372 -18.241  1.00 58.92           C
ATOM    941  C   ALA R 150     -11.745  39.193 -16.687  1.00 58.92           C
ATOM    942  O   ALA R 150     -12.767  39.596 -16.063  1.00 58.92           O
ATOM    943  CB  ALA R 150     -12.023  38.047 -18.954  1.00 58.92           C
ATOM    944  N   TRP R 151     -10.705  38.628 -16.009  1.00 59.15           N
ATOM    945  CA  TRP R 151     -10.726  38.528 -14.544  1.00 59.15           C
ATOM    946  C   TRP R 151     -10.676  39.913 -13.928  1.00 59.15           C
ATOM    947  O   TRP R 151     -11.467  40.213 -13.027  1.00 59.15           O
ATOM    948  CB  TRP R 151      -9.566  37.584 -14.010  1.00 59.15           C
ATOM    949  CG  TRP R 151      -9.651  37.404 -12.495  1.00 59.15           C
ATOM    950  CD1 TRP R 151      -8.832  38.063 -11.643  1.00 59.15           C
ATOM    951  CD2 TRP R 151     -10.620  36.665 -11.648  1.00 59.15           C
ATOM    952  CE2 TRP R 151     -10.300  36.902 -10.274  1.00 59.15           C
ATOM    953  CE3 TRP R 151     -11.680  35.762 -11.919  1.00 59.15           C
ATOM    954  NE1 TRP R 151      -9.163  37.725 -10.335  1.00 59.15           N
ATOM    955  CZ2 TRP R 151     -11.015  36.241  -9.239  1.00 59.15           C
ATOM    956  CZ3 TRP R 151     -12.404  35.135 -10.925  1.00 59.15           C
ATOM    957  CH2 TRP R 151     -12.063  35.316  -9.558  1.00 59.15           C
ATOM    958  N   SER R 152      -9.850  40.767 -14.469  1.00 64.28           N
ATOM    959  CA  SER R 152      -9.629  42.131 -14.028  1.00 64.28           C
ATOM    960  C   SER R 152     -10.933  42.911 -14.228  1.00 64.28           C
ATOM    961  O   SER R 152     -11.256  43.741 -13.361  1.00 64.28           O
ATOM    962  CB  SER R 152      -8.490  42.741 -14.875  1.00 64.28           C
ATOM    963  OG  SER R 152      -7.214  42.152 -14.670  1.00 64.28           O
ATOM    964  N   LEU R 153     -11.629  42.742 -15.365  1.00 65.72           N
ATOM    965  CA  LEU R 153     -12.858  43.521 -15.733  1.00 65.72           C
ATOM    966  C   LEU R 153     -13.997  43.123 -14.833  1.00 65.72           C
ATOM    967  O   LEU R 153     -14.588  44.051 -14.327  1.00 65.72           O
ATOM    968  CB  LEU R 153     -13.320  43.299 -17.160  1.00 65.72           C
ATOM    969  CG  LEU R 153     -14.385  44.301 -17.714  1.00 65.72           C
ATOM    970  CD1 LEU R 153     -13.904  45.838 -17.695  1.00 65.72           C
ATOM    971  CD2 LEU R 153     -14.749  43.924 -19.198  1.00 65.72           C
ATOM    972  N   ALA R 154     -14.173  41.866 -14.582  1.00 66.47           N
ATOM    973  CA  ALA R 154     -15.031  41.272 -13.552  1.00 66.47           C
ATOM    974  C   ALA R 154     -14.821  41.902 -12.118  1.00 66.47           C
ATOM    975  O   ALA R 154     -15.753  42.229 -11.466  1.00 66.47           O
ATOM    976  CB  ALA R 154     -14.974  39.775 -13.387  1.00 66.47           C
ATOM    977  N   ALA R 155     -13.564  41.904 -11.616  1.00 69.69           N
ATOM    978  CA  ALA R 155     -13.128  42.396 -10.248  1.00 69.69           C
ATOM    979  C   ALA R 155     -13.483  43.882 -10.070  1.00 69.69           C
ATOM    980  O   ALA R 155     -14.185  44.251  -9.174  1.00 69.69           O
ATOM    981  CB  ALA R 155     -11.681  42.177  -9.926  1.00 69.69           C
ATOM    982  N   LEU R 156     -13.000  44.698 -11.010  1.00 73.91           N
ATOM    983  CA  LEU R 156     -13.201  46.130 -11.005  1.00 73.91           C
ATOM    984  C   LEU R 156     -14.640  46.539 -11.126  1.00 73.91           C
ATOM    985  O   LEU R 156     -15.061  47.344 -10.277  1.00 73.91           O
ATOM    986  CB  LEU R 156     -12.454  46.774 -12.219  1.00 73.91           C
ATOM    987  CG  LEU R 156     -10.900  46.618 -12.211  1.00 73.91           C
ATOM    988  CD1 LEU R 156     -10.216  46.927 -13.569  1.00 73.91           C
ATOM    989  CD2 LEU R 156     -10.328  47.381 -10.998  1.00 73.91           C
ATOM    990  N   ALA R 157     -15.392  45.915 -12.040  1.00 71.14           N
ATOM    991  CA  ALA R 157     -16.813  46.046 -12.204  1.00 71.14           C
ATOM    992  C   ALA R 157     -17.626  45.701 -10.913  1.00 71.14           C
ATOM    993  O   ALA R 157     -18.554  46.446 -10.584  1.00 71.14           O
ATOM    994  CB  ALA R 157     -17.336  45.294 -13.471  1.00 71.14           C
ATOM    995  N   SER R 158     -17.307  44.547 -10.319  1.00 74.44           N
ATOM    996  CA  SER R 158     -18.068  44.094  -9.182  1.00 74.44           C
ATOM    997  C   SER R 158     -17.787  44.888  -7.871  1.00 74.44           C
ATOM    998  O   SER R 158     -18.783  45.143  -7.199  1.00 74.44           O
ATOM    999  CB  SER R 158     -17.827  42.610  -9.006  1.00 74.44           C
ATOM   1000  OG  SER R 158     -18.009  41.872 -10.171  1.00 74.44           O
ATOM   1001  N   PHE R 159     -16.533  45.307  -7.565  1.00 75.78           N
ATOM   1002  CA  PHE R 159     -16.167  46.099  -6.448  1.00 75.78           C
ATOM   1003  C   PHE R 159     -16.285  47.669  -6.685  1.00 75.78           C
ATOM   1004  O   PHE R 159     -16.020  48.454  -5.712  1.00 75.78           O
ATOM   1005  CB  PHE R 159     -14.702  45.764  -5.970  1.00 75.78           C
ATOM   1006  CG  PHE R 159     -14.576  44.385  -5.324  1.00 75.78           C
ATOM   1007  CD1 PHE R 159     -15.111  44.162  -4.026  1.00 75.78           C
ATOM   1008  CD2 PHE R 159     -13.997  43.310  -6.000  1.00 75.78           C
ATOM   1009  CE1 PHE R 159     -14.918  42.905  -3.419  1.00 75.78           C
ATOM   1010  CE2 PHE R 159     -13.917  42.051  -5.400  1.00 75.78           C
ATOM   1011  CZ  PHE R 159     -14.304  41.871  -4.024  1.00 75.78           C
ATOM   1012  N   LEU R 160     -16.671  48.195  -7.964  1.00 85.79           N
ATOM   1013  CA  LEU R 160     -16.867  49.561  -8.262  1.00 85.79           C
ATOM   1014  C   LEU R 160     -18.013  50.196  -7.464  1.00 85.79           C
ATOM   1015  O   LEU R 160     -17.786  51.217  -6.822  1.00 85.79           O
ATOM   1016  CB  LEU R 160     -16.947  49.801  -9.814  1.00 85.79           C
ATOM   1017  CG  LEU R 160     -17.518  51.146 -10.287  1.00 85.79           C
ATOM   1018  CD1 LEU R 160     -16.357  52.094 -10.583  1.00 85.79           C
ATOM   1019  CD2 LEU R 160     -18.407  50.939 -11.473  1.00 85.79           C
ATOM   1020  N   PRO R 161     -19.213  49.587  -7.423  1.00 88.45           N
ATOM   1021  CA  PRO R 161     -20.316  50.084  -6.540  1.00 88.45           C
ATOM   1022  C   PRO R 161     -19.856  50.068  -5.067  1.00 88.45           C
ATOM   1023  O   PRO R 161     -20.234  50.971  -4.291  1.00 88.45           O
ATOM   1024  CB  PRO R 161     -21.551  49.149  -6.859  1.00 88.45           C
ATOM   1025  CG  PRO R 161     -20.919  48.012  -7.505  1.00 88.45           C
ATOM   1026  CD  PRO R 161     -19.621  48.477  -8.211  1.00 88.45           C
ATOM   1027  N   LEU R 162     -19.092  49.100  -4.682  1.00 87.48           N
ATOM   1028  CA  LEU R 162     -18.783  48.805  -3.267  1.00 87.48           C
ATOM   1029  C   LEU R 162     -17.791  49.839  -2.684  1.00 87.48           C
ATOM   1030  O   LEU R 162     -17.671  50.025  -1.471  1.00 87.48           O
ATOM   1031  CB  LEU R 162     -18.147  47.420  -3.103  1.00 87.48           C
ATOM   1032  CG  LEU R 162     -19.160  46.306  -3.643  1.00 87.48           C
ATOM   1033  CD1 LEU R 162     -18.540  44.923  -3.693  1.00 87.48           C
ATOM   1034  CD2 LEU R 162     -20.439  46.382  -2.835  1.00 87.48           C
ATOM   1035  N   LEU R 163     -16.951  50.483  -3.525  1.00 90.69           N
ATOM   1036  CA  LEU R 163     -16.081  51.592  -3.265  1.00 90.69           C
ATOM   1037  C   LEU R 163     -16.810  52.953  -3.105  1.00 90.69           C
ATOM   1038  O   LEU R 163     -16.346  53.654  -2.270  1.00 90.69           O
ATOM   1039  CB  LEU R 163     -15.020  51.631  -4.421  1.00 90.69           C
ATOM   1040  CG  LEU R 163     -14.099  52.834  -4.441  1.00 90.69           C
ATOM   1041  CD1 LEU R 163     -13.153  52.889  -3.188  1.00 90.69           C
ATOM   1042  CD2 LEU R 163     -13.200  52.730  -5.703  1.00 90.69           C
ATOM   1043  N   LEU R 164     -17.791  53.195  -3.952  1.00 93.87           N
ATOM   1044  CA  LEU R 164     -18.510  54.468  -4.001  1.00 93.87           C
ATOM   1045  C   LEU R 164     -19.767  54.410  -3.111  1.00 93.87           C
ATOM   1046  O   LEU R 164     -20.515  55.399  -3.119  1.00 93.87           O
ATOM   1047  CB  LEU R 164     -18.767  55.001  -5.408  1.00 93.87           C
ATOM   1048  CG  LEU R 164     -17.550  55.457  -6.202  1.00 93.87           C
ATOM   1049  CD1 LEU R 164     -17.553  55.347  -7.735  1.00 93.87           C
ATOM   1050  CD2 LEU R 164     -17.135  56.897  -5.754  1.00 93.87           C
ATOM   1051  N   GLY R 165     -20.104  53.302  -2.498  1.00 96.63           N
ATOM   1052  CA  GLY R 165     -21.194  53.027  -1.550  1.00 96.63           C
ATOM   1053  C   GLY R 165     -22.536  52.767  -2.297  1.00 96.63           C
ATOM   1054  O   GLY R 165     -23.522  52.816  -1.582  1.00 96.63           O
ATOM   1055  N   TRP R 166     -22.600  52.496  -3.592  1.00 97.25           N
ATOM   1056  CA  TRP R 166     -23.867  52.364  -4.370  1.00 97.25           C
ATOM   1057  C   TRP R 166     -24.832  51.322  -3.796  1.00 97.25           C
ATOM   1058  O   TRP R 166     -26.019  51.478  -3.895  1.00 97.25           O
ATOM   1059  CB  TRP R 166     -23.654  52.186  -5.819  1.00 97.25           C
ATOM   1060  CG  TRP R 166     -22.850  53.351  -6.487  1.00 97.25           C
ATOM   1061  CD1 TRP R 166     -22.745  54.672  -6.070  1.00 97.25           C
ATOM   1062  CD2 TRP R 166     -22.214  53.385  -7.758  1.00 97.25           C
ATOM   1063  CE2 TRP R 166     -21.540  54.580  -7.994  1.00 97.25           C
ATOM   1064  CE3 TRP R 166     -22.189  52.432  -8.814  1.00 97.25           C
ATOM   1065  NE1 TRP R 166     -21.885  55.360  -6.880  1.00 97.25           N
ATOM   1066  CZ2 TRP R 166     -20.696  54.788  -9.109  1.00 97.25           C
ATOM   1067  CZ3 TRP R 166     -21.344  52.658  -9.932  1.00 97.25           C
ATOM   1068  CH2 TRP R 166     -20.624  53.826 -10.048  1.00 97.25           C
ATOM   1069  N   HIS R 167     -24.240  50.279  -3.253  1.00 95.02           N
ATOM   1070  CA  HIS R 167     -24.974  49.206  -2.580  1.00 95.02           C
ATOM   1071  C   HIS R 167     -25.754  49.680  -1.332  1.00 95.02           C
ATOM   1072  O   HIS R 167     -26.787  49.081  -1.043  1.00 95.02           O
ATOM   1073  CB  HIS R 167     -23.980  48.022  -2.203  1.00 95.02           C
ATOM   1074  CG  HIS R 167     -22.833  48.352  -1.197  1.00 95.02           C
ATOM   1075  CD2 HIS R 167     -22.666  47.990   0.131  1.00 95.02           C
ATOM   1076  ND1 HIS R 167     -21.848  49.269  -1.621  1.00 95.02           N
ATOM   1077  CE1 HIS R 167     -21.037  49.279  -0.559  1.00 95.02           C
ATOM   1078  NE2 HIS R 167     -21.446  48.563   0.479  1.00 95.02           N
ATOM   1079  N   GLU R 168     -25.240  50.700  -0.689  1.00104.48           N
ATOM   1080  CA  GLU R 168     -25.733  51.293   0.588  1.00104.48           C
ATOM   1081  C   GLU R 168     -27.061  52.060   0.423  1.00104.48           C
ATOM   1082  O   GLU R 168     -27.713  52.414   1.429  1.00104.48           O
ATOM   1083  CB  GLU R 168     -24.679  52.121   1.316  1.00104.48           C
ATOM   1084  CG  GLU R 168     -23.387  51.316   1.616  1.00104.48           C
ATOM   1085  CD  GLU R 168     -22.262  52.081   2.396  1.00104.48           C
ATOM   1086  OE1 GLU R 168     -21.383  51.374   2.887  1.00104.48           O
ATOM   1087  OE2 GLU R 168     -22.164  53.291   2.553  1.00104.48           O
ATOM   1088  N   LEU R 169     -27.311  52.518  -0.787  1.00104.62           N
ATOM   1089  CA  LEU R 169     -28.463  53.349  -1.104  1.00104.62           C
ATOM   1090  C   LEU R 169     -29.789  52.547  -1.059  1.00104.62           C
ATOM   1091  O   LEU R 169     -29.801  51.269  -0.976  1.00104.62           O
ATOM   1092  CB  LEU R 169     -28.221  53.895  -2.558  1.00104.62           C
ATOM   1093  CG  LEU R 169     -26.897  54.577  -2.866  1.00104.62           C
ATOM   1094  CD1 LEU R 169     -26.755  54.671  -4.434  1.00104.62           C
ATOM   1095  CD2 LEU R 169     -26.663  55.995  -2.217  1.00104.62           C
ATOM   1096  N   GLY R 170     -30.940  53.295  -1.042  1.00 99.90           N
ATOM   1097  CA  GLY R 170     -32.298  52.824  -0.958  1.00 99.90           C
ATOM   1098  C   GLY R 170     -33.064  53.551   0.126  1.00 99.90           C
ATOM   1099  O   GLY R 170     -32.495  54.100   1.006  1.00 99.90           O
ATOM   1100  N   HIS R 171     -34.421  53.528  -0.055  1.00100.15           N
ATOM   1101  CA  HIS R 171     -35.345  54.284   0.797  1.00100.15           C
ATOM   1102  C   HIS R 171     -35.520  53.669   2.193  1.00100.15           C
ATOM   1103  O   HIS R 171     -35.064  54.212   3.188  1.00100.15           O
ATOM   1104  CB  HIS R 171     -36.744  54.498   0.148  1.00100.15           C
ATOM   1105  CG  HIS R 171     -37.735  53.408  -0.022  1.00100.15           C
ATOM   1106  CD2 HIS R 171     -38.883  53.252   0.734  1.00100.15           C
ATOM   1107  ND1 HIS R 171     -37.788  52.498  -1.098  1.00100.15           N
ATOM   1108  CE1 HIS R 171     -38.938  51.841  -0.921  1.00100.15           C
ATOM   1109  NE2 HIS R 171     -39.498  52.089   0.285  1.00100.15           N
ATOM   1110  N   ALA R 172     -36.235  52.561   2.240  1.00 98.26           N
ATOM   1111  CA  ALA R 172     -36.581  51.808   3.438  1.00 98.26           C
ATOM   1112  C   ALA R 172     -35.495  50.850   3.939  1.00 98.26           C
ATOM   1113  O   ALA R 172     -35.259  50.863   5.155  1.00 98.26           O
ATOM   1114  CB  ALA R 172     -37.842  51.011   3.195  1.00 98.26           C
ATOM   1115  N   ARG R 173     -34.969  49.967   3.040  1.00 98.13           N
ATOM   1116  CA  ARG R 173     -33.952  48.902   3.460  1.00 98.13           C
ATOM   1117  C   ARG R 173     -34.501  47.925   4.577  1.00 98.13           C
ATOM   1118  O   ARG R 173     -33.868  47.752   5.634  1.00 98.13           O
ATOM   1119  CB  ARG R 173     -32.525  49.478   3.891  1.00 98.13           C
ATOM   1120  CG  ARG R 173     -32.086  50.558   2.878  1.00 98.13           C
ATOM   1121  CD  ARG R 173     -30.733  51.219   3.315  1.00 98.13           C
ATOM   1122  NE  ARG R 173     -30.765  51.736   4.702  1.00 98.13           N
ATOM   1123  CZ  ARG R 173     -31.682  52.508   5.359  1.00 98.13           C
ATOM   1124  NH1 ARG R 173     -32.793  52.984   4.780  1.00 98.13           N
ATOM   1125  NH2 ARG R 173     -31.495  52.699   6.673  1.00 98.13           N
ATOM   1126  N   PRO R 174     -35.766  47.343   4.419  1.00101.16           N
ATOM   1127  CA  PRO R 174     -36.486  46.660   5.480  1.00101.16           C
ATOM   1128  C   PRO R 174     -35.616  45.594   6.252  1.00101.16           C
ATOM   1129  O   PRO R 174     -34.987  44.791   5.644  1.00101.16           O
ATOM   1130  CB  PRO R 174     -37.643  45.938   4.798  1.00101.16           C
ATOM   1131  CG  PRO R 174     -37.835  46.698   3.523  1.00101.16           C
ATOM   1132  CD  PRO R 174     -36.415  47.056   3.202  1.00101.16           C
ATOM   1133  N   PRO R 175     -35.497  45.594   7.614  1.00103.23           N
ATOM   1134  CA  PRO R 175     -34.734  44.700   8.485  1.00103.23           C
ATOM   1135  C   PRO R 175     -35.289  43.251   8.262  1.00103.23           C
ATOM   1136  O   PRO R 175     -36.501  43.130   8.038  1.00103.23           O
ATOM   1137  CB  PRO R 175     -35.061  45.137   9.885  1.00103.23           C
ATOM   1138  CG  PRO R 175     -35.212  46.641   9.709  1.00103.23           C
ATOM   1139  CD  PRO R 175     -35.954  46.752   8.396  1.00103.23           C
ATOM   1140  N   VAL R 176     -34.354  42.240   8.350  1.00104.23           N
ATOM   1141  CA  VAL R 176     -34.728  40.794   8.412  1.00104.23           C
ATOM   1142  C   VAL R 176     -33.950  40.159   9.592  1.00104.23           C
ATOM   1143  O   VAL R 176     -32.799  39.864   9.267  1.00104.23           O
ATOM   1144  CB  VAL R 176     -34.479  39.970   7.064  1.00104.23           C
ATOM   1145  CG1 VAL R 176     -33.090  40.263   6.379  1.00104.23           C
ATOM   1146  CG2 VAL R 176     -34.803  38.468   7.189  1.00104.23           C
ATOM   1147  N   PRO R 177     -34.541  40.140  10.797  1.00104.86           N
ATOM   1148  CA  PRO R 177     -33.660  39.938  12.012  1.00104.86           C
ATOM   1149  C   PRO R 177     -32.709  38.695  11.974  1.00104.86           C
ATOM   1150  O   PRO R 177     -33.101  37.495  11.720  1.00104.86           O
ATOM   1151  CB  PRO R 177     -34.698  39.995  13.221  1.00104.86           C
ATOM   1152  CG  PRO R 177     -35.934  39.607  12.557  1.00104.86           C
ATOM   1153  CD  PRO R 177     -35.927  40.297  11.234  1.00104.86           C
ATOM   1154  N   GLY R 178     -31.417  39.018  12.134  1.00103.19           N
ATOM   1155  CA  GLY R 178     -30.404  37.928  12.162  1.00103.19           C
ATOM   1156  C   GLY R 178     -29.889  37.499  10.802  1.00103.19           C
ATOM   1157  O   GLY R 178     -29.094  36.528  10.782  1.00103.19           O
ATOM   1158  N   GLN R 179     -30.272  38.164   9.670  1.00101.17           N
ATOM   1159  CA  GLN R 179     -29.620  37.983   8.401  1.00101.17           C
ATOM   1160  C   GLN R 179     -28.985  39.286   8.036  1.00101.17           C
ATOM   1161  O   GLN R 179     -29.273  40.337   8.660  1.00101.17           O
ATOM   1162  CB  GLN R 179     -30.490  37.437   7.374  1.00101.17           C
ATOM   1163  CG  GLN R 179     -31.284  36.151   7.764  1.00101.17           C
ATOM   1164  CD  GLN R 179     -31.805  35.417   6.503  1.00101.17           C
ATOM   1165  NE2 GLN R 179     -31.872  34.082   6.582  1.00101.17           N
ATOM   1166  OE1 GLN R 179     -32.185  36.010   5.514  1.00101.17           O
ATOM   1167  N   CYS R 180     -28.255  39.292   6.924  1.00100.48           N
ATOM   1168  CA  CYS R 180     -27.734  40.424   6.184  1.00100.48           C
ATOM   1169  C   CYS R 180     -28.895  40.947   5.278  1.00100.48           C
ATOM   1170  O   CYS R 180     -29.615  40.168   4.651  1.00100.48           O
ATOM   1171  CB  CYS R 180     -26.575  39.975   5.309  1.00100.48           C
ATOM   1172  SG  CYS R 180     -25.205  39.605   6.382  1.00100.48           S
ATOM   1173  N   ARG R 181     -29.042  42.266   5.158  1.00 92.39           N
ATOM   1174  CA  ARG R 181     -29.984  42.939   4.265  1.00 92.39           C
ATOM   1175  C   ARG R 181     -29.675  42.832   2.754  1.00 92.39           C
ATOM   1176  O   ARG R 181     -28.552  42.654   2.314  1.00 92.39           O
ATOM   1177  CB  ARG R 181     -29.970  44.450   4.565  1.00 92.39           C
ATOM   1178  CG  ARG R 181     -30.380  44.910   5.969  1.00 92.39           C
ATOM   1179  CD  ARG R 181     -30.543  46.460   6.129  1.00 92.39           C
ATOM   1180  NE  ARG R 181     -29.242  47.109   6.066  1.00 92.39           N
ATOM   1181  CZ  ARG R 181     -28.429  47.436   7.092  1.00 92.39           C
ATOM   1182  NH1 ARG R 181     -28.660  47.165   8.421  1.00 92.39           N
ATOM   1183  NH2 ARG R 181     -27.374  48.116   6.788  1.00 92.39           N
ATOM   1184  N   LEU R 182     -30.715  43.107   1.962  1.00 85.28           N
ATOM   1185  CA  LEU R 182     -30.696  43.139   0.524  1.00 85.28           C
ATOM   1186  C   LEU R 182     -30.135  44.527   0.118  1.00 85.28           C
ATOM   1187  O   LEU R 182     -30.720  45.551   0.505  1.00 85.28           O
ATOM   1188  CB  LEU R 182     -32.137  42.893   0.002  1.00 85.28           C
ATOM   1189  CG  LEU R 182     -32.482  43.212  -1.495  1.00 85.28           C
ATOM   1190  CD1 LEU R 182     -32.279  41.970  -2.383  1.00 85.28           C
ATOM   1191  CD2 LEU R 182     -33.866  43.751  -1.591  1.00 85.28           C
ATOM   1192  N   LEU R 183     -29.014  44.663  -0.617  1.00 90.25           N
ATOM   1193  CA  LEU R 183     -28.264  45.880  -0.816  1.00 90.25           C
ATOM   1194  C   LEU R 183     -28.682  46.376  -2.208  1.00 90.25           C
ATOM   1195  O   LEU R 183     -27.859  46.535  -3.115  1.00 90.25           O
ATOM   1196  CB  LEU R 183     -26.777  45.643  -0.628  1.00 90.25           C
ATOM   1197  CG  LEU R 183     -26.262  45.093   0.791  1.00 90.25           C
ATOM   1198  CD1 LEU R 183     -24.689  44.994   0.850  1.00 90.25           C
ATOM   1199  CD2 LEU R 183     -26.868  45.876   1.886  1.00 90.25           C
ATOM   1200  N   ALA R 184     -30.010  46.393  -2.424  1.00 88.10           N
ATOM   1201  CA  ALA R 184     -30.651  46.775  -3.716  1.00 88.10           C
ATOM   1202  C   ALA R 184     -31.385  48.142  -3.643  1.00 88.10           C
ATOM   1203  O   ALA R 184     -31.841  48.630  -2.562  1.00 88.10           O
ATOM   1204  CB  ALA R 184     -31.765  45.756  -4.087  1.00 88.10           C
ATOM   1205  N   SER R 185     -31.450  48.843  -4.798  1.00 87.00           N
ATOM   1206  CA  SER R 185     -32.211  50.037  -4.975  1.00 87.00           C
ATOM   1207  C   SER R 185     -32.480  50.149  -6.532  1.00 87.00           C
ATOM   1208  O   SER R 185     -31.555  49.986  -7.316  1.00 87.00           O
ATOM   1209  CB  SER R 185     -31.438  51.165  -4.340  1.00 87.00           C
ATOM   1210  OG  SER R 185     -30.250  51.550  -5.013  1.00 87.00           O
ATOM   1211  N   LEU R 186     -33.762  50.206  -6.899  1.00 82.60           N
ATOM   1212  CA  LEU R 186     -34.132  49.962  -8.325  1.00 82.60           C
ATOM   1213  C   LEU R 186     -33.259  50.629  -9.397  1.00 82.60           C
ATOM   1214  O   LEU R 186     -32.832  49.806 -10.224  1.00 82.60           O
ATOM   1215  CB  LEU R 186     -35.694  50.155  -8.401  1.00 82.60           C
ATOM   1216  CG  LEU R 186     -36.345  50.253  -9.764  1.00 82.60           C
ATOM   1217  CD1 LEU R 186     -36.060  49.091 -10.707  1.00 82.60           C
ATOM   1218  CD2 LEU R 186     -37.853  50.453  -9.629  1.00 82.60           C
ATOM   1219  N   PRO R 187     -33.024  51.941  -9.414  1.00 81.31           N
ATOM   1220  CA  PRO R 187     -32.197  52.637 -10.401  1.00 81.31           C
ATOM   1221  C   PRO R 187     -30.756  51.985 -10.651  1.00 81.31           C
ATOM   1222  O   PRO R 187     -30.255  51.918 -11.793  1.00 81.31           O
ATOM   1223  CB  PRO R 187     -32.189  54.042  -9.927  1.00 81.31           C
ATOM   1224  CG  PRO R 187     -33.497  54.223  -9.258  1.00 81.31           C
ATOM   1225  CD  PRO R 187     -33.733  52.916  -8.563  1.00 81.31           C
ATOM   1226  N   PHE R 188     -30.084  51.518  -9.591  1.00 80.22           N
ATOM   1227  CA  PHE R 188     -28.806  50.776  -9.595  1.00 80.22           C
ATOM   1228  C   PHE R 188     -28.901  49.380 -10.174  1.00 80.22           C
ATOM   1229  O   PHE R 188     -28.335  49.085 -11.238  1.00 80.22           O
ATOM   1230  CB  PHE R 188     -28.253  50.899  -8.170  1.00 80.22           C
ATOM   1231  CG  PHE R 188     -27.251  49.778  -7.860  1.00 80.22           C
ATOM   1232  CD1 PHE R 188     -27.440  48.831  -6.784  1.00 80.22           C
ATOM   1233  CD2 PHE R 188     -26.040  49.780  -8.487  1.00 80.22           C
ATOM   1234  CE1 PHE R 188     -26.439  47.958  -6.330  1.00 80.22           C
ATOM   1235  CE2 PHE R 188     -25.012  48.912  -8.075  1.00 80.22           C
ATOM   1236  CZ  PHE R 188     -25.183  47.976  -7.018  1.00 80.22           C
ATOM   1237  N   VAL R 189     -29.752  48.576  -9.591  1.00 76.70           N
ATOM   1238  CA  VAL R 189     -29.853  47.081  -9.893  1.00 76.70           C
ATOM   1239  C   VAL R 189     -30.462  46.842 -11.344  1.00 76.70           C
ATOM   1240  O   VAL R 189     -29.935  45.932 -11.947  1.00 76.70           O
ATOM   1241  CB  VAL R 189     -30.623  46.363  -8.673  1.00 76.70           C
ATOM   1242  CG1 VAL R 189     -30.678  44.863  -8.876  1.00 76.70           C
ATOM   1243  CG2 VAL R 189     -29.903  46.605  -7.358  1.00 76.70           C
ATOM   1244  N   LEU R 190     -31.182  47.807 -11.946  1.00 75.37           N
ATOM   1245  CA  LEU R 190     -31.724  47.957 -13.303  1.00 75.37           C
ATOM   1246  C   LEU R 190     -30.595  47.923 -14.256  1.00 75.37           C
ATOM   1247  O   LEU R 190     -30.531  47.024 -15.143  1.00 75.37           O
ATOM   1248  CB  LEU R 190     -32.728  49.119 -13.396  1.00 75.37           C
ATOM   1249  CG  LEU R 190     -33.488  49.351 -14.735  1.00 75.37           C
ATOM   1250  CD1 LEU R 190     -34.695  50.204 -14.457  1.00 75.37           C
ATOM   1251  CD2 LEU R 190     -32.712  49.852 -15.990  1.00 75.37           C
ATOM   1252  N   VAL R 191     -29.718  48.866 -14.020  1.00 72.20           N
ATOM   1253  CA  VAL R 191     -28.587  48.995 -14.962  1.00 72.20           C
ATOM   1254  C   VAL R 191     -27.447  47.991 -14.631  1.00 72.20           C
ATOM   1255  O   VAL R 191     -26.782  47.518 -15.592  1.00 72.20           O
ATOM   1256  CB  VAL R 191     -28.085  50.459 -14.912  1.00 72.20           C
ATOM   1257  CG1 VAL R 191     -26.865  50.703 -15.766  1.00 72.20           C
ATOM   1258  CG2 VAL R 191     -29.100  51.573 -15.124  1.00 72.20           C
ATOM   1259  N   ALA R 192     -27.271  47.554 -13.364  1.00 69.09           N
ATOM   1260  CA  ALA R 192     -26.312  46.527 -13.009  1.00 69.09           C
ATOM   1261  C   ALA R 192     -26.722  45.189 -13.570  1.00 69.09           C
ATOM   1262  O   ALA R 192     -25.779  44.557 -13.942  1.00 69.09           O
ATOM   1263  CB  ALA R 192     -25.981  46.374 -11.488  1.00 69.09           C
ATOM   1264  N   SER R 193     -27.959  44.742 -13.585  1.00 67.56           N
ATOM   1265  CA  SER R 193     -28.442  43.525 -14.166  1.00 67.56           C
ATOM   1266  C   SER R 193     -28.202  43.427 -15.699  1.00 67.56           C
ATOM   1267  O   SER R 193     -27.746  42.358 -16.192  1.00 67.56           O
ATOM   1268  CB  SER R 193     -29.789  43.110 -13.728  1.00 67.56           C
ATOM   1269  OG  SER R 193     -30.264  41.786 -13.942  1.00 67.56           O
ATOM   1270  N   GLY R 194     -28.211  44.576 -16.370  1.00 64.06           N
ATOM   1271  CA  GLY R 194     -27.781  44.788 -17.736  1.00 64.06           C
ATOM   1272  C   GLY R 194     -26.386  44.386 -18.058  1.00 64.06           C
ATOM   1273  O   GLY R 194     -26.120  43.767 -19.062  1.00 64.06           O
ATOM   1274  N   LEU R 195     -25.502  44.685 -17.086  1.00 62.51           N
ATOM   1275  CA  LEU R 195     -23.998  44.462 -17.160  1.00 62.51           C
ATOM   1276  C   LEU R 195     -23.674  43.024 -16.726  1.00 62.51           C
ATOM   1277  O   LEU R 195     -23.014  42.284 -17.463  1.00 62.51           O
ATOM   1278  CB  LEU R 195     -23.063  45.445 -16.533  1.00 62.51           C
ATOM   1279  CG  LEU R 195     -23.430  46.894 -16.608  1.00 62.51           C
ATOM   1280  CD1 LEU R 195     -22.359  47.747 -15.897  1.00 62.51           C
ATOM   1281  CD2 LEU R 195     -23.679  47.585 -17.922  1.00 62.51           C
ATOM   1282  N   THR R 196     -24.253  42.524 -15.630  1.00 61.46           N
ATOM   1283  CA  THR R 196     -24.103  41.104 -15.307  1.00 61.46           C
ATOM   1284  C   THR R 196     -24.627  40.108 -16.361  1.00 61.46           C
ATOM   1285  O   THR R 196     -24.374  38.957 -16.221  1.00 61.46           O
ATOM   1286  CB  THR R 196     -24.583  40.740 -13.858  1.00 61.46           C
ATOM   1287  CG2 THR R 196     -23.849  41.328 -12.655  1.00 61.46           C
ATOM   1288  OG1 THR R 196     -26.001  40.965 -13.601  1.00 61.46           O
ATOM   1289  N   PHE R 197     -25.428  40.549 -17.350  1.00 57.47           N
ATOM   1290  CA  PHE R 197     -26.132  39.636 -18.247  1.00 57.47           C
ATOM   1291  C   PHE R 197     -26.340  40.186 -19.713  1.00 57.47           C
ATOM   1292  O   PHE R 197     -25.613  39.749 -20.701  1.00 57.47           O
ATOM   1293  CB  PHE R 197     -27.428  38.952 -17.612  1.00 57.47           C
ATOM   1294  CG  PHE R 197     -28.338  38.329 -18.733  1.00 57.47           C
ATOM   1295  CD1 PHE R 197     -28.029  37.088 -19.344  1.00 57.47           C
ATOM   1296  CD2 PHE R 197     -29.552  38.966 -19.128  1.00 57.47           C
ATOM   1297  CE1 PHE R 197     -28.922  36.416 -20.162  1.00 57.47           C
ATOM   1298  CE2 PHE R 197     -30.474  38.286 -19.945  1.00 57.47           C
ATOM   1299  CZ  PHE R 197     -30.146  37.025 -20.442  1.00 57.47           C
ATOM   1300  N   PHE R 198     -27.202  41.220 -19.885  1.00 58.57           N
ATOM   1301  CA  PHE R 198     -27.824  41.443 -21.160  1.00 58.57           C
ATOM   1302  C   PHE R 198     -26.685  41.947 -22.219  1.00 58.57           C
ATOM   1303  O   PHE R 198     -26.739  41.558 -23.390  1.00 58.57           O
ATOM   1304  CB  PHE R 198     -29.039  42.406 -21.053  1.00 58.57           C
ATOM   1305  CG  PHE R 198     -29.515  43.057 -22.359  1.00 58.57           C
ATOM   1306  CD1 PHE R 198     -29.703  44.481 -22.411  1.00 58.57           C
ATOM   1307  CD2 PHE R 198     -29.913  42.263 -23.402  1.00 58.57           C
ATOM   1308  CE1 PHE R 198     -30.065  45.062 -23.556  1.00 58.57           C
ATOM   1309  CE2 PHE R 198     -30.448  42.868 -24.510  1.00 58.57           C
ATOM   1310  CZ  PHE R 198     -30.462  44.252 -24.649  1.00 58.57           C
ATOM   1311  N   LEU R 199     -25.666  42.714 -21.733  1.00 56.78           N
ATOM   1312  CA  LEU R 199     -24.486  43.088 -22.522  1.00 56.78           C
ATOM   1313  C   LEU R 199     -23.632  41.887 -22.964  1.00 56.78           C
ATOM   1314  O   LEU R 199     -23.702  41.552 -24.174  1.00 56.78           O
ATOM   1315  CB  LEU R 199     -23.643  44.248 -21.880  1.00 56.78           C
ATOM   1316  CG  LEU R 199     -23.899  45.627 -22.421  1.00 56.78           C
ATOM   1317  CD1 LEU R 199     -25.375  46.194 -22.178  1.00 56.78           C
ATOM   1318  CD2 LEU R 199     -22.758  46.683 -22.035  1.00 56.78           C
ATOM   1319  N   PRO R 200     -22.956  41.244 -22.037  1.00 53.38           N
ATOM   1320  CA  PRO R 200     -22.078  40.053 -22.355  1.00 53.38           C
ATOM   1321  C   PRO R 200     -22.827  38.874 -23.023  1.00 53.38           C
ATOM   1322  O   PRO R 200     -22.430  38.388 -24.055  1.00 53.38           O
ATOM   1323  CB  PRO R 200     -21.534  39.620 -20.993  1.00 53.38           C
ATOM   1324  CG  PRO R 200     -22.454  40.204 -19.836  1.00 53.38           C
ATOM   1325  CD  PRO R 200     -23.045  41.464 -20.546  1.00 53.38           C
ATOM   1326  N   SER R 201     -23.920  38.425 -22.429  1.00 51.79           N
ATOM   1327  CA  SER R 201     -24.842  37.353 -22.967  1.00 51.79           C
ATOM   1328  C   SER R 201     -25.518  37.826 -24.325  1.00 51.79           C
ATOM   1329  O   SER R 201     -25.495  37.036 -25.246  1.00 51.79           O
ATOM   1330  CB  SER R 201     -25.908  36.966 -21.924  1.00 51.79           C
ATOM   1331  OG  SER R 201     -26.516  35.735 -22.308  1.00 51.79           O
ATOM   1332  N   GLY R 202     -25.932  39.074 -24.428  1.00 52.47           N
ATOM   1333  CA  GLY R 202     -26.474  39.673 -25.679  1.00 52.47           C
ATOM   1334  C   GLY R 202     -25.393  39.648 -26.764  1.00 52.47           C
ATOM   1335  O   GLY R 202     -25.777  39.163 -27.787  1.00 52.47           O
ATOM   1336  N   ALA R 203     -24.152  40.075 -26.470  1.00 49.64           N
ATOM   1337  CA  ALA R 203     -23.009  40.019 -27.355  1.00 49.64           C
ATOM   1338  C   ALA R 203     -22.635  38.552 -27.733  1.00 49.64           C
ATOM   1339  O   ALA R 203     -22.416  38.377 -28.925  1.00 49.64           O
ATOM   1340  CB  ALA R 203     -21.913  40.717 -26.590  1.00 49.64           C
ATOM   1341  N   ILE R 204     -22.696  37.520 -26.849  1.00 46.97           N
ATOM   1342  CA  ILE R 204     -22.523  36.037 -26.987  1.00 46.97           C
ATOM   1343  C   ILE R 204     -23.525  35.452 -27.985  1.00 46.97           C
ATOM   1344  O   ILE R 204     -23.083  34.760 -28.900  1.00 46.97           O
ATOM   1345  CB  ILE R 204     -22.406  35.161 -25.690  1.00 46.97           C
ATOM   1346  CG1 ILE R 204     -21.180  35.413 -24.880  1.00 46.97           C
ATOM   1347  CG2 ILE R 204     -22.659  33.599 -25.787  1.00 46.97           C
ATOM   1348  CD1 ILE R 204     -21.303  35.134 -23.391  1.00 46.97           C
ATOM   1349  N   CYS R 205     -24.817  35.848 -27.803  1.00 50.15           N
ATOM   1350  CA  CYS R 205     -26.024  35.270 -28.428  1.00 50.15           C
ATOM   1351  C   CYS R 205     -26.227  35.964 -29.864  1.00 50.15           C
ATOM   1352  O   CYS R 205     -26.650  35.244 -30.735  1.00 50.15           O
ATOM   1353  CB  CYS R 205     -27.340  35.344 -27.540  1.00 50.15           C
ATOM   1354  SG  CYS R 205     -26.900  34.399 -26.014  1.00 50.15           S
ATOM   1355  N   PHE R 206     -25.703  37.190 -30.100  1.00 47.37           N
ATOM   1356  CA  PHE R 206     -25.481  37.795 -31.411  1.00 47.37           C
ATOM   1357  C   PHE R 206     -24.449  37.036 -32.192  1.00 47.37           C
ATOM   1358  O   PHE R 206     -24.808  36.525 -33.234  1.00 47.37           O
ATOM   1359  CB  PHE R 206     -25.055  39.274 -31.240  1.00 47.37           C
ATOM   1360  CG  PHE R 206     -24.772  40.148 -32.482  1.00 47.37           C
ATOM   1361  CD1 PHE R 206     -25.759  40.379 -33.503  1.00 47.37           C
ATOM   1362  CD2 PHE R 206     -23.478  40.697 -32.700  1.00 47.37           C
ATOM   1363  CE1 PHE R 206     -25.476  41.178 -34.631  1.00 47.37           C
ATOM   1364  CE2 PHE R 206     -23.172  41.296 -33.929  1.00 47.37           C
ATOM   1365  CZ  PHE R 206     -24.161  41.571 -34.897  1.00 47.37           C
ATOM   1366  N   THR R 207     -23.205  36.950 -31.586  1.00 44.44           N
ATOM   1367  CA  THR R 207     -22.087  36.181 -32.090  1.00 44.44           C
ATOM   1368  C   THR R 207     -22.441  34.706 -32.439  1.00 44.44           C
ATOM   1369  O   THR R 207     -22.087  34.270 -33.526  1.00 44.44           O
ATOM   1370  CB  THR R 207     -20.884  36.326 -31.088  1.00 44.44           C
ATOM   1371  CG2 THR R 207     -19.680  35.513 -31.534  1.00 44.44           C
ATOM   1372  OG1 THR R 207     -20.410  37.671 -30.903  1.00 44.44           O
ATOM   1373  N   TYR R 208     -23.175  33.970 -31.576  1.00 45.54           N
ATOM   1374  CA  TYR R 208     -23.500  32.538 -31.777  1.00 45.54           C
ATOM   1375  C   TYR R 208     -24.440  32.339 -33.009  1.00 45.54           C
ATOM   1376  O   TYR R 208     -24.198  31.436 -33.807  1.00 45.54           O
ATOM   1377  CB  TYR R 208     -23.974  31.698 -30.529  1.00 45.54           C
ATOM   1378  CG  TYR R 208     -22.966  31.038 -29.639  1.00 45.54           C
ATOM   1379  CD1 TYR R 208     -23.209  30.883 -28.285  1.00 45.54           C
ATOM   1380  CD2 TYR R 208     -21.815  30.499 -30.117  1.00 45.54           C
ATOM   1381  CE1 TYR R 208     -22.328  30.334 -27.354  1.00 45.54           C
ATOM   1382  CE2 TYR R 208     -20.783  29.937 -29.274  1.00 45.54           C
ATOM   1383  CZ  TYR R 208     -21.059  29.875 -27.856  1.00 45.54           C
ATOM   1384  OH  TYR R 208     -20.079  29.445 -26.969  1.00 45.54           O
ATOM   1385  N   CYS R 209     -25.307  33.348 -33.256  1.00 48.96           N
ATOM   1386  CA  CYS R 209     -26.209  33.414 -34.400  1.00 48.96           C
ATOM   1387  C   CYS R 209     -25.475  33.791 -35.702  1.00 48.96           C
ATOM   1388  O   CYS R 209     -25.820  33.132 -36.718  1.00 48.96           O
ATOM   1389  CB  CYS R 209     -27.315  34.496 -34.134  1.00 48.96           C
ATOM   1390  SG  CYS R 209     -28.438  33.772 -32.907  1.00 48.96           S
ATOM   1391  N   ARG R 210     -24.482  34.673 -35.602  1.00 45.50           N
ATOM   1392  CA  ARG R 210     -23.626  34.986 -36.771  1.00 45.50           C
ATOM   1393  C   ARG R 210     -22.830  33.686 -37.254  1.00 45.50           C
ATOM   1394  O   ARG R 210     -22.670  33.544 -38.482  1.00 45.50           O
ATOM   1395  CB  ARG R 210     -22.686  36.167 -36.573  1.00 45.50           C
ATOM   1396  CG  ARG R 210     -23.356  37.519 -36.414  1.00 45.50           C
ATOM   1397  CD  ARG R 210     -22.694  38.729 -37.043  1.00 45.50           C
ATOM   1398  NE  ARG R 210     -21.556  39.128 -36.273  1.00 45.50           N
ATOM   1399  CZ  ARG R 210     -20.842  40.247 -36.378  1.00 45.50           C
ATOM   1400  NH1 ARG R 210     -19.849  40.494 -35.601  1.00 45.50           N
ATOM   1401  NH2 ARG R 210     -21.112  41.122 -37.348  1.00 45.50           N
ATOM   1402  N   ILE R 211     -22.251  32.886 -36.348  1.00 43.62           N
ATOM   1403  CA  ILE R 211     -21.725  31.481 -36.627  1.00 43.62           C
ATOM   1404  C   ILE R 211     -22.811  30.486 -37.210  1.00 43.62           C
ATOM   1405  O   ILE R 211     -22.599  29.786 -38.222  1.00 43.62           O
ATOM   1406  CB  ILE R 211     -21.117  30.752 -35.375  1.00 43.62           C
ATOM   1407  CG1 ILE R 211     -20.038  31.622 -34.744  1.00 43.62           C
ATOM   1408  CG2 ILE R 211     -20.567  29.326 -35.765  1.00 43.62           C
ATOM   1409  CD1 ILE R 211     -19.474  31.155 -33.374  1.00 43.62           C
ATOM   1410  N   LEU R 212     -24.032  30.577 -36.614  1.00 48.65           N
ATOM   1411  CA  LEU R 212     -25.178  29.801 -37.082  1.00 48.65           C
ATOM   1412  C   LEU R 212     -25.606  30.176 -38.526  1.00 48.65           C
ATOM   1413  O   LEU R 212     -25.816  29.376 -39.425  1.00 48.65           O
ATOM   1414  CB  LEU R 212     -26.289  29.765 -36.025  1.00 48.65           C
ATOM   1415  CG  LEU R 212     -27.569  28.960 -36.370  1.00 48.65           C
ATOM   1416  CD1 LEU R 212     -27.202  27.494 -36.750  1.00 48.65           C
ATOM   1417  CD2 LEU R 212     -28.588  28.992 -35.184  1.00 48.65           C
ATOM   1418  N   LEU R 213     -25.645  31.512 -38.787  1.00 48.19           N
ATOM   1419  CA  LEU R 213     -25.764  32.079 -40.141  1.00 48.19           C
ATOM   1420  C   LEU R 213     -24.578  31.763 -41.084  1.00 48.19           C
ATOM   1421  O   LEU R 213     -24.900  31.597 -42.251  1.00 48.19           O
ATOM   1422  CB  LEU R 213     -25.971  33.651 -40.152  1.00 48.19           C
ATOM   1423  CG  LEU R 213     -27.187  34.105 -39.360  1.00 48.19           C
ATOM   1424  CD1 LEU R 213     -26.889  35.552 -38.902  1.00 48.19           C
ATOM   1425  CD2 LEU R 213     -28.473  33.949 -40.135  1.00 48.19           C
ATOM   1426  N   ALA R 214     -23.366  31.525 -40.637  1.00 46.49           N
ATOM   1427  CA  ALA R 214     -22.276  30.953 -41.411  1.00 46.49           C
ATOM   1428  C   ALA R 214     -22.506  29.444 -41.730  1.00 46.49           C
ATOM   1429  O   ALA R 214     -22.304  29.046 -42.852  1.00 46.49           O
ATOM   1430  CB  ALA R 214     -20.931  31.163 -40.808  1.00 46.49           C
ATOM   1431  N   ALA R 215     -22.932  28.640 -40.692  1.00 47.66           N
ATOM   1432  CA  ALA R 215     -23.275  27.233 -40.842  1.00 47.66           C
ATOM   1433  C   ALA R 215     -24.386  26.944 -41.863  1.00 47.66           C
ATOM   1434  O   ALA R 215     -24.392  25.962 -42.600  1.00 47.66           O
ATOM   1435  CB  ALA R 215     -23.731  26.711 -39.465  1.00 47.66           C
ATOM   1436  N   ARG R 216     -25.357  27.825 -41.903  1.00 53.51           N
ATOM   1437  CA  ARG R 216     -26.460  27.733 -42.838  1.00 53.51           C
ATOM   1438  C   ARG R 216     -26.048  27.986 -44.299  1.00 53.51           C
ATOM   1439  O   ARG R 216     -26.435  27.187 -45.139  1.00 53.51           O
ATOM   1440  CB  ARG R 216     -27.493  28.680 -42.360  1.00 53.51           C
ATOM   1441  CG  ARG R 216     -28.361  28.281 -41.154  1.00 53.51           C
ATOM   1442  CD  ARG R 216     -28.988  29.463 -40.426  1.00 53.51           C
ATOM   1443  NE  ARG R 216     -29.896  30.306 -41.205  1.00 53.51           N
ATOM   1444  CZ  ARG R 216     -31.232  30.213 -41.359  1.00 53.51           C
ATOM   1445  NH1 ARG R 216     -31.881  31.085 -42.124  1.00 53.51           N
ATOM   1446  NH2 ARG R 216     -31.906  29.305 -40.601  1.00 53.51           N
ATOM   1447  N   LYS R 217     -25.142  28.975 -44.518  1.00 50.16           N
ATOM   1448  CA  LYS R 217     -24.632  29.381 -45.847  1.00 50.16           C
ATOM   1449  C   LYS R 217     -23.621  28.310 -46.392  1.00 50.16           C
ATOM   1450  O   LYS R 217     -23.758  27.874 -47.526  1.00 50.16           O
ATOM   1451  CB  LYS R 217     -24.002  30.739 -45.661  1.00 50.16           C
ATOM   1452  CG  LYS R 217     -25.084  31.789 -45.439  1.00 50.16           C
ATOM   1453  CD  LYS R 217     -24.627  33.257 -45.210  1.00 50.16           C
ATOM   1454  CE  LYS R 217     -25.720  34.077 -44.533  1.00 50.16           C
ATOM   1455  NZ  LYS R 217     -25.258  35.449 -44.160  1.00 50.16           N
ATOM   1456  N   GLN R 218     -22.757  27.795 -45.558  1.00 48.25           N
ATOM   1457  CA  GLN R 218     -21.843  26.645 -45.684  1.00 48.25           C
ATOM   1458  C   GLN R 218     -22.472  25.294 -46.106  1.00 48.25           C
ATOM   1459  O   GLN R 218     -21.713  24.357 -46.469  1.00 48.25           O
ATOM   1460  CB  GLN R 218     -21.035  26.483 -44.381  1.00 48.25           C
ATOM   1461  CG  GLN R 218     -19.850  27.414 -44.047  1.00 48.25           C
ATOM   1462  CD  GLN R 218     -19.319  27.306 -42.588  1.00 48.25           C
ATOM   1463  NE2 GLN R 218     -18.344  28.134 -42.351  1.00 48.25           N
ATOM   1464  OE1 GLN R 218     -19.650  26.443 -41.873  1.00 48.25           O
ATOM   1465  N   ALA R 219     -23.822  25.157 -45.928  1.00 49.40           N
ATOM   1466  CA  ALA R 219     -24.659  24.060 -46.365  1.00 49.40           C
ATOM   1467  C   ALA R 219     -25.031  24.177 -47.793  1.00 49.40           C
ATOM   1468  O   ALA R 219     -24.990  23.113 -48.429  1.00 49.40           O
ATOM   1469  CB  ALA R 219     -25.923  23.793 -45.463  1.00 49.40           C
ATOM   1470  N   VAL R 220     -25.290  25.401 -48.343  1.00 52.07           N
ATOM   1471  CA  VAL R 220     -25.588  25.677 -49.749  1.00 52.07           C
ATOM   1472  C   VAL R 220     -24.433  26.153 -50.621  1.00 52.07           C
ATOM   1473  O   VAL R 220     -24.337  25.847 -51.835  1.00 52.07           O
ATOM   1474  CB  VAL R 220     -26.824  26.638 -49.905  1.00 52.07           C
ATOM   1475  CG1 VAL R 220     -28.148  25.971 -49.561  1.00 52.07           C
ATOM   1476  CG2 VAL R 220     -26.808  27.905 -48.976  1.00 52.07           C
ATOM   1477  N   GLN R 221     -23.529  26.908 -50.109  1.00 49.58           N
ATOM   1478  CA  GLN R 221     -22.543  27.662 -50.966  1.00 49.58           C
ATOM   1479  C   GLN R 221     -21.283  26.802 -50.932  1.00 49.58           C
ATOM   1480  O   GLN R 221     -20.140  27.306 -50.948  1.00 49.58           O
ATOM   1481  CB  GLN R 221     -22.325  29.155 -50.518  1.00 49.58           C
ATOM   1482  CG  GLN R 221     -23.619  30.036 -50.442  1.00 49.58           C
ATOM   1483  CD  GLN R 221     -23.342  31.388 -49.859  1.00 49.58           C
ATOM   1484  NE2 GLN R 221     -24.358  32.073 -49.349  1.00 49.58           N
ATOM   1485  OE1 GLN R 221     -22.259  31.916 -49.957  1.00 49.58           O
ATOM   1486  N   VAL R 222     -21.446  25.484 -51.214  1.00 49.54           N
ATOM   1487  CA  VAL R 222     -20.421  24.468 -50.903  1.00 49.54           C
ATOM   1488  C   VAL R 222     -19.107  24.670 -51.772  1.00 49.54           C
ATOM   1489  O   VAL R 222     -18.057  24.242 -51.348  1.00 49.54           O
ATOM   1490  CB  VAL R 222     -20.976  23.104 -51.167  1.00 49.54           C
ATOM   1491  CG1 VAL R 222     -22.025  22.705 -50.073  1.00 49.54           C
ATOM   1492  CG2 VAL R 222     -21.569  22.918 -52.563  1.00 49.54           C
ATOM   1493  N   ALA R 223     -19.172  25.186 -53.001  1.00 54.54           N
ATOM   1494  CA  ALA R 223     -17.960  25.405 -53.812  1.00 54.54           C
ATOM   1495  C   ALA R 223     -17.140  26.632 -53.378  1.00 54.54           C
ATOM   1496  O   ALA R 223     -16.066  26.841 -53.906  1.00 54.54           O
ATOM   1497  CB  ALA R 223     -18.326  25.625 -55.272  1.00 54.54           C
ATOM   1498  N   SER R 224     -17.695  27.490 -52.509  1.00 57.42           N
ATOM   1499  CA  SER R 224     -17.140  28.778 -52.177  1.00 57.42           C
ATOM   1500  C   SER R 224     -16.876  28.852 -50.643  1.00 57.42           C
ATOM   1501  O   SER R 224     -15.765  29.057 -50.233  1.00 57.42           O
ATOM   1502  CB  SER R 224     -18.003  29.953 -52.762  1.00 57.42           C
ATOM   1503  OG  SER R 224     -19.386  29.953 -52.371  1.00 57.42           O
ATOM   1504  N   LEU R 225     -17.905  28.525 -49.829  1.00 56.68           N
ATOM   1505  CA  LEU R 225     -17.777  28.291 -48.351  1.00 56.68           C
ATOM   1506  C   LEU R 225     -17.530  26.766 -48.093  1.00 56.68           C
ATOM   1507  O   LEU R 225     -18.407  25.862 -47.990  1.00 56.68           O
ATOM   1508  CB  LEU R 225     -19.088  28.810 -47.668  1.00 56.68           C
ATOM   1509  CG  LEU R 225     -19.192  30.292 -47.446  1.00 56.68           C
ATOM   1510  CD1 LEU R 225     -19.132  31.134 -48.687  1.00 56.68           C
ATOM   1511  CD2 LEU R 225     -20.601  30.458 -46.833  1.00 56.68           C
ATOM   1512  N   THR R 226     -16.299  26.365 -48.337  1.00 62.48           N
ATOM   1513  CA  THR R 226     -15.849  24.992 -48.304  1.00 62.48           C
ATOM   1514  C   THR R 226     -15.334  24.512 -46.888  1.00 62.48           C
ATOM   1515  O   THR R 226     -15.210  23.305 -46.747  1.00 62.48           O
ATOM   1516  CB  THR R 226     -14.688  24.718 -49.316  1.00 62.48           C
ATOM   1517  CG2 THR R 226     -14.946  25.201 -50.723  1.00 62.48           C
ATOM   1518  OG1 THR R 226     -13.545  25.407 -48.878  1.00 62.48           O
ATOM   1519  N   THR R 227     -15.117  25.397 -45.868  1.00 61.37           N
ATOM   1520  CA  THR R 227     -14.726  25.042 -44.439  1.00 61.37           C
ATOM   1521  C   THR R 227     -15.975  25.390 -43.688  1.00 61.37           C
ATOM   1522  O   THR R 227     -17.160  25.166 -44.026  1.00 61.37           O
ATOM   1523  CB  THR R 227     -13.425  25.952 -43.991  1.00 61.37           C
ATOM   1524  CG2 THR R 227     -12.203  25.313 -44.653  1.00 61.37           C
ATOM   1525  OG1 THR R 227     -13.624  27.349 -44.157  1.00 61.37           O
TER    1526      THR R 227 
ATOM   1527  N   ALA R 263     -26.295  21.961 -41.986  1.00 60.39           N
ATOM   1528  CA  ALA R 263     -26.997  23.016 -41.181  1.00 60.39           C
ATOM   1529  C   ALA R 263     -27.620  22.451 -39.836  1.00 60.39           C
ATOM   1530  O   ALA R 263     -27.758  23.148 -38.806  1.00 60.39           O
ATOM   1531  CB  ALA R 263     -28.050  23.828 -41.967  1.00 60.39           C
ATOM   1532  N   LEU R 264     -28.019  21.163 -39.822  1.00 63.60           N
ATOM   1533  CA  LEU R 264     -28.779  20.497 -38.765  1.00 63.60           C
ATOM   1534  C   LEU R 264     -28.058  20.292 -37.460  1.00 63.60           C
ATOM   1535  O   LEU R 264     -28.541  20.588 -36.437  1.00 63.60           O
ATOM   1536  CB  LEU R 264     -29.399  19.225 -39.241  1.00 63.60           C
ATOM   1537  CG  LEU R 264     -30.416  19.261 -40.457  1.00 63.60           C
ATOM   1538  CD1 LEU R 264     -30.726  17.821 -40.820  1.00 63.60           C
ATOM   1539  CD2 LEU R 264     -31.664  20.080 -40.108  1.00 63.60           C
ATOM   1540  N   LYS R 265     -26.789  19.915 -37.610  1.00 59.80           N
ATOM   1541  CA  LYS R 265     -25.866  19.633 -36.539  1.00 59.80           C
ATOM   1542  C   LYS R 265     -25.268  20.929 -35.830  1.00 59.80           C
ATOM   1543  O   LYS R 265     -25.210  21.043 -34.612  1.00 59.80           O
ATOM   1544  CB  LYS R 265     -24.834  18.527 -36.975  1.00 59.80           C
ATOM   1545  CG  LYS R 265     -23.605  18.255 -36.091  1.00 59.80           C
ATOM   1546  CD  LYS R 265     -22.634  17.250 -36.706  1.00 59.80           C
ATOM   1547  CE  LYS R 265     -21.551  16.726 -35.820  1.00 59.80           C
ATOM   1548  NZ  LYS R 265     -20.901  15.559 -36.371  1.00 59.80           N
ATOM   1549  N   ALA R 266     -25.112  22.005 -36.588  1.00 58.09           N
ATOM   1550  CA  ALA R 266     -24.828  23.433 -36.250  1.00 58.09           C
ATOM   1551  C   ALA R 266     -26.002  23.931 -35.431  1.00 58.09           C
ATOM   1552  O   ALA R 266     -25.732  24.454 -34.348  1.00 58.09           O
ATOM   1553  CB  ALA R 266     -24.854  24.162 -37.600  1.00 58.09           C
ATOM   1554  N   SER R 267     -27.243  23.725 -35.893  1.00 59.02           N
ATOM   1555  CA  SER R 267     -28.488  24.237 -35.285  1.00 59.02           C
ATOM   1556  C   SER R 267     -28.870  23.575 -33.987  1.00 59.02           C
ATOM   1557  O   SER R 267     -29.404  24.287 -33.089  1.00 59.02           O
ATOM   1558  CB  SER R 267     -29.593  23.972 -36.284  1.00 59.02           C
ATOM   1559  OG  SER R 267     -29.393  24.682 -37.527  1.00 59.02           O
ATOM   1560  N   LEU R 268     -28.503  22.322 -33.827  1.00 58.79           N
ATOM   1561  CA  LEU R 268     -28.496  21.581 -32.524  1.00 58.79           C
ATOM   1562  C   LEU R 268     -27.507  22.153 -31.468  1.00 58.79           C
ATOM   1563  O   LEU R 268     -27.903  22.548 -30.371  1.00 58.79           O
ATOM   1564  CB  LEU R 268     -28.246  20.060 -32.875  1.00 58.79           C
ATOM   1565  CG  LEU R 268     -28.447  18.971 -31.835  1.00 58.79           C
ATOM   1566  CD1 LEU R 268     -29.930  18.845 -31.431  1.00 58.79           C
ATOM   1567  CD2 LEU R 268     -27.872  17.639 -32.335  1.00 58.79           C
ATOM   1568  N   THR R 269     -26.208  22.032 -31.807  1.00 58.05           N
ATOM   1569  CA  THR R 269     -25.101  22.630 -31.044  1.00 58.05           C
ATOM   1570  C   THR R 269     -25.343  24.061 -30.533  1.00 58.05           C
ATOM   1571  O   THR R 269     -25.261  24.270 -29.335  1.00 58.05           O
ATOM   1572  CB  THR R 269     -23.789  22.869 -31.926  1.00 58.05           C
ATOM   1573  CG2 THR R 269     -22.533  23.360 -31.166  1.00 58.05           C
ATOM   1574  OG1 THR R 269     -23.387  21.646 -32.447  1.00 58.05           O
ATOM   1575  N   LEU R 270     -25.834  24.934 -31.408  1.00 55.47           N
ATOM   1576  CA  LEU R 270     -26.018  26.323 -31.134  1.00 55.47           C
ATOM   1577  C   LEU R 270     -27.433  26.589 -30.594  1.00 55.47           C
ATOM   1578  O   LEU R 270     -27.493  27.437 -29.694  1.00 55.47           O
ATOM   1579  CB  LEU R 270     -25.727  27.075 -32.460  1.00 55.47           C
ATOM   1580  CG  LEU R 270     -24.167  27.133 -32.757  1.00 55.47           C
ATOM   1581  CD1 LEU R 270     -23.991  27.759 -34.059  1.00 55.47           C
ATOM   1582  CD2 LEU R 270     -23.218  27.892 -31.828  1.00 55.47           C
ATOM   1583  N   GLY R 271     -28.472  25.822 -30.969  1.00 58.15           N
ATOM   1584  CA  GLY R 271     -29.732  25.924 -30.250  1.00 58.15           C
ATOM   1585  C   GLY R 271     -29.715  25.688 -28.804  1.00 58.15           C
ATOM   1586  O   GLY R 271     -30.427  26.380 -28.038  1.00 58.15           O
ATOM   1587  N   ILE R 272     -28.874  24.755 -28.377  1.00 57.14           N
ATOM   1588  CA  ILE R 272     -28.712  24.362 -26.998  1.00 57.14           C
ATOM   1589  C   ILE R 272     -27.884  25.450 -26.205  1.00 57.14           C
ATOM   1590  O   ILE R 272     -28.283  25.757 -25.066  1.00 57.14           O
ATOM   1591  CB  ILE R 272     -27.996  22.978 -26.849  1.00 57.14           C
ATOM   1592  CG1 ILE R 272     -28.857  21.893 -27.464  1.00 57.14           C
ATOM   1593  CG2 ILE R 272     -27.409  22.624 -25.455  1.00 57.14           C
ATOM   1594  CD1 ILE R 272     -30.073  21.334 -26.666  1.00 57.14           C
ATOM   1595  N   LEU R 273     -26.894  26.025 -26.868  1.00 56.72           N
ATOM   1596  CA  LEU R 273     -26.092  27.171 -26.354  1.00 56.72           C
ATOM   1597  C   LEU R 273     -26.955  28.492 -26.205  1.00 56.72           C
ATOM   1598  O   LEU R 273     -26.735  29.248 -25.276  1.00 56.72           O
ATOM   1599  CB  LEU R 273     -24.845  27.424 -27.172  1.00 56.72           C
ATOM   1600  CG  LEU R 273     -23.759  26.335 -26.917  1.00 56.72           C
ATOM   1601  CD1 LEU R 273     -22.646  26.391 -28.028  1.00 56.72           C
ATOM   1602  CD2 LEU R 273     -23.057  26.514 -25.505  1.00 56.72           C
ATOM   1603  N   LEU R 274     -27.846  28.787 -27.164  1.00 53.09           N
ATOM   1604  CA  LEU R 274     -28.839  29.857 -27.093  1.00 53.09           C
ATOM   1605  C   LEU R 274     -29.884  29.560 -25.984  1.00 53.09           C
ATOM   1606  O   LEU R 274     -30.223  30.343 -25.068  1.00 53.09           O
ATOM   1607  CB  LEU R 274     -29.379  29.973 -28.499  1.00 53.09           C
ATOM   1608  CG  LEU R 274     -28.322  30.475 -29.549  1.00 53.09           C
ATOM   1609  CD1 LEU R 274     -28.496  29.899 -30.991  1.00 53.09           C
ATOM   1610  CD2 LEU R 274     -28.150  31.949 -29.684  1.00 53.09           C
ATOM   1611  N   GLY R 275     -30.354  28.307 -25.942  1.00 57.52           N
ATOM   1612  CA  GLY R 275     -31.445  27.765 -25.036  1.00 57.52           C
ATOM   1613  C   GLY R 275     -31.014  27.693 -23.562  1.00 57.52           C
ATOM   1614  O   GLY R 275     -31.857  27.938 -22.697  1.00 57.52           O
ATOM   1615  N   MET R 276     -29.756  27.522 -23.343  1.00 60.25           N
ATOM   1616  CA  MET R 276     -29.057  27.608 -22.067  1.00 60.25           C
ATOM   1617  C   MET R 276     -29.269  29.027 -21.396  1.00 60.25           C
ATOM   1618  O   MET R 276     -29.724  29.069 -20.270  1.00 60.25           O
ATOM   1619  CB  MET R 276     -27.578  27.314 -22.301  1.00 60.25           C
ATOM   1620  CG  MET R 276     -26.448  27.690 -21.259  1.00 60.25           C
ATOM   1621  SD  MET R 276     -24.824  27.236 -21.778  1.00 60.25           S
ATOM   1622  CE  MET R 276     -23.652  28.122 -20.720  1.00 60.25           C
ATOM   1623  N   PHE R 277     -28.874  30.132 -22.033  1.00 55.55           N
ATOM   1624  CA  PHE R 277     -29.129  31.451 -21.496  1.00 55.55           C
ATOM   1625  C   PHE R 277     -30.577  31.876 -21.534  1.00 55.55           C
ATOM   1626  O   PHE R 277     -30.921  32.574 -20.583  1.00 55.55           O
ATOM   1627  CB  PHE R 277     -28.350  32.483 -22.403  1.00 55.55           C
ATOM   1628  CG  PHE R 277     -26.817  32.284 -22.432  1.00 55.55           C
ATOM   1629  CD1 PHE R 277     -26.275  31.758 -23.610  1.00 55.55           C
ATOM   1630  CD2 PHE R 277     -25.951  32.538 -21.343  1.00 55.55           C
ATOM   1631  CE1 PHE R 277     -24.898  31.500 -23.726  1.00 55.55           C
ATOM   1632  CE2 PHE R 277     -24.647  32.034 -21.356  1.00 55.55           C
ATOM   1633  CZ  PHE R 277     -24.152  31.539 -22.560  1.00 55.55           C
ATOM   1634  N   PHE R 278     -31.433  31.286 -22.365  1.00 56.67           N
ATOM   1635  CA  PHE R 278     -32.912  31.478 -22.411  1.00 56.67           C
ATOM   1636  C   PHE R 278     -33.503  30.831 -21.154  1.00 56.67           C
ATOM   1637  O   PHE R 278     -34.499  31.392 -20.667  1.00 56.67           O
ATOM   1638  CB  PHE R 278     -33.430  30.818 -23.654  1.00 56.67           C
ATOM   1639  CG  PHE R 278     -34.882  31.144 -24.051  1.00 56.67           C
ATOM   1640  CD1 PHE R 278     -35.928  30.366 -23.546  1.00 56.67           C
ATOM   1641  CD2 PHE R 278     -35.199  32.227 -24.926  1.00 56.67           C
ATOM   1642  CE1 PHE R 278     -37.222  30.645 -24.035  1.00 56.67           C
ATOM   1643  CE2 PHE R 278     -36.460  32.419 -25.421  1.00 56.67           C
ATOM   1644  CZ  PHE R 278     -37.511  31.715 -24.833  1.00 56.67           C
ATOM   1645  N   VAL R 279     -32.931  29.834 -20.433  1.00 60.55           N
ATOM   1646  CA  VAL R 279     -33.522  29.155 -19.331  1.00 60.55           C
ATOM   1647  C   VAL R 279     -32.785  29.169 -17.949  1.00 60.55           C
ATOM   1648  O   VAL R 279     -33.399  28.878 -16.946  1.00 60.55           O
ATOM   1649  CB  VAL R 279     -33.764  27.658 -19.690  1.00 60.55           C
ATOM   1650  CG1 VAL R 279     -32.512  26.728 -19.523  1.00 60.55           C
ATOM   1651  CG2 VAL R 279     -34.910  27.031 -18.976  1.00 60.55           C
ATOM   1652  N   THR R 280     -31.553  29.675 -17.968  1.00 60.29           N
ATOM   1653  CA  THR R 280     -30.788  29.935 -16.721  1.00 60.29           C
ATOM   1654  C   THR R 280     -30.870  31.440 -16.436  1.00 60.29           C
ATOM   1655  O   THR R 280     -31.520  31.904 -15.468  1.00 60.29           O
ATOM   1656  CB  THR R 280     -29.301  29.571 -16.838  1.00 60.29           C
ATOM   1657  CG2 THR R 280     -29.232  28.007 -16.901  1.00 60.29           C
ATOM   1658  OG1 THR R 280     -28.664  29.989 -18.029  1.00 60.29           O
ATOM   1659  N   TRP R 281     -30.060  32.197 -17.206  1.00 60.01           N
ATOM   1660  CA  TRP R 281     -29.817  33.604 -16.845  1.00 60.01           C
ATOM   1661  C   TRP R 281     -31.016  34.471 -17.139  1.00 60.01           C
ATOM   1662  O   TRP R 281     -31.084  35.458 -16.341  1.00 60.01           O
ATOM   1663  CB  TRP R 281     -28.698  34.033 -17.684  1.00 60.01           C
ATOM   1664  CG  TRP R 281     -27.327  33.661 -17.305  1.00 60.01           C
ATOM   1665  CD1 TRP R 281     -26.697  32.515 -17.780  1.00 60.01           C
ATOM   1666  CD2 TRP R 281     -26.376  34.392 -16.394  1.00 60.01           C
ATOM   1667  CE2 TRP R 281     -25.207  33.626 -16.335  1.00 60.01           C
ATOM   1668  CE3 TRP R 281     -26.329  35.654 -15.682  1.00 60.01           C
ATOM   1669  NE1 TRP R 281     -25.440  32.455 -17.141  1.00 60.01           N
ATOM   1670  CZ2 TRP R 281     -24.058  34.024 -15.610  1.00 60.01           C
ATOM   1671  CZ3 TRP R 281     -25.206  36.092 -15.034  1.00 60.01           C
ATOM   1672  CH2 TRP R 281     -24.075  35.272 -14.939  1.00 60.01           C
ATOM   1673  N   LEU R 282     -31.777  34.153 -18.144  1.00 61.21           N
ATOM   1674  CA  LEU R 282     -32.830  35.117 -18.573  1.00 61.21           C
ATOM   1675  C   LEU R 282     -34.025  35.237 -17.478  1.00 61.21           C
ATOM   1676  O   LEU R 282     -34.633  36.317 -17.301  1.00 61.21           O
ATOM   1677  CB  LEU R 282     -33.451  34.720 -19.996  1.00 61.21           C
ATOM   1678  CG  LEU R 282     -34.801  35.317 -20.374  1.00 61.21           C
ATOM   1679  CD1 LEU R 282     -34.649  36.798 -20.420  1.00 61.21           C
ATOM   1680  CD2 LEU R 282     -35.126  34.832 -21.790  1.00 61.21           C
ATOM   1681  N   PRO R 283     -34.432  34.139 -16.799  1.00 63.13           N
ATOM   1682  CA  PRO R 283     -35.141  34.243 -15.492  1.00 63.13           C
ATOM   1683  C   PRO R 283     -34.394  35.030 -14.411  1.00 63.13           C
ATOM   1684  O   PRO R 283     -35.029  35.978 -13.845  1.00 63.13           O
ATOM   1685  CB  PRO R 283     -35.440  32.798 -15.091  1.00 63.13           C
ATOM   1686  CG  PRO R 283     -35.344  32.034 -16.362  1.00 63.13           C
ATOM   1687  CD  PRO R 283     -34.324  32.743 -17.202  1.00 63.13           C
ATOM   1688  N   PHE R 284     -33.083  34.666 -14.200  1.00 66.89           N
ATOM   1689  CA  PHE R 284     -32.202  35.167 -13.044  1.00 66.89           C
ATOM   1690  C   PHE R 284     -32.086  36.691 -13.217  1.00 66.89           C
ATOM   1691  O   PHE R 284     -32.119  37.489 -12.267  1.00 66.89           O
ATOM   1692  CB  PHE R 284     -30.869  34.289 -12.889  1.00 66.89           C
ATOM   1693  CG  PHE R 284     -29.717  35.102 -12.367  1.00 66.89           C
ATOM   1694  CD1 PHE R 284     -29.534  35.377 -10.986  1.00 66.89           C
ATOM   1695  CD2 PHE R 284     -28.958  35.844 -13.333  1.00 66.89           C
ATOM   1696  CE1 PHE R 284     -28.643  36.394 -10.624  1.00 66.89           C
ATOM   1697  CE2 PHE R 284     -28.024  36.871 -12.894  1.00 66.89           C
ATOM   1698  CZ  PHE R 284     -27.797  36.970 -11.544  1.00 66.89           C
ATOM   1699  N   PHE R 285     -31.952  37.163 -14.456  1.00 61.90           N
ATOM   1700  CA  PHE R 285     -31.889  38.557 -14.919  1.00 61.90           C
ATOM   1701  C   PHE R 285     -33.152  39.346 -14.616  1.00 61.90           C
ATOM   1702  O   PHE R 285     -33.021  40.334 -13.853  1.00 61.90           O
ATOM   1703  CB  PHE R 285     -31.552  38.620 -16.391  1.00 61.90           C
ATOM   1704  CG  PHE R 285     -31.894  39.902 -17.231  1.00 61.90           C
ATOM   1705  CD1 PHE R 285     -31.078  41.055 -17.096  1.00 61.90           C
ATOM   1706  CD2 PHE R 285     -33.150  39.923 -17.906  1.00 61.90           C
ATOM   1707  CE1 PHE R 285     -31.481  42.154 -17.833  1.00 61.90           C
ATOM   1708  CE2 PHE R 285     -33.490  41.016 -18.641  1.00 61.90           C
ATOM   1709  CZ  PHE R 285     -32.643  42.170 -18.568  1.00 61.90           C
ATOM   1710  N   VAL R 286     -34.303  38.951 -15.113  1.00 65.05           N
ATOM   1711  CA  VAL R 286     -35.601  39.623 -14.784  1.00 65.05           C
ATOM   1712  C   VAL R 286     -35.822  39.665 -13.217  1.00 65.05           C
ATOM   1713  O   VAL R 286     -36.199  40.751 -12.692  1.00 65.05           O
ATOM   1714  CB  VAL R 286     -36.828  39.129 -15.478  1.00 65.05           C
ATOM   1715  CG1 VAL R 286     -36.617  39.524 -16.987  1.00 65.05           C
ATOM   1716  CG2 VAL R 286     -37.213  37.696 -15.216  1.00 65.05           C
ATOM   1717  N   ALA R 287     -35.571  38.585 -12.490  1.00 68.10           N
ATOM   1718  CA  ALA R 287     -35.766  38.420 -10.995  1.00 68.10           C
ATOM   1719  C   ALA R 287     -35.071  39.438 -10.050  1.00 68.10           C
ATOM   1720  O   ALA R 287     -35.606  39.768  -9.015  1.00 68.10           O
ATOM   1721  CB  ALA R 287     -35.284  36.997 -10.529  1.00 68.10           C
ATOM   1722  N   ASN R 288     -33.928  39.968 -10.523  1.00 69.51           N
ATOM   1723  CA  ASN R 288     -33.113  41.005  -9.964  1.00 69.51           C
ATOM   1724  C   ASN R 288     -33.994  42.249  -9.871  1.00 69.51           C
ATOM   1725  O   ASN R 288     -34.095  42.851  -8.816  1.00 69.51           O
ATOM   1726  CB  ASN R 288     -31.724  41.189 -10.652  1.00 69.51           C
ATOM   1727  CG  ASN R 288     -30.700  40.070 -10.472  1.00 69.51           C
ATOM   1728  ND2 ASN R 288     -30.152  39.562 -11.524  1.00 69.51           N
ATOM   1729  OD1 ASN R 288     -30.328  39.733  -9.348  1.00 69.51           O
ATOM   1730  N   ILE R 289     -34.563  42.639 -11.031  1.00 71.15           N
ATOM   1731  CA  ILE R 289     -35.247  43.874 -11.371  1.00 71.15           C
ATOM   1732  C   ILE R 289     -36.514  43.996 -10.482  1.00 71.15           C
ATOM   1733  O   ILE R 289     -36.721  45.101 -10.007  1.00 71.15           O
ATOM   1734  CB  ILE R 289     -35.594  43.989 -12.891  1.00 71.15           C
ATOM   1735  CG1 ILE R 289     -34.369  43.688 -13.878  1.00 71.15           C
ATOM   1736  CG2 ILE R 289     -36.297  45.341 -13.302  1.00 71.15           C
ATOM   1737  CD1 ILE R 289     -34.647  43.586 -15.405  1.00 71.15           C
ATOM   1738  N   VAL R 290     -37.216  42.870 -10.443  1.00 73.75           N
ATOM   1739  CA  VAL R 290     -38.490  42.640  -9.677  1.00 73.75           C
ATOM   1740  C   VAL R 290     -38.207  42.649  -8.118  1.00 73.75           C
ATOM   1741  O   VAL R 290     -38.959  43.284  -7.364  1.00 73.75           O
ATOM   1742  CB  VAL R 290     -39.091  41.355 -10.217  1.00 73.75           C
ATOM   1743  CG1 VAL R 290     -40.193  40.777  -9.292  1.00 73.75           C
ATOM   1744  CG2 VAL R 290     -39.534  41.316 -11.676  1.00 73.75           C
ATOM   1745  N   GLN R 291     -37.112  42.015  -7.722  1.00 74.93           N
ATOM   1746  CA  GLN R 291     -36.685  42.048  -6.337  1.00 74.93           C
ATOM   1747  C   GLN R 291     -36.366  43.477  -5.817  1.00 74.93           C
ATOM   1748  O   GLN R 291     -36.642  43.859  -4.690  1.00 74.93           O
ATOM   1749  CB  GLN R 291     -35.476  41.117  -6.092  1.00 74.93           C
ATOM   1750  CG  GLN R 291     -34.978  40.969  -4.635  1.00 74.93           C
ATOM   1751  CD  GLN R 291     -35.913  40.122  -3.749  1.00 74.93           C
ATOM   1752  NE2 GLN R 291     -35.250  39.145  -3.205  1.00 74.93           N
ATOM   1753  OE1 GLN R 291     -37.093  40.191  -3.745  1.00 74.93           O
ATOM   1754  N   ALA R 292     -35.656  44.211  -6.773  1.00 78.97           N
ATOM   1755  CA  ALA R 292     -35.059  45.560  -6.532  1.00 78.97           C
ATOM   1756  C   ALA R 292     -36.126  46.652  -6.106  1.00 78.97           C
ATOM   1757  O   ALA R 292     -35.714  47.678  -5.502  1.00 78.97           O
ATOM   1758  CB  ALA R 292     -34.341  46.021  -7.787  1.00 78.97           C
ATOM   1759  N   VAL R 293     -37.441  46.358  -6.253  1.00 80.00           N
ATOM   1760  CA  VAL R 293     -38.382  47.294  -5.677  1.00 80.00           C
ATOM   1761  C   VAL R 293     -38.239  47.373  -4.120  1.00 80.00           C
ATOM   1762  O   VAL R 293     -38.538  48.378  -3.555  1.00 80.00           O
ATOM   1763  CB  VAL R 293     -39.894  46.941  -6.024  1.00 80.00           C
ATOM   1764  CG1 VAL R 293     -40.935  47.696  -5.136  1.00 80.00           C
ATOM   1765  CG2 VAL R 293     -40.312  47.443  -7.433  1.00 80.00           C
ATOM   1766  N   CYS R 294     -37.946  46.263  -3.487  1.00 83.58           N
ATOM   1767  CA  CYS R 294     -37.768  46.001  -2.058  1.00 83.58           C
ATOM   1768  C   CYS R 294     -39.117  45.780  -1.323  1.00 83.58           C
ATOM   1769  O   CYS R 294     -39.116  45.621  -0.063  1.00 83.58           O
ATOM   1770  CB  CYS R 294     -36.906  46.956  -1.309  1.00 83.58           C
ATOM   1771  SG  CYS R 294     -35.310  47.095  -2.134  1.00 83.58           S
ATOM   1772  N   ASP R 295     -40.131  45.535  -2.128  1.00 80.34           N
ATOM   1773  CA  ASP R 295     -41.389  44.950  -1.733  1.00 80.34           C
ATOM   1774  C   ASP R 295     -41.316  43.434  -2.208  1.00 80.34           C
ATOM   1775  O   ASP R 295     -41.851  43.163  -3.296  1.00 80.34           O
ATOM   1776  CB  ASP R 295     -42.674  45.675  -2.096  1.00 80.34           C
ATOM   1777  CG  ASP R 295     -42.844  47.214  -1.819  1.00 80.34           C
ATOM   1778  OD1 ASP R 295     -43.762  47.837  -2.370  1.00 80.34           O
ATOM   1779  OD2 ASP R 295     -42.102  47.700  -0.865  1.00 80.34           O
ATOM   1780  N   CYS R 296     -40.421  42.753  -1.435  1.00 83.97           N
ATOM   1781  CA  CYS R 296     -39.647  41.521  -1.702  1.00 83.97           C
ATOM   1782  C   CYS R 296     -40.588  40.301  -2.005  1.00 83.97           C
ATOM   1783  O   CYS R 296     -41.583  40.166  -1.336  1.00 83.97           O
ATOM   1784  CB  CYS R 296     -38.813  41.200  -0.415  1.00 83.97           C
ATOM   1785  SG  CYS R 296     -37.271  42.060  -0.558  1.00 83.97           S
ATOM   1786  N   ILE R 297     -40.238  39.518  -3.017  1.00 79.52           N
ATOM   1787  CA  ILE R 297     -40.961  38.315  -3.370  1.00 79.52           C
ATOM   1788  C   ILE R 297     -40.986  37.190  -2.384  1.00 79.52           C
ATOM   1789  O   ILE R 297     -40.310  37.335  -1.359  1.00 79.52           O
ATOM   1790  CB  ILE R 297     -40.513  37.869  -4.806  1.00 79.52           C
ATOM   1791  CG1 ILE R 297     -39.056  37.351  -5.014  1.00 79.52           C
ATOM   1792  CG2 ILE R 297     -40.878  38.919  -5.884  1.00 79.52           C
ATOM   1793  CD1 ILE R 297     -38.943  36.247  -6.143  1.00 79.52           C
ATOM   1794  N   SER R 298     -41.825  36.205  -2.599  1.00 80.59           N
ATOM   1795  CA  SER R 298     -41.889  35.012  -1.737  1.00 80.59           C
ATOM   1796  C   SER R 298     -40.559  34.232  -1.889  1.00 80.59           C
ATOM   1797  O   SER R 298     -40.193  33.889  -3.042  1.00 80.59           O
ATOM   1798  CB  SER R 298     -42.989  34.005  -2.309  1.00 80.59           C
ATOM   1799  OG  SER R 298     -44.196  34.637  -2.238  1.00 80.59           O
ATOM   1800  N   PRO R 299     -39.838  33.911  -0.752  1.00 78.68           N
ATOM   1801  CA  PRO R 299     -38.486  33.301  -0.737  1.00 78.68           C
ATOM   1802  C   PRO R 299     -38.248  32.092  -1.607  1.00 78.68           C
ATOM   1803  O   PRO R 299     -37.273  32.042  -2.354  1.00 78.68           O
ATOM   1804  CB  PRO R 299     -38.186  33.002   0.732  1.00 78.68           C
ATOM   1805  CG  PRO R 299     -38.837  34.233   1.411  1.00 78.68           C
ATOM   1806  CD  PRO R 299     -40.091  34.488   0.525  1.00 78.68           C
ATOM   1807  N   GLY R 300     -39.130  31.080  -1.487  1.00 78.21           N
ATOM   1808  CA  GLY R 300     -39.006  29.763  -2.149  1.00 78.21           C
ATOM   1809  C   GLY R 300     -38.976  29.905  -3.723  1.00 78.21           C
ATOM   1810  O   GLY R 300     -38.272  29.190  -4.430  1.00 78.21           O
ATOM   1811  N   LEU R 301     -39.537  31.018  -4.285  1.00 77.01           N
ATOM   1812  CA  LEU R 301     -39.493  31.383  -5.698  1.00 77.01           C
ATOM   1813  C   LEU R 301     -38.129  32.001  -6.072  1.00 77.01           C
ATOM   1814  O   LEU R 301     -37.630  31.780  -7.228  1.00 77.01           O
ATOM   1815  CB  LEU R 301     -40.713  32.227  -5.967  1.00 77.01           C
ATOM   1816  CG  LEU R 301     -40.854  32.784  -7.463  1.00 77.01           C
ATOM   1817  CD1 LEU R 301     -40.850  31.609  -8.454  1.00 77.01           C
ATOM   1818  CD2 LEU R 301     -42.084  33.746  -7.592  1.00 77.01           C
ATOM   1819  N   PHE R 302     -37.502  32.765  -5.148  1.00 73.34           N
ATOM   1820  CA  PHE R 302     -36.236  33.382  -5.304  1.00 73.34           C
ATOM   1821  C   PHE R 302     -35.109  32.384  -5.179  1.00 73.34           C
ATOM   1822  O   PHE R 302     -34.055  32.713  -5.799  1.00 73.34           O
ATOM   1823  CB  PHE R 302     -36.190  34.553  -4.237  1.00 73.34           C
ATOM   1824  CG  PHE R 302     -35.101  35.561  -4.642  1.00 73.34           C
ATOM   1825  CD1 PHE R 302     -35.229  36.412  -5.730  1.00 73.34           C
ATOM   1826  CD2 PHE R 302     -33.940  35.508  -3.885  1.00 73.34           C
ATOM   1827  CE1 PHE R 302     -34.122  37.147  -6.081  1.00 73.34           C
ATOM   1828  CE2 PHE R 302     -32.877  36.308  -4.205  1.00 73.34           C
ATOM   1829  CZ  PHE R 302     -32.994  37.120  -5.299  1.00 73.34           C
ATOM   1830  N   ASP R 303     -35.303  31.264  -4.462  1.00 77.21           N
ATOM   1831  CA  ASP R 303     -34.351  30.111  -4.382  1.00 77.21           C
ATOM   1832  C   ASP R 303     -34.148  29.583  -5.768  1.00 77.21           C
ATOM   1833  O   ASP R 303     -32.968  29.540  -6.222  1.00 77.21           O
ATOM   1834  CB  ASP R 303     -34.760  28.943  -3.480  1.00 77.21           C
ATOM   1835  CG  ASP R 303     -34.897  29.208  -1.943  1.00 77.21           C
ATOM   1836  OD1 ASP R 303     -34.345  30.147  -1.379  1.00 77.21           O
ATOM   1837  OD2 ASP R 303     -35.403  28.285  -1.279  1.00 77.21           O
ATOM   1838  N   VAL R 304     -35.279  29.276  -6.438  1.00 74.38           N
ATOM   1839  CA  VAL R 304     -35.469  28.894  -7.842  1.00 74.38           C
ATOM   1840  C   VAL R 304     -34.759  29.911  -8.790  1.00 74.38           C
ATOM   1841  O   VAL R 304     -33.778  29.515  -9.443  1.00 74.38           O
ATOM   1842  CB  VAL R 304     -36.951  28.527  -8.273  1.00 74.38           C
ATOM   1843  CG1 VAL R 304     -37.276  28.318  -9.796  1.00 74.38           C
ATOM   1844  CG2 VAL R 304     -37.569  27.277  -7.510  1.00 74.38           C
ATOM   1845  N   LEU R 305     -35.273  31.119  -8.952  1.00 70.86           N
ATOM   1846  CA  LEU R 305     -34.605  32.187  -9.668  1.00 70.86           C
ATOM   1847  C   LEU R 305     -33.089  32.396  -9.332  1.00 70.86           C
ATOM   1848  O   LEU R 305     -32.393  32.900 -10.232  1.00 70.86           O
ATOM   1849  CB  LEU R 305     -35.436  33.441  -9.575  1.00 70.86           C
ATOM   1850  CG  LEU R 305     -36.805  33.138 -10.248  1.00 70.86           C
ATOM   1851  CD1 LEU R 305     -37.793  34.255 -10.137  1.00 70.86           C
ATOM   1852  CD2 LEU R 305     -36.720  32.644 -11.716  1.00 70.86           C
ATOM   1853  N   THR R 306     -32.565  32.108  -8.113  1.00 71.99           N
ATOM   1854  CA  THR R 306     -31.105  32.115  -7.727  1.00 71.99           C
ATOM   1855  C   THR R 306     -30.359  30.982  -8.271  1.00 71.99           C
ATOM   1856  O   THR R 306     -29.437  31.200  -8.995  1.00 71.99           O
ATOM   1857  CB  THR R 306     -30.832  32.331  -6.150  1.00 71.99           C
ATOM   1858  CG2 THR R 306     -29.334  32.356  -5.733  1.00 71.99           C
ATOM   1859  OG1 THR R 306     -31.419  33.449  -5.547  1.00 71.99           O
ATOM   1860  N   TRP R 307     -30.845  29.778  -8.027  1.00 76.68           N
ATOM   1861  CA  TRP R 307     -30.328  28.525  -8.472  1.00 76.68           C
ATOM   1862  C   TRP R 307     -30.422  28.293  -9.986  1.00 76.68           C
ATOM   1863  O   TRP R 307     -29.597  27.627 -10.541  1.00 76.68           O
ATOM   1864  CB  TRP R 307     -30.807  27.313  -7.698  1.00 76.68           C
ATOM   1865  CG  TRP R 307     -30.066  26.962  -6.490  1.00 76.68           C
ATOM   1866  CD1 TRP R 307     -30.405  27.159  -5.217  1.00 76.68           C
ATOM   1867  CD2 TRP R 307     -28.793  26.299  -6.451  1.00 76.68           C
ATOM   1868  CE2 TRP R 307     -28.317  26.239  -5.107  1.00 76.68           C
ATOM   1869  CE3 TRP R 307     -27.973  25.786  -7.463  1.00 76.68           C
ATOM   1870  NE1 TRP R 307     -29.375  26.710  -4.375  1.00 76.68           N
ATOM   1871  CZ2 TRP R 307     -27.101  25.674  -4.771  1.00 76.68           C
ATOM   1872  CZ3 TRP R 307     -26.671  25.277  -7.204  1.00 76.68           C
ATOM   1873  CH2 TRP R 307     -26.322  25.210  -5.862  1.00 76.68           C
ATOM   1874  N   LEU R 308     -31.384  28.992 -10.591  1.00 69.92           N
ATOM   1875  CA  LEU R 308     -31.323  29.061 -12.081  1.00 69.92           C
ATOM   1876  C   LEU R 308     -30.072  29.752 -12.530  1.00 69.92           C
ATOM   1877  O   LEU R 308     -29.438  29.350 -13.476  1.00 69.92           O
ATOM   1878  CB  LEU R 308     -32.543  29.785 -12.523  1.00 69.92           C
ATOM   1879  CG  LEU R 308     -33.813  28.847 -12.607  1.00 69.92           C
ATOM   1880  CD1 LEU R 308     -35.088  29.763 -12.735  1.00 69.92           C
ATOM   1881  CD2 LEU R 308     -33.801  27.755 -13.800  1.00 69.92           C
ATOM   1882  N   GLY R 309     -29.738  30.823 -11.837  1.00 68.02           N
ATOM   1883  CA  GLY R 309     -28.496  31.623 -12.008  1.00 68.02           C
ATOM   1884  C   GLY R 309     -27.121  30.996 -11.646  1.00 68.02           C
ATOM   1885  O   GLY R 309     -26.072  31.420 -12.114  1.00 68.02           O
ATOM   1886  N   TYR R 310     -27.195  29.921 -10.830  1.00 71.64           N
ATOM   1887  CA  TYR R 310     -26.000  29.109 -10.418  1.00 71.64           C
ATOM   1888  C   TYR R 310     -25.856  27.883 -11.356  1.00 71.64           C
ATOM   1889  O   TYR R 310     -24.780  27.276 -11.404  1.00 71.64           O
ATOM   1890  CB  TYR R 310     -25.992  28.723  -8.917  1.00 71.64           C
ATOM   1891  CG  TYR R 310     -25.789  29.700  -7.817  1.00 71.64           C
ATOM   1892  CD1 TYR R 310     -24.655  30.562  -7.894  1.00 71.64           C
ATOM   1893  CD2 TYR R 310     -26.630  29.766  -6.714  1.00 71.64           C
ATOM   1894  CE1 TYR R 310     -24.342  31.426  -6.807  1.00 71.64           C
ATOM   1895  CE2 TYR R 310     -26.335  30.672  -5.618  1.00 71.64           C
ATOM   1896  CZ  TYR R 310     -25.236  31.567  -5.711  1.00 71.64           C
ATOM   1897  OH  TYR R 310     -25.172  32.533  -4.713  1.00 71.64           O
ATOM   1898  N   CYS R 311     -26.917  27.482 -12.069  1.00 70.92           N
ATOM   1899  CA  CYS R 311     -26.982  26.441 -13.013  1.00 70.92           C
ATOM   1900  C   CYS R 311     -26.083  26.708 -14.226  1.00 70.92           C
ATOM   1901  O   CYS R 311     -25.733  25.756 -14.893  1.00 70.92           O
ATOM   1902  CB  CYS R 311     -28.483  26.154 -13.433  1.00 70.92           C
ATOM   1903  SG  CYS R 311     -28.835  24.667 -14.437  1.00 70.92           S
ATOM   1904  N   ASN R 312     -25.698  27.964 -14.466  1.00 66.66           N
ATOM   1905  CA  ASN R 312     -24.536  28.363 -15.352  1.00 66.66           C
ATOM   1906  C   ASN R 312     -23.394  27.349 -15.267  1.00 66.66           C
ATOM   1907  O   ASN R 312     -23.149  26.723 -16.318  1.00 66.66           O
ATOM   1908  CB  ASN R 312     -24.037  29.784 -15.042  1.00 66.66           C
ATOM   1909  CG  ASN R 312     -22.867  30.356 -15.842  1.00 66.66           C
ATOM   1910  ND2 ASN R 312     -21.707  30.101 -15.279  1.00 66.66           N
ATOM   1911  OD1 ASN R 312     -23.053  30.957 -16.895  1.00 66.66           O
ATOM   1912  N   SER R 313     -22.758  27.263 -14.085  1.00 69.85           N
ATOM   1913  CA  SER R 313     -21.508  26.513 -13.904  1.00 69.85           C
ATOM   1914  C   SER R 313     -21.688  25.012 -13.789  1.00 69.85           C
ATOM   1915  O   SER R 313     -20.707  24.292 -13.680  1.00 69.85           O
ATOM   1916  CB  SER R 313     -20.955  27.115 -12.623  1.00 69.85           C
ATOM   1917  OG  SER R 313     -20.854  28.527 -12.918  1.00 69.85           O
ATOM   1918  N   THR R 314     -22.946  24.649 -13.697  1.00 73.48           N
ATOM   1919  CA  THR R 314     -23.344  23.299 -13.929  1.00 73.48           C
ATOM   1920  C   THR R 314     -23.633  22.985 -15.433  1.00 73.48           C
ATOM   1921  O   THR R 314     -23.384  21.865 -15.863  1.00 73.48           O
ATOM   1922  CB  THR R 314     -24.656  23.057 -13.168  1.00 73.48           C
ATOM   1923  CG2 THR R 314     -25.267  21.642 -13.243  1.00 73.48           C
ATOM   1924  OG1 THR R 314     -24.324  23.346 -11.800  1.00 73.48           O
ATOM   1925  N   MET R 315     -23.982  23.952 -16.278  1.00 69.34           N
ATOM   1926  CA  MET R 315     -24.321  23.666 -17.651  1.00 69.34           C
ATOM   1927  C   MET R 315     -22.939  23.428 -18.356  1.00 69.34           C
ATOM   1928  O   MET R 315     -22.640  22.307 -18.915  1.00 69.34           O
ATOM   1929  CB  MET R 315     -25.144  24.728 -18.345  1.00 69.34           C
ATOM   1930  CG  MET R 315     -26.587  24.515 -17.992  1.00 69.34           C
ATOM   1931  SD  MET R 315     -27.940  24.959 -19.026  1.00 69.34           S
ATOM   1932  CE  MET R 315     -29.131  23.712 -18.413  1.00 69.34           C
ATOM   1933  N   ASN R 316     -22.115  24.477 -18.292  1.00 65.39           N
ATOM   1934  CA  ASN R 316     -20.663  24.605 -18.718  1.00 65.39           C
ATOM   1935  C   ASN R 316     -19.936  23.233 -18.728  1.00 65.39           C
ATOM   1936  O   ASN R 316     -19.599  22.786 -19.831  1.00 65.39           O
ATOM   1937  CB  ASN R 316     -19.825  25.631 -17.984  1.00 65.39           C
ATOM   1938  CG  ASN R 316     -20.200  27.088 -18.332  1.00 65.39           C
ATOM   1939  ND2 ASN R 316     -19.991  27.998 -17.417  1.00 65.39           N
ATOM   1940  OD1 ASN R 316     -20.836  27.337 -19.379  1.00 65.39           O
ATOM   1941  N   PRO R 317     -19.775  22.492 -17.601  1.00 68.62           N
ATOM   1942  CA  PRO R 317     -18.960  21.266 -17.546  1.00 68.62           C
ATOM   1943  C   PRO R 317     -19.481  20.044 -18.354  1.00 68.62           C
ATOM   1944  O   PRO R 317     -18.722  19.286 -18.896  1.00 68.62           O
ATOM   1945  CB  PRO R 317     -18.896  20.890 -16.070  1.00 68.62           C
ATOM   1946  CG  PRO R 317     -20.035  21.661 -15.405  1.00 68.62           C
ATOM   1947  CD  PRO R 317     -20.116  22.914 -16.239  1.00 68.62           C
ATOM   1948  N   ILE R 318     -20.795  20.021 -18.495  1.00 67.13           N
ATOM   1949  CA  ILE R 318     -21.533  18.959 -19.216  1.00 67.13           C
ATOM   1950  C   ILE R 318     -21.696  19.286 -20.613  1.00 67.13           C
ATOM   1951  O   ILE R 318     -21.664  18.357 -21.384  1.00 67.13           O
ATOM   1952  CB  ILE R 318     -22.950  18.807 -18.521  1.00 67.13           C
ATOM   1953  CG1 ILE R 318     -22.777  18.301 -17.053  1.00 67.13           C
ATOM   1954  CG2 ILE R 318     -24.038  17.983 -19.363  1.00 67.13           C
ATOM   1955  CD1 ILE R 318     -23.929  18.668 -16.095  1.00 67.13           C
ATOM   1956  N   ILE R 319     -22.093  20.451 -21.032  1.00 63.92           N
ATOM   1957  CA  ILE R 319     -22.551  20.668 -22.349  1.00 63.92           C
ATOM   1958  C   ILE R 319     -21.418  20.689 -23.321  1.00 63.92           C
ATOM   1959  O   ILE R 319     -21.461  19.898 -24.300  1.00 63.92           O
ATOM   1960  CB  ILE R 319     -23.383  22.014 -22.482  1.00 63.92           C
ATOM   1961  CG1 ILE R 319     -24.762  21.804 -21.780  1.00 63.92           C
ATOM   1962  CG2 ILE R 319     -23.529  22.555 -23.938  1.00 63.92           C
ATOM   1963  CD1 ILE R 319     -25.628  23.052 -21.650  1.00 63.92           C
ATOM   1964  N   TYR R 320     -20.358  21.488 -23.064  1.00 58.09           N
ATOM   1965  CA  TYR R 320     -19.153  21.624 -23.937  1.00 58.09           C
ATOM   1966  C   TYR R 320     -18.641  20.221 -24.507  1.00 58.09           C
ATOM   1967  O   TYR R 320     -18.684  20.026 -25.754  1.00 58.09           O
ATOM   1968  CB  TYR R 320     -18.059  22.599 -23.373  1.00 58.09           C
ATOM   1969  CG  TYR R 320     -18.418  24.027 -23.626  1.00 58.09           C
ATOM   1970  CD1 TYR R 320     -18.355  24.571 -24.912  1.00 58.09           C
ATOM   1971  CD2 TYR R 320     -18.903  24.777 -22.554  1.00 58.09           C
ATOM   1972  CE1 TYR R 320     -18.929  25.857 -25.145  1.00 58.09           C
ATOM   1973  CE2 TYR R 320     -19.370  26.080 -22.828  1.00 58.09           C
ATOM   1974  CZ  TYR R 320     -19.377  26.657 -24.145  1.00 58.09           C
ATOM   1975  OH  TYR R 320     -19.796  27.933 -24.416  1.00 58.09           O
ATOM   1976  N   PRO R 321     -18.162  19.382 -23.584  1.00 65.27           N
ATOM   1977  CA  PRO R 321     -17.643  18.021 -23.938  1.00 65.27           C
ATOM   1978  C   PRO R 321     -18.673  17.048 -24.498  1.00 65.27           C
ATOM   1979  O   PRO R 321     -18.378  16.154 -25.333  1.00 65.27           O
ATOM   1980  CB  PRO R 321     -16.986  17.445 -22.752  1.00 65.27           C
ATOM   1981  CG  PRO R 321     -17.793  18.047 -21.617  1.00 65.27           C
ATOM   1982  CD  PRO R 321     -18.126  19.432 -22.138  1.00 65.27           C
ATOM   1983  N   LEU R 322     -19.990  17.198 -24.161  1.00 64.24           N
ATOM   1984  CA  LEU R 322     -21.084  16.501 -24.904  1.00 64.24           C
ATOM   1985  C   LEU R 322     -21.145  16.801 -26.471  1.00 64.24           C
ATOM   1986  O   LEU R 322     -21.228  15.906 -27.331  1.00 64.24           O
ATOM   1987  CB  LEU R 322     -22.434  16.659 -24.132  1.00 64.24           C
ATOM   1988  CG  LEU R 322     -23.758  16.223 -24.767  1.00 64.24           C
ATOM   1989  CD1 LEU R 322     -23.779  14.714 -25.147  1.00 64.24           C
ATOM   1990  CD2 LEU R 322     -24.950  16.576 -23.844  1.00 64.24           C
ATOM   1991  N   PHE R 323     -20.863  18.058 -26.805  1.00 60.48           N
ATOM   1992  CA  PHE R 323     -20.704  18.659 -28.125  1.00 60.48           C
ATOM   1993  C   PHE R 323     -19.223  18.769 -28.649  1.00 60.48           C
ATOM   1994  O   PHE R 323     -19.027  19.556 -29.553  1.00 60.48           O
ATOM   1995  CB  PHE R 323     -21.500  19.960 -27.969  1.00 60.48           C
ATOM   1996  CG  PHE R 323     -22.970  19.784 -27.981  1.00 60.48           C
ATOM   1997  CD1 PHE R 323     -23.597  19.464 -29.176  1.00 60.48           C
ATOM   1998  CD2 PHE R 323     -23.769  19.738 -26.832  1.00 60.48           C
ATOM   1999  CE1 PHE R 323     -24.939  19.199 -29.211  1.00 60.48           C
ATOM   2000  CE2 PHE R 323     -25.093  19.447 -26.855  1.00 60.48           C
ATOM   2001  CZ  PHE R 323     -25.678  19.171 -28.055  1.00 60.48           C
ATOM   2002  N   MET R 324     -18.285  17.959 -28.171  1.00 59.66           N
ATOM   2003  CA  MET R 324     -16.899  18.104 -28.492  1.00 59.66           C
ATOM   2004  C   MET R 324     -16.286  16.653 -28.400  1.00 59.66           C
ATOM   2005  O   MET R 324     -15.954  16.160 -27.358  1.00 59.66           O
ATOM   2006  CB  MET R 324     -16.096  19.144 -27.674  1.00 59.66           C
ATOM   2007  CG  MET R 324     -16.290  20.697 -28.040  1.00 59.66           C
ATOM   2008  SD  MET R 324     -15.719  21.883 -26.723  1.00 59.66           S
ATOM   2009  CE  MET R 324     -14.008  21.646 -27.067  1.00 59.66           C
ATOM   2010  N   ARG R 325     -16.349  15.874 -29.570  1.00 60.43           N
ATOM   2011  CA  ARG R 325     -15.996  14.462 -29.577  1.00 60.43           C
ATOM   2012  C   ARG R 325     -14.727  14.011 -28.781  1.00 60.43           C
ATOM   2013  O   ARG R 325     -14.809  12.958 -28.170  1.00 60.43           O
ATOM   2014  CB  ARG R 325     -15.681  14.005 -31.051  1.00 60.43           C
ATOM   2015  CG  ARG R 325     -16.862  14.273 -31.946  1.00 60.43           C
ATOM   2016  CD  ARG R 325     -17.021  13.272 -33.087  1.00 60.43           C
ATOM   2017  NE  ARG R 325     -15.870  13.057 -33.972  1.00 60.43           N
ATOM   2018  CZ  ARG R 325     -15.277  11.851 -34.252  1.00 60.43           C
ATOM   2019  NH1 ARG R 325     -14.380  11.818 -35.192  1.00 60.43           N
ATOM   2020  NH2 ARG R 325     -15.605  10.795 -33.578  1.00 60.43           N
ATOM   2021  N   ASP R 326     -13.587  14.769 -28.837  1.00 62.98           N
ATOM   2022  CA  ASP R 326     -12.324  14.279 -28.257  1.00 62.98           C
ATOM   2023  C   ASP R 326     -12.338  14.056 -26.748  1.00 62.98           C
ATOM   2024  O   ASP R 326     -11.623  13.137 -26.296  1.00 62.98           O
ATOM   2025  CB  ASP R 326     -11.017  15.131 -28.594  1.00 62.98           C
ATOM   2026  CG  ASP R 326     -10.628  15.354 -30.028  1.00 62.98           C
ATOM   2027  OD1 ASP R 326     -11.423  15.071 -31.003  1.00 62.98           O
ATOM   2028  OD2 ASP R 326      -9.440  15.846 -30.161  1.00 62.98           O
ATOM   2029  N   PHE R 327     -13.246  14.789 -26.092  1.00 66.47           N
ATOM   2030  CA  PHE R 327     -13.408  14.673 -24.665  1.00 66.47           C
ATOM   2031  C   PHE R 327     -14.209  13.315 -24.340  1.00 66.47           C
ATOM   2032  O   PHE R 327     -13.833  12.614 -23.407  1.00 66.47           O
ATOM   2033  CB  PHE R 327     -14.027  15.880 -24.015  1.00 66.47           C
ATOM   2034  CG  PHE R 327     -13.196  17.101 -23.941  1.00 66.47           C
ATOM   2035  CD1 PHE R 327     -12.626  17.482 -22.704  1.00 66.47           C
ATOM   2036  CD2 PHE R 327     -12.791  17.765 -25.112  1.00 66.47           C
ATOM   2037  CE1 PHE R 327     -11.618  18.402 -22.649  1.00 66.47           C
ATOM   2038  CE2 PHE R 327     -11.818  18.810 -25.038  1.00 66.47           C
ATOM   2039  CZ  PHE R 327     -11.262  19.158 -23.807  1.00 66.47           C
ATOM   2040  N   LYS R 328     -15.250  13.050 -25.113  1.00 67.30           N
ATOM   2041  CA  LYS R 328     -15.986  11.817 -25.077  1.00 67.30           C
ATOM   2042  C   LYS R 328     -15.076  10.545 -25.263  1.00 67.30           C
ATOM   2043  O   LYS R 328     -15.305   9.526 -24.600  1.00 67.30           O
ATOM   2044  CB  LYS R 328     -17.132  11.774 -26.122  1.00 67.30           C
ATOM   2045  CG  LYS R 328     -18.338  12.681 -25.587  1.00 67.30           C
ATOM   2046  CD  LYS R 328     -19.379  13.185 -26.648  1.00 67.30           C
ATOM   2047  CE  LYS R 328     -19.838  12.068 -27.667  1.00 67.30           C
ATOM   2048  NZ  LYS R 328     -20.591  12.557 -28.805  1.00 67.30           N
ATOM   2049  N   ARG R 329     -14.072  10.619 -26.141  1.00 68.60           N
ATOM   2050  CA  ARG R 329     -13.082   9.569 -26.266  1.00 68.60           C
ATOM   2051  C   ARG R 329     -11.959   9.642 -25.211  1.00 68.60           C
ATOM   2052  O   ARG R 329     -11.437   8.568 -24.813  1.00 68.60           O
ATOM   2053  CB  ARG R 329     -12.476   9.786 -27.646  1.00 68.60           C
ATOM   2054  CG  ARG R 329     -13.530   9.666 -28.743  1.00 68.60           C
ATOM   2055  CD  ARG R 329     -13.039  10.017 -30.132  1.00 68.60           C
ATOM   2056  NE  ARG R 329     -11.971   9.147 -30.609  1.00 68.60           N
ATOM   2057  CZ  ARG R 329     -11.147   9.340 -31.588  1.00 68.60           C
ATOM   2058  NH1 ARG R 329     -10.957  10.526 -32.116  1.00 68.60           N
ATOM   2059  NH2 ARG R 329     -10.374   8.309 -31.993  1.00 68.60           N
ATOM   2060  N   ALA R 330     -11.608  10.861 -24.709  1.00 71.91           N
ATOM   2061  CA  ALA R 330     -10.751  11.029 -23.571  1.00 71.91           C
ATOM   2062  C   ALA R 330     -11.364  10.326 -22.299  1.00 71.91           C
ATOM   2063  O   ALA R 330     -10.734   9.428 -21.785  1.00 71.91           O
ATOM   2064  CB  ALA R 330     -10.351  12.469 -23.410  1.00 71.91           C
ATOM   2065  N   LEU R 331     -12.631  10.626 -21.961  1.00 75.12           N
ATOM   2066  CA  LEU R 331     -13.485  10.130 -20.813  1.00 75.12           C
ATOM   2067  C   LEU R 331     -13.918   8.643 -20.984  1.00 75.12           C
ATOM   2068  O   LEU R 331     -14.144   8.024 -19.948  1.00 75.12           O
ATOM   2069  CB  LEU R 331     -14.681  11.053 -20.670  1.00 75.12           C
ATOM   2070  CG  LEU R 331     -14.379  12.454 -20.206  1.00 75.12           C
ATOM   2071  CD1 LEU R 331     -15.387  13.503 -20.635  1.00 75.12           C
ATOM   2072  CD2 LEU R 331     -14.034  12.500 -18.718  1.00 75.12           C
ATOM   2073  N   GLY R 332     -13.872   8.141 -22.251  1.00 78.29           N
ATOM   2074  CA  GLY R 332     -13.950   6.707 -22.634  1.00 78.29           C
ATOM   2075  C   GLY R 332     -12.824   5.898 -22.035  1.00 78.29           C
ATOM   2076  O   GLY R 332     -12.885   4.668 -22.034  1.00 78.29           O
ATOM   2077  N   ARG R 333     -11.657   6.482 -21.524  1.00 78.47           N
ATOM   2078  CA  ARG R 333     -10.612   5.780 -20.788  1.00 78.47           C
ATOM   2079  C   ARG R 333     -10.973   5.511 -19.287  1.00 78.47           C
ATOM   2080  O   ARG R 333     -10.246   4.656 -18.771  1.00 78.47           O
ATOM   2081  CB  ARG R 333      -9.396   6.644 -20.907  1.00 78.47           C
ATOM   2082  CG  ARG R 333      -8.993   6.970 -22.427  1.00 78.47           C
ATOM   2083  CD  ARG R 333      -7.755   7.881 -22.687  1.00 78.47           C
ATOM   2084  NE  ARG R 333      -6.581   7.147 -22.265  1.00 78.47           N
ATOM   2085  CZ  ARG R 333      -5.344   7.620 -22.209  1.00 78.47           C
ATOM   2086  NH1 ARG R 333      -4.383   6.802 -21.845  1.00 78.47           N
ATOM   2087  NH2 ARG R 333      -5.016   8.853 -22.484  1.00 78.47           N
ATOM   2088  N   PHE R 334     -11.949   6.127 -18.711  1.00 81.47           N
ATOM   2089  CA  PHE R 334     -12.267   5.869 -17.315  1.00 81.47           C
ATOM   2090  C   PHE R 334     -13.725   6.038 -16.892  1.00 81.47           C
ATOM   2091  O   PHE R 334     -14.030   5.220 -15.985  1.00 81.47           O
ATOM   2092  CB  PHE R 334     -11.288   6.560 -16.297  1.00 81.47           C
ATOM   2093  CG  PHE R 334     -11.107   8.058 -16.374  1.00 81.47           C
ATOM   2094  CD1 PHE R 334     -11.797   8.933 -15.467  1.00 81.47           C
ATOM   2095  CD2 PHE R 334     -10.384   8.571 -17.465  1.00 81.47           C
ATOM   2096  CE1 PHE R 334     -11.636  10.328 -15.774  1.00 81.47           C
ATOM   2097  CE2 PHE R 334     -10.248   9.942 -17.671  1.00 81.47           C
ATOM   2098  CZ  PHE R 334     -10.920  10.787 -16.845  1.00 81.47           C
ATOM   2099  N   LEU R 335     -14.559   6.922 -17.514  1.00 85.63           N
ATOM   2100  CA  LEU R 335     -15.991   6.994 -17.058  1.00 85.63           C
ATOM   2101  C   LEU R 335     -16.915   5.770 -17.519  1.00 85.63           C
ATOM   2102  O   LEU R 335     -17.939   5.641 -16.877  1.00 85.63           O
ATOM   2103  CB  LEU R 335     -16.583   8.355 -17.480  1.00 85.63           C
ATOM   2104  CG  LEU R 335     -16.080   9.647 -16.781  1.00 85.63           C
ATOM   2105  CD1 LEU R 335     -17.046  10.811 -16.906  1.00 85.63           C
ATOM   2106  CD2 LEU R 335     -15.672   9.321 -15.431  1.00 85.63           C
ATOM   2107  N   PRO R 336     -16.447   4.806 -18.388  1.00 88.61           N
ATOM   2108  CA  PRO R 336     -17.201   3.513 -18.403  1.00 88.61           C
ATOM   2109  C   PRO R 336     -16.752   2.541 -17.280  1.00 88.61           C
ATOM   2110  O   PRO R 336     -17.411   1.504 -17.110  1.00 88.61           O
ATOM   2111  CB  PRO R 336     -16.734   2.876 -19.766  1.00 88.61           C
ATOM   2112  CG  PRO R 336     -15.996   3.982 -20.545  1.00 88.61           C
ATOM   2113  CD  PRO R 336     -15.520   5.050 -19.513  1.00 88.61           C
ATOM   2114  N   CYS R 337     -15.628   2.832 -16.567  1.00 92.80           N
ATOM   2115  CA  CYS R 337     -15.178   2.105 -15.338  1.00 92.80           C
ATOM   2116  C   CYS R 337     -14.675   0.691 -15.722  1.00 92.80           C
ATOM   2117  O   CYS R 337     -15.367  -0.282 -15.414  1.00 92.80           O
ATOM   2118  CB  CYS R 337     -16.306   2.093 -14.294  1.00 92.80           C
ATOM   2119  SG  CYS R 337     -16.612   3.750 -13.699  1.00 92.80           S
ATOM   2120  N   PRO R 338     -13.634   0.642 -16.533  1.00 93.20           N
ATOM   2121  CA  PRO R 338     -13.285  -0.678 -17.140  1.00 93.20           C
ATOM   2122  C   PRO R 338     -12.453  -1.621 -16.240  1.00 93.20           C
ATOM   2123  O   PRO R 338     -12.063  -1.247 -15.110  1.00 93.20           O
ATOM   2124  CB  PRO R 338     -12.476  -0.300 -18.385  1.00 93.20           C
ATOM   2125  CG  PRO R 338     -11.733   1.026 -17.924  1.00 93.20           C
ATOM   2126  CD  PRO R 338     -12.689   1.697 -16.974  1.00 93.20           C
TER    2127      PRO R 338 
HETATM 2128 CL1  UNK     0     -22.681  44.996  -8.091  1.00  0.00          Cl
HETATM 2129  C1  UNK     0     -24.537  43.113  -5.096  1.00  0.00           C
HETATM 2130  N1  UNK     0     -26.013  41.027  -5.475  1.00  0.00           N
HETATM 2131  C2  UNK     0     -24.277  43.917  -6.279  1.00  0.00           C
HETATM 2132  N2  UNK     0     -26.501  39.052  -9.234  1.00  0.00           N
HETATM 2133  C3  UNK     0     -22.957  44.246  -6.596  1.00  0.00           C
HETATM 2134  N3  UNK     0     -26.178  37.082  -8.185  1.00  0.00           N
HETATM 2135  C4  UNK     0     -21.929  43.980  -5.676  1.00  0.00           C
HETATM 2136  N4  UNK     0     -25.592  34.114  -8.117  1.00  0.00           N
HETATM 2137  C5  UNK     0     -22.190  43.318  -4.505  1.00  0.00           C
HETATM 2138  C6  UNK     0     -23.437  42.868  -4.200  1.00  0.00           C
HETATM 2139  C7  UNK     0     -25.915  42.408  -4.990  1.00  0.00           C
HETATM 2140  C8  UNK     0     -26.301  40.544  -6.797  1.00  0.00           C
HETATM 2141  C9  UNK     0     -26.069  39.128  -6.795  1.00  0.00           C
HETATM 2142  C10 UNK     0     -25.801  38.729  -5.402  1.00  0.00           C
HETATM 2143  C11 UNK     0     -25.812  39.936  -4.699  1.00  0.00           C
HETATM 2144  C12 UNK     0     -26.629  41.174  -8.070  1.00  0.00           C
HETATM 2145  C13 UNK     0     -26.701  40.341  -9.249  1.00  0.00           C
HETATM 2146  C14 UNK     0     -26.208  38.460  -8.084  1.00  0.00           C
HETATM 2147  C15 UNK     0     -26.915  42.557  -8.303  1.00  0.00           C
HETATM 2148  C16 UNK     0     -27.252  43.115  -9.635  1.00  0.00           C
HETATM 2149  C17 UNK     0     -27.211  42.239 -10.684  1.00  0.00           C
HETATM 2150  C18 UNK     0     -26.879  40.928 -10.466  1.00  0.00           C
HETATM 2151  C19 UNK     0     -25.295  36.323  -9.048  1.00  0.00           C
HETATM 2152  C20 UNK     0     -25.567  34.870  -9.461  1.00  0.00           C
HETATM 2153  C21 UNK     0     -26.651  34.727  -7.177  1.00  0.00           C
HETATM 2154  C22 UNK     0     -26.325  36.225  -6.962  1.00  0.00           C
HETATM 2155  H01 UNK     0     -25.815  33.143  -8.283  1.00  0.00           H
HETATM 2156  H02 UNK     0     -24.684  34.189  -7.681  1.00  0.00           H
CONECT 2128 2133
CONECT 2129 2131
CONECT 2129 2131
CONECT 2129 2138 2139
CONECT 2130 2139 2140 2143
CONECT 2131 2129
CONECT 2131 2129
CONECT 2131 2133
CONECT 2132 2145
CONECT 2132 2146
CONECT 2132 2146
CONECT 2133 2128 2131
CONECT 2133 2135
CONECT 2133 2135
CONECT 2134 2146 2151 2154
CONECT 2135 2133
CONECT 2135 2133
CONECT 2135 2137
CONECT 2136 2152 2153 2155 2156
CONECT 2137 2135
CONECT 2137 2138
CONECT 2137 2138
CONECT 2138 2129
CONECT 2138 2137
CONECT 2138 2137
CONECT 2139 2129 2130
CONECT 2140 2130
CONECT 2140 2141
CONECT 2140 2141
CONECT 2140 2144
CONECT 2141 2140
CONECT 2141 2140
CONECT 2141 2142 2146
CONECT 2142 2141
CONECT 2142 2143
CONECT 2142 2143
CONECT 2143 2130
CONECT 2143 2142
CONECT 2143 2142
CONECT 2144 2140
CONECT 2144 2145
CONECT 2144 2145
CONECT 2144 2147
CONECT 2145 2132
CONECT 2145 2144
CONECT 2145 2144
CONECT 2145 2150
CONECT 2146 2132
CONECT 2146 2132
CONECT 2146 2134 2141
CONECT 2147 2144
CONECT 2147 2148
CONECT 2147 2148
CONECT 2148 2147
CONECT 2148 2147
CONECT 2148 2149
CONECT 2149 2148
CONECT 2149 2150
CONECT 2149 2150
CONECT 2150 2145
CONECT 2150 2149
CONECT 2150 2149
CONECT 2151 2134 2152
CONECT 2152 2136 2151
CONECT 2153 2136 2154
CONECT 2154 2134 2153
CONECT 2155 2136
CONECT 2156 2136
END
