# Supplementary material for: Superiority of the Triple-Acting 5-HT6R/5-HT3R Antagonist and MAO-B Reversible Inhibitor PZ-1922 over 5-HT6R Antagonist Intepirdine in Alleviation of Cognitive Deficits in Rats
Source: J Med Chem. 2023 Oct 5;66(21):14928–47. doi: 10.1021/acs.jmedchem.3c01482 (PMC10641814; doi:10.1021/acs.jmedchem.3c01482)
Supplement: Supplementary file 4 — jm3c01482_si_004.pdb [file jm3c01482_si_004.pdb]

ATOM      1  N   SER R  26     -36.006  19.442   4.277  1.00 93.70           N
ATOM      2  CA  SER R  26     -35.329  18.193   3.917  1.00 93.70           C
ATOM      3  C   SER R  26     -36.053  17.581   2.630  1.00 93.70           C
ATOM      4  O   SER R  26     -36.288  18.243   1.569  1.00 93.70           O
ATOM      5  CB  SER R  26     -35.148  17.250   5.112  1.00 93.70           C
ATOM      6  OG  SER R  26     -36.370  16.750   5.547  1.00  0.00           O
ATOM      7  N   GLY R  27     -36.322  16.267   2.636  1.00 94.69           N
ATOM      8  CA  GLY R  27     -36.825  15.474   1.527  1.00 94.69           C
ATOM      9  C   GLY R  27     -35.820  15.407   0.340  1.00 94.69           C
ATOM     10  O   GLY R  27     -34.679  15.901   0.365  1.00 94.69           O
ATOM     11  N   TRP R  28     -36.349  14.768  -0.719  1.00 95.99           N
ATOM     12  CA  TRP R  28     -35.549  14.472  -1.903  1.00 95.99           C
ATOM     13  C   TRP R  28     -35.032  15.723  -2.685  1.00 95.99           C
ATOM     14  O   TRP R  28     -33.944  15.589  -3.244  1.00 95.99           O
ATOM     15  CB  TRP R  28     -36.217  13.458  -2.896  1.00 95.99           C
ATOM     16  CG  TRP R  28     -37.415  14.003  -3.688  1.00 95.99           C
ATOM     17  CD1 TRP R  28     -38.651  14.196  -3.192  1.00 95.99           C
ATOM     18  CD2 TRP R  28     -37.376  14.624  -4.986  1.00 95.99           C
ATOM     19  CE2 TRP R  28     -38.694  15.154  -5.244  1.00 95.99           C
ATOM     20  CE3 TRP R  28     -36.395  14.848  -5.960  1.00 95.99           C
ATOM     21  NE1 TRP R  28     -39.433  14.883  -4.122  1.00 95.99           N
ATOM     22  CZ2 TRP R  28     -38.973  15.855  -6.504  1.00 95.99           C
ATOM     23  CZ3 TRP R  28     -36.681  15.455  -7.196  1.00 95.99           C
ATOM     24  CH2 TRP R  28     -38.014  15.941  -7.436  1.00 95.99           C
ATOM     25  N   VAL R  29     -35.703  16.870  -2.613  1.00 93.05           N
ATOM     26  CA  VAL R  29     -35.276  18.112  -3.070  1.00 93.05           C
ATOM     27  C   VAL R  29     -33.981  18.647  -2.358  1.00 93.05           C
ATOM     28  O   VAL R  29     -33.110  19.243  -3.013  1.00 93.05           O
ATOM     29  CB  VAL R  29     -36.428  19.204  -3.069  1.00 93.05           C
ATOM     30  CG1 VAL R  29     -37.607  18.724  -3.927  1.00 93.05           C
ATOM     31  CG2 VAL R  29     -36.845  19.633  -1.688  1.00 93.05           C
ATOM     32  N   ALA R  30     -33.807  18.578  -1.018  1.00 92.16           N
ATOM     33  CA  ALA R  30     -32.523  18.958  -0.329  1.00 92.16           C
ATOM     34  C   ALA R  30     -31.349  18.117  -0.871  1.00 92.16           C
ATOM     35  O   ALA R  30     -30.458  18.732  -1.424  1.00 92.16           O
ATOM     36  CB  ALA R  30     -32.748  18.790   1.212  1.00 92.16           C
ATOM     37  N   ALA R  31     -31.416  16.773  -0.796  1.00 91.45           N
ATOM     38  CA  ALA R  31     -30.458  15.773  -1.287  1.00 91.45           C
ATOM     39  C   ALA R  31     -30.191  15.815  -2.775  1.00 91.45           C
ATOM     40  O   ALA R  31     -29.127  15.267  -3.100  1.00 91.45           O
ATOM     41  CB  ALA R  31     -31.079  14.361  -0.999  1.00 91.45           C
ATOM     42  N   ALA R  32     -31.045  16.362  -3.596  1.00 89.34           N
ATOM     43  CA  ALA R  32     -30.760  16.742  -4.962  1.00 89.34           C
ATOM     44  C   ALA R  32     -29.800  17.933  -4.944  1.00 89.34           C
ATOM     45  O   ALA R  32     -28.862  17.942  -5.764  1.00 89.34           O
ATOM     46  CB  ALA R  32     -32.102  16.957  -5.700  1.00 89.34           C
ATOM     47  N   LEU R  33     -30.024  19.002  -4.172  1.00 85.46           N
ATOM     48  CA  LEU R  33     -29.076  20.128  -4.230  1.00 85.46           C
ATOM     49  C   LEU R  33     -27.628  19.698  -3.833  1.00 85.46           C
ATOM     50  O   LEU R  33     -26.638  20.116  -4.371  1.00 85.46           O
ATOM     51  CB  LEU R  33     -29.657  21.304  -3.393  1.00 85.46           C
ATOM     52  CG  LEU R  33     -30.861  21.952  -4.037  1.00 85.46           C
ATOM     53  CD1 LEU R  33     -31.324  23.128  -3.199  1.00 85.46           C
ATOM     54  CD2 LEU R  33     -30.610  22.285  -5.537  1.00 85.46           C
ATOM     55  N   CYS R  34     -27.547  18.747  -2.846  1.00 85.32           N
ATOM     56  CA  CYS R  34     -26.285  18.003  -2.484  1.00 85.32           C
ATOM     57  C   CYS R  34     -25.628  17.196  -3.660  1.00 85.32           C
ATOM     58  O   CYS R  34     -24.384  17.311  -3.844  1.00 85.32           O
ATOM     59  CB  CYS R  34     -26.515  17.123  -1.211  1.00 85.32           C
ATOM     60  SG  CYS R  34     -27.238  18.017   0.174  1.00 85.32           S
ATOM     61  N   VAL R  35     -26.431  16.394  -4.453  1.00 85.95           N
ATOM     62  CA  VAL R  35     -25.933  15.723  -5.713  1.00 85.95           C
ATOM     63  C   VAL R  35     -25.408  16.799  -6.727  1.00 85.95           C
ATOM     64  O   VAL R  35     -24.357  16.537  -7.315  1.00 85.95           O
ATOM     65  CB  VAL R  35     -27.142  14.991  -6.430  1.00 85.95           C
ATOM     66  CG1 VAL R  35     -27.025  14.793  -8.003  1.00 85.95           C
ATOM     67  CG2 VAL R  35     -27.348  13.621  -5.851  1.00 85.95           C
ATOM     68  N   VAL R  36     -26.141  17.898  -6.950  1.00 82.90           N
ATOM     69  CA  VAL R  36     -25.764  19.016  -7.813  1.00 82.90           C
ATOM     70  C   VAL R  36     -24.400  19.671  -7.289  1.00 82.90           C
ATOM     71  O   VAL R  36     -23.442  19.705  -8.059  1.00 82.90           O
ATOM     72  CB  VAL R  36     -26.914  20.061  -7.848  1.00 82.90           C
ATOM     73  CG1 VAL R  36     -26.533  21.541  -8.262  1.00 82.90           C
ATOM     74  CG2 VAL R  36     -27.965  19.541  -8.789  1.00 82.90           C
ATOM     75  N   ILE R  37     -24.310  20.139  -5.977  1.00 81.36           N
ATOM     76  CA  ILE R  37     -23.089  20.616  -5.289  1.00 81.36           C
ATOM     77  C   ILE R  37     -21.907  19.718  -5.571  1.00 81.36           C
ATOM     78  O   ILE R  37     -20.883  20.219  -6.109  1.00 81.36           O
ATOM     79  CB  ILE R  37     -23.405  20.777  -3.728  1.00 81.36           C
ATOM     80  CG1 ILE R  37     -24.345  21.967  -3.530  1.00 81.36           C
ATOM     81  CG2 ILE R  37     -22.137  20.836  -2.800  1.00 81.36           C
ATOM     82  CD1 ILE R  37     -25.143  21.906  -2.194  1.00 81.36           C
ATOM     83  N   ALA R  38     -22.061  18.371  -5.182  1.00 83.65           N
ATOM     84  CA  ALA R  38     -21.107  17.333  -5.435  1.00 83.65           C
ATOM     85  C   ALA R  38     -20.643  17.240  -6.894  1.00 83.65           C
ATOM     86  O   ALA R  38     -19.415  17.386  -7.133  1.00 83.65           O
ATOM     87  CB  ALA R  38     -21.606  15.895  -5.016  1.00 83.65           C
ATOM     88  N   LEU R  39     -21.518  17.268  -7.882  1.00 81.29           N
ATOM     89  CA  LEU R  39     -21.259  17.282  -9.311  1.00 81.29           C
ATOM     90  C   LEU R  39     -20.575  18.588  -9.830  1.00 81.29           C
ATOM     91  O   LEU R  39     -19.594  18.568 -10.578  1.00 81.29           O
ATOM     92  CB  LEU R  39     -22.495  17.067 -10.179  1.00 81.29           C
ATOM     93  CG  LEU R  39     -22.284  16.816 -11.729  1.00 81.29           C
ATOM     94  CD1 LEU R  39     -21.514  15.468 -12.032  1.00 81.29           C
ATOM     95  CD2 LEU R  39     -23.672  16.754 -12.371  1.00 81.29           C
ATOM     96  N   THR R  40     -21.096  19.715  -9.399  1.00 78.63           N
ATOM     97  CA  THR R  40     -20.576  20.983  -9.957  1.00 78.63           C
ATOM     98  C   THR R  40     -19.132  21.271  -9.500  1.00 78.63           C
ATOM     99  O   THR R  40     -18.413  21.973 -10.274  1.00 78.63           O
ATOM    100  CB  THR R  40     -21.430  22.176  -9.593  1.00 78.63           C
ATOM    101  CG2 THR R  40     -21.038  23.507 -10.209  1.00 78.63           C
ATOM    102  OG1 THR R  40     -22.824  22.011  -9.946  1.00 78.63           O
ATOM    103  N   ALA R  41     -18.697  20.746  -8.335  1.00 78.16           N
ATOM    104  CA  ALA R  41     -17.259  20.783  -7.978  1.00 78.16           C
ATOM    105  C   ALA R  41     -16.487  19.703  -8.728  1.00 78.16           C
ATOM    106  O   ALA R  41     -15.448  19.987  -9.382  1.00 78.16           O
ATOM    107  CB  ALA R  41     -17.175  20.623  -6.451  1.00 78.16           C
ATOM    108  N   ALA R  42     -17.083  18.484  -8.598  1.00 79.36           N
ATOM    109  CA  ALA R  42     -16.284  17.337  -8.854  1.00 79.36           C
ATOM    110  C   ALA R  42     -16.030  17.135 -10.331  1.00 79.36           C
ATOM    111  O   ALA R  42     -14.906  16.825 -10.711  1.00 79.36           O
ATOM    112  CB  ALA R  42     -16.931  16.093  -8.300  1.00 79.36           C
ATOM    113  N   ALA R  43     -16.996  17.331 -11.230  1.00 76.11           N
ATOM    114  CA  ALA R  43     -16.793  17.274 -12.659  1.00 76.11           C
ATOM    115  C   ALA R  43     -15.861  18.356 -13.219  1.00 76.11           C
ATOM    116  O   ALA R  43     -15.072  18.179 -14.115  1.00 76.11           O
ATOM    117  CB  ALA R  43     -18.150  17.088 -13.351  1.00 76.11           C
ATOM    118  N   ASN R  44     -15.877  19.583 -12.694  1.00 76.18           N
ATOM    119  CA  ASN R  44     -15.109  20.727 -13.156  1.00 76.18           C
ATOM    120  C   ASN R  44     -13.632  20.654 -12.684  1.00 76.18           C
ATOM    121  O   ASN R  44     -12.724  20.941 -13.466  1.00 76.18           O
ATOM    122  CB  ASN R  44     -15.795  22.012 -12.537  1.00 76.18           C
ATOM    123  CG  ASN R  44     -16.867  22.590 -13.451  1.00 76.18           C
ATOM    124  ND2 ASN R  44     -18.044  22.749 -12.915  1.00 76.18           N
ATOM    125  OD1 ASN R  44     -16.611  22.731 -14.651  1.00 76.18           O
ATOM    126  N   SER R  45     -13.432  20.183 -11.480  1.00 76.72           N
ATOM    127  CA  SER R  45     -12.108  19.726 -11.031  1.00 76.72           C
ATOM    128  C   SER R  45     -11.367  18.729 -11.875  1.00 76.72           C
ATOM    129  O   SER R  45     -10.198  18.850 -12.090  1.00 76.72           O
ATOM    130  CB  SER R  45     -12.147  19.296  -9.613  1.00 76.72           C
ATOM    131  OG  SER R  45     -12.368  20.371  -8.647  1.00 76.72           O
ATOM    132  N   LEU R  46     -12.107  17.786 -12.399  1.00 76.38           N
ATOM    133  CA  LEU R  46     -11.545  16.741 -13.268  1.00 76.38           C
ATOM    134  C   LEU R  46     -11.286  17.305 -14.641  1.00 76.38           C
ATOM    135  O   LEU R  46     -10.220  17.168 -15.133  1.00 76.38           O
ATOM    136  CB  LEU R  46     -12.504  15.512 -13.241  1.00 76.38           C
ATOM    137  CG  LEU R  46     -12.502  14.611 -11.919  1.00 76.38           C
ATOM    138  CD1 LEU R  46     -13.869  13.971 -11.792  1.00 76.38           C
ATOM    139  CD2 LEU R  46     -11.338  13.592 -11.980  1.00 76.38           C
ATOM    140  N   LEU R  47     -12.174  18.130 -15.263  1.00 72.05           N
ATOM    141  CA  LEU R  47     -12.017  18.796 -16.582  1.00 72.05           C
ATOM    142  C   LEU R  47     -10.948  19.897 -16.570  1.00 72.05           C
ATOM    143  O   LEU R  47     -10.177  20.047 -17.525  1.00 72.05           O
ATOM    144  CB  LEU R  47     -13.450  19.288 -17.093  1.00 72.05           C
ATOM    145  CG  LEU R  47     -14.234  18.424 -18.132  1.00 72.05           C
ATOM    146  CD1 LEU R  47     -13.348  18.104 -19.344  1.00 72.05           C
ATOM    147  CD2 LEU R  47     -14.689  17.140 -17.460  1.00 72.05           C
ATOM    148  N   ILE R  48     -10.794  20.605 -15.416  1.00 71.97           N
ATOM    149  CA  ILE R  48      -9.612  21.289 -14.980  1.00 71.97           C
ATOM    150  C   ILE R  48      -8.330  20.481 -15.089  1.00 71.97           C
ATOM    151  O   ILE R  48      -7.370  20.869 -15.786  1.00 71.97           O
ATOM    152  CB  ILE R  48      -9.808  22.036 -13.630  1.00 71.97           C
ATOM    153  CG1 ILE R  48     -10.638  23.337 -13.722  1.00 71.97           C
ATOM    154  CG2 ILE R  48      -8.447  22.413 -12.917  1.00 71.97           C
ATOM    155  CD1 ILE R  48     -11.245  23.865 -12.442  1.00 71.97           C
ATOM    156  N   ALA R  49      -8.154  19.423 -14.281  1.00 73.15           N
ATOM    157  CA  ALA R  49      -6.899  18.642 -14.132  1.00 73.15           C
ATOM    158  C   ALA R  49      -6.580  17.823 -15.401  1.00 73.15           C
ATOM    159  O   ALA R  49      -5.441  17.458 -15.609  1.00 73.15           O
ATOM    160  CB  ALA R  49      -7.147  17.774 -13.006  1.00 73.15           C
ATOM    161  N   LEU R  50      -7.575  17.540 -16.301  1.00 71.23           N
ATOM    162  CA  LEU R  50      -7.456  16.895 -17.583  1.00 71.23           C
ATOM    163  C   LEU R  50      -6.557  17.735 -18.565  1.00 71.23           C
ATOM    164  O   LEU R  50      -5.496  17.347 -18.977  1.00 71.23           O
ATOM    165  CB  LEU R  50      -8.817  16.412 -18.091  1.00 71.23           C
ATOM    166  CG  LEU R  50      -8.881  15.576 -19.401  1.00 71.23           C
ATOM    167  CD1 LEU R  50      -8.244  14.100 -19.397  1.00 71.23           C
ATOM    168  CD2 LEU R  50     -10.374  15.509 -19.868  1.00 71.23           C
ATOM    169  N   ILE R  51      -7.170  18.877 -19.027  1.00 69.72           N
ATOM    170  CA  ILE R  51      -6.648  19.816 -19.959  1.00 69.72           C
ATOM    171  C   ILE R  51      -5.290  20.412 -19.493  1.00 69.72           C
ATOM    172  O   ILE R  51      -4.583  20.887 -20.344  1.00 69.72           O
ATOM    173  CB  ILE R  51      -7.864  20.785 -20.281  1.00 69.72           C
ATOM    174  CG1 ILE R  51      -9.114  20.060 -20.740  1.00 69.72           C
ATOM    175  CG2 ILE R  51      -7.477  21.900 -21.236  1.00 69.72           C
ATOM    176  CD1 ILE R  51     -10.387  20.932 -20.839  1.00 69.72           C
ATOM    177  N   CYS R  52      -5.078  20.323 -18.167  1.00 71.16           N
ATOM    178  CA  CYS R  52      -3.902  20.860 -17.487  1.00 71.16           C
ATOM    179  C   CYS R  52      -2.794  19.810 -17.487  1.00 71.16           C
ATOM    180  O   CYS R  52      -1.674  20.249 -17.203  1.00 71.16           O
ATOM    181  CB  CYS R  52      -4.131  21.143 -15.967  1.00 71.16           C
ATOM    182  SG  CYS R  52      -4.853  22.866 -15.893  1.00 71.16           S
ATOM    183  N   THR R  53      -2.914  18.502 -17.854  1.00 72.33           N
ATOM    184  CA  THR R  53      -1.805  17.548 -17.791  1.00 72.33           C
ATOM    185  C   THR R  53      -1.372  16.936 -19.162  1.00 72.33           C
ATOM    186  O   THR R  53      -0.221  16.520 -19.350  1.00 72.33           O
ATOM    187  CB  THR R  53      -2.234  16.416 -16.769  1.00 72.33           C
ATOM    188  CG2 THR R  53      -3.283  15.380 -17.257  1.00 72.33           C
ATOM    189  OG1 THR R  53      -1.114  15.618 -16.357  1.00 72.33           O
ATOM    190  N   GLN R  54      -2.312  16.880 -20.062  1.00 69.48           N
ATOM    191  CA  GLN R  54      -2.230  16.466 -21.469  1.00 69.48           C
ATOM    192  C   GLN R  54      -1.582  17.647 -22.270  1.00 69.48           C
ATOM    193  O   GLN R  54      -2.344  18.583 -22.536  1.00 69.48           O
ATOM    194  CB  GLN R  54      -3.663  16.020 -21.935  1.00 69.48           C
ATOM    195  CG  GLN R  54      -4.166  14.868 -21.066  1.00 69.48           C
ATOM    196  CD  GLN R  54      -5.139  13.953 -21.796  1.00 69.48           C
ATOM    197  NE2 GLN R  54      -5.681  12.936 -21.120  1.00 69.48           N
ATOM    198  OE1 GLN R  54      -5.417  14.129 -22.963  1.00 69.48           O
ATOM    199  N   PRO R  55      -0.469  17.487 -22.944  1.00 67.04           N
ATOM    200  CA  PRO R  55      -0.128  18.179 -24.213  1.00 67.04           C
ATOM    201  C   PRO R  55      -0.958  17.859 -25.484  1.00 67.04           C
ATOM    202  O   PRO R  55      -1.005  18.678 -26.458  1.00 67.04           O
ATOM    203  CB  PRO R  55       1.316  17.807 -24.435  1.00 67.04           C
ATOM    204  CG  PRO R  55       1.561  16.535 -23.605  1.00 67.04           C
ATOM    205  CD  PRO R  55       0.646  16.726 -22.420  1.00 67.04           C
ATOM    206  N   ALA R  56      -1.700  16.740 -25.515  1.00 65.42           N
ATOM    207  CA  ALA R  56      -2.494  16.356 -26.748  1.00 65.42           C
ATOM    208  C   ALA R  56      -3.608  17.384 -27.022  1.00 65.42           C
ATOM    209  O   ALA R  56      -4.056  17.557 -28.196  1.00 65.42           O
ATOM    210  CB  ALA R  56      -3.094  14.939 -26.530  1.00 65.42           C
ATOM    211  N   LEU R  57      -4.107  18.091 -25.979  1.00 67.73           N
ATOM    212  CA  LEU R  57      -5.274  18.945 -25.938  1.00 67.73           C
ATOM    213  C   LEU R  57      -4.810  20.399 -25.818  1.00 67.73           C
ATOM    214  O   LEU R  57      -5.649  21.260 -25.699  1.00 67.73           O
ATOM    215  CB  LEU R  57      -6.141  18.664 -24.651  1.00 67.73           C
ATOM    216  CG  LEU R  57      -6.535  17.186 -24.480  1.00 67.73           C
ATOM    217  CD1 LEU R  57      -7.354  16.917 -23.171  1.00 67.73           C
ATOM    218  CD2 LEU R  57      -7.270  16.675 -25.730  1.00 67.73           C
ATOM    219  N   ARG R  58      -3.575  20.737 -25.954  1.00 67.29           N
ATOM    220  CA  ARG R  58      -2.969  22.021 -25.595  1.00 67.29           C
ATOM    221  C   ARG R  58      -3.284  23.108 -26.594  1.00 67.29           C
ATOM    222  O   ARG R  58      -2.383  23.911 -26.891  1.00 67.29           O
ATOM    223  CB  ARG R  58      -1.543  21.719 -25.376  1.00 67.29           C
ATOM    224  CG  ARG R  58      -0.863  22.825 -24.536  1.00 67.29           C
ATOM    225  CD  ARG R  58       0.651  22.441 -24.542  1.00 67.29           C
ATOM    226  NE  ARG R  58       1.441  23.418 -23.783  1.00 67.29           N
ATOM    227  CZ  ARG R  58       1.748  24.718 -23.990  1.00 67.29           C
ATOM    228  NH1 ARG R  58       2.480  25.386 -23.134  1.00 67.29           N
ATOM    229  NH2 ARG R  58       1.358  25.359 -25.096  1.00 67.29           N
ATOM    230  N   ASN R  59      -4.474  23.257 -26.987  1.00 64.67           N
ATOM    231  CA  ASN R  59      -4.965  24.270 -27.986  1.00 64.67           C
ATOM    232  C   ASN R  59      -5.189  25.660 -27.253  1.00 64.67           C
ATOM    233  O   ASN R  59      -5.790  25.657 -26.166  1.00 64.67           O
ATOM    234  CB  ASN R  59      -6.270  23.880 -28.736  1.00 64.67           C
ATOM    235  CG  ASN R  59      -6.036  22.739 -29.711  1.00 64.67           C
ATOM    236  ND2 ASN R  59      -6.843  21.670 -29.440  1.00 64.67           N
ATOM    237  OD1 ASN R  59      -5.274  22.810 -30.640  1.00 64.67           O
ATOM    238  N   THR R  60      -4.974  26.809 -27.954  1.00 60.56           N
ATOM    239  CA  THR R  60      -5.189  28.207 -27.423  1.00 60.56           C
ATOM    240  C   THR R  60      -6.700  28.596 -27.263  1.00 60.56           C
ATOM    241  O   THR R  60      -7.017  29.486 -26.437  1.00 60.56           O
ATOM    242  CB  THR R  60      -4.477  29.311 -28.329  1.00 60.56           C
ATOM    243  CG2 THR R  60      -2.962  29.171 -28.355  1.00 60.56           C
ATOM    244  OG1 THR R  60      -5.047  29.337 -29.640  1.00 60.56           O
ATOM    245  N   SER R  61      -7.574  27.805 -27.895  1.00 57.86           N
ATOM    246  CA  SER R  61      -9.054  27.851 -27.715  1.00 57.86           C
ATOM    247  C   SER R  61      -9.468  26.975 -26.498  1.00 57.86           C
ATOM    248  O   SER R  61     -10.434  27.443 -25.847  1.00 57.86           O
ATOM    249  CB  SER R  61      -9.621  27.423 -29.002  1.00 57.86           C
ATOM    250  OG  SER R  61      -9.185  26.139 -29.375  1.00 57.86           O
ATOM    251  N   ASN R  62      -8.658  25.995 -26.000  1.00 61.89           N
ATOM    252  CA  ASN R  62      -8.865  25.280 -24.778  1.00 61.89           C
ATOM    253  C   ASN R  62      -8.296  26.107 -23.586  1.00 61.89           C
ATOM    254  O   ASN R  62      -8.624  25.578 -22.490  1.00 61.89           O
ATOM    255  CB  ASN R  62      -8.266  23.873 -24.828  1.00 61.89           C
ATOM    256  CG  ASN R  62      -8.849  22.937 -25.915  1.00 61.89           C
ATOM    257  ND2 ASN R  62      -8.306  21.705 -26.060  1.00 61.89           N
ATOM    258  OD1 ASN R  62      -9.854  23.214 -26.596  1.00 61.89           O
ATOM    259  N   PHE R  63      -7.623  27.233 -23.783  1.00 61.23           N
ATOM    260  CA  PHE R  63      -7.203  28.016 -22.623  1.00 61.23           C
ATOM    261  C   PHE R  63      -8.393  28.801 -21.857  1.00 61.23           C
ATOM    262  O   PHE R  63      -8.237  28.979 -20.654  1.00 61.23           O
ATOM    263  CB  PHE R  63      -6.179  29.097 -23.047  1.00 61.23           C
ATOM    264  CG  PHE R  63      -4.738  28.693 -23.271  1.00 61.23           C
ATOM    265  CD1 PHE R  63      -3.694  29.654 -22.886  1.00 61.23           C
ATOM    266  CD2 PHE R  63      -4.437  27.502 -23.924  1.00 61.23           C
ATOM    267  CE1 PHE R  63      -2.390  29.233 -23.130  1.00 61.23           C
ATOM    268  CE2 PHE R  63      -3.152  27.156 -24.220  1.00 61.23           C
ATOM    269  CZ  PHE R  63      -2.174  27.980 -23.703  1.00 61.23           C
ATOM    270  N   PHE R  64      -9.378  29.150 -22.682  1.00 53.82           N
ATOM    271  CA  PHE R  64     -10.566  29.718 -22.130  1.00 53.82           C
ATOM    272  C   PHE R  64     -11.438  28.686 -21.368  1.00 53.82           C
ATOM    273  O   PHE R  64     -12.048  29.122 -20.382  1.00 53.82           O
ATOM    274  CB  PHE R  64     -11.309  30.130 -23.376  1.00 53.82           C
ATOM    275  CG  PHE R  64     -10.511  31.165 -24.233  1.00 53.82           C
ATOM    276  CD1 PHE R  64     -10.016  32.348 -23.638  1.00 53.82           C
ATOM    277  CD2 PHE R  64     -10.247  30.967 -25.620  1.00 53.82           C
ATOM    278  CE1 PHE R  64      -9.259  33.258 -24.313  1.00 53.82           C
ATOM    279  CE2 PHE R  64      -9.432  31.887 -26.277  1.00 53.82           C
ATOM    280  CZ  PHE R  64      -9.042  33.065 -25.657  1.00 53.82           C
ATOM    281  N   LEU R  65     -11.416  27.400 -21.704  1.00 57.53           N
ATOM    282  CA  LEU R  65     -12.299  26.368 -21.199  1.00 57.53           C
ATOM    283  C   LEU R  65     -11.927  26.045 -19.719  1.00 57.53           C
ATOM    284  O   LEU R  65     -12.810  25.888 -18.927  1.00 57.53           O
ATOM    285  CB  LEU R  65     -12.261  25.134 -22.172  1.00 57.53           C
ATOM    286  CG  LEU R  65     -13.225  25.183 -23.403  1.00 57.53           C
ATOM    287  CD1 LEU R  65     -12.653  25.999 -24.566  1.00 57.53           C
ATOM    288  CD2 LEU R  65     -13.393  23.743 -23.924  1.00 57.53           C
ATOM    289  N   VAL R  66     -10.629  26.096 -19.389  1.00 64.35           N
ATOM    290  CA  VAL R  66     -10.040  25.955 -18.030  1.00 64.35           C
ATOM    291  C   VAL R  66     -10.362  27.238 -17.141  1.00 64.35           C
ATOM    292  O   VAL R  66     -10.514  27.032 -15.949  1.00 64.35           O
ATOM    293  CB  VAL R  66      -8.469  25.842 -18.158  1.00 64.35           C
ATOM    294  CG1 VAL R  66      -7.556  25.776 -16.853  1.00 64.35           C
ATOM    295  CG2 VAL R  66      -8.014  24.760 -19.132  1.00 64.35           C
ATOM    296  N   SER R  67     -10.532  28.381 -17.845  1.00 60.40           N
ATOM    297  CA  SER R  67     -11.016  29.613 -17.127  1.00 60.40           C
ATOM    298  C   SER R  67     -12.532  29.568 -16.728  1.00 60.40           C
ATOM    299  O   SER R  67     -12.948  30.035 -15.681  1.00 60.40           O
ATOM    300  CB  SER R  67     -10.591  30.925 -17.871  1.00 60.40           C
ATOM    301  OG  SER R  67     -10.932  32.129 -17.227  1.00 60.40           O
ATOM    302  N   LEU R  68     -13.334  29.049 -17.680  1.00 57.58           N
ATOM    303  CA  LEU R  68     -14.767  28.731 -17.719  1.00 57.58           C
ATOM    304  C   LEU R  68     -15.040  27.722 -16.596  1.00 57.58           C
ATOM    305  O   LEU R  68     -15.680  27.957 -15.573  1.00 57.58           O
ATOM    306  CB  LEU R  68     -15.193  28.311 -19.132  1.00 57.58           C
ATOM    307  CG  LEU R  68     -16.642  27.782 -19.327  1.00 57.58           C
ATOM    308  CD1 LEU R  68     -17.728  28.879 -19.122  1.00 57.58           C
ATOM    309  CD2 LEU R  68     -16.771  26.964 -20.636  1.00 57.58           C
ATOM    310  N   PHE R  69     -14.166  26.608 -16.644  1.00 65.99           N
ATOM    311  CA  PHE R  69     -14.255  25.606 -15.596  1.00 65.99           C
ATOM    312  C   PHE R  69     -13.722  26.126 -14.203  1.00 65.99           C
ATOM    313  O   PHE R  69     -14.135  25.688 -13.130  1.00 65.99           O
ATOM    314  CB  PHE R  69     -13.672  24.209 -16.010  1.00 65.99           C
ATOM    315  CG  PHE R  69     -14.321  23.590 -17.260  1.00 65.99           C
ATOM    316  CD1 PHE R  69     -15.630  23.840 -17.712  1.00 65.99           C
ATOM    317  CD2 PHE R  69     -13.511  22.766 -18.058  1.00 65.99           C
ATOM    318  CE1 PHE R  69     -16.163  23.293 -18.863  1.00 65.99           C
ATOM    319  CE2 PHE R  69     -14.010  22.316 -19.325  1.00 65.99           C
ATOM    320  CZ  PHE R  69     -15.328  22.469 -19.637  1.00 65.99           C
ATOM    321  N   THR R  70     -12.813  27.054 -14.228  1.00 68.83           N
ATOM    322  CA  THR R  70     -12.499  27.855 -13.061  1.00 68.83           C
ATOM    323  C   THR R  70     -13.544  28.832 -12.500  1.00 68.83           C
ATOM    324  O   THR R  70     -13.471  29.077 -11.311  1.00 68.83           O
ATOM    325  CB  THR R  70     -11.185  28.631 -13.107  1.00 68.83           C
ATOM    326  CG2 THR R  70     -10.664  29.236 -11.778  1.00 68.83           C
ATOM    327  OG1 THR R  70     -10.185  27.715 -13.442  1.00 68.83           O
ATOM    328  N   SER R  71     -14.409  29.382 -13.330  1.00 66.87           N
ATOM    329  CA  SER R  71     -15.495  30.156 -12.896  1.00 66.87           C
ATOM    330  C   SER R  71     -16.576  29.318 -12.248  1.00 66.87           C
ATOM    331  O   SER R  71     -16.942  29.783 -11.222  1.00 66.87           O
ATOM    332  CB  SER R  71     -16.145  30.977 -14.016  1.00 66.87           C
ATOM    333  OG  SER R  71     -15.247  31.782 -14.707  1.00 66.87           O
ATOM    334  N   ASP R  72     -16.799  28.104 -12.781  1.00 70.61           N
ATOM    335  CA  ASP R  72     -17.860  27.043 -12.402  1.00 70.61           C
ATOM    336  C   ASP R  72     -17.374  26.253 -11.206  1.00 70.61           C
ATOM    337  O   ASP R  72     -18.153  25.782 -10.440  1.00 70.61           O
ATOM    338  CB  ASP R  72     -18.123  26.184 -13.615  1.00 70.61           C
ATOM    339  CG  ASP R  72     -18.688  26.930 -14.837  1.00 70.61           C
ATOM    340  OD1 ASP R  72     -18.793  26.280 -15.887  1.00 70.61           O
ATOM    341  OD2 ASP R  72     -19.290  28.025 -14.647  1.00 70.61           O
ATOM    342  N   LEU R  73     -15.993  26.083 -11.192  1.00 75.23           N
ATOM    343  CA  LEU R  73     -15.379  25.646  -9.909  1.00 75.23           C
ATOM    344  C   LEU R  73     -15.489  26.555  -8.736  1.00 75.23           C
ATOM    345  O   LEU R  73     -15.778  26.095  -7.624  1.00 75.23           O
ATOM    346  CB  LEU R  73     -13.940  25.116 -10.089  1.00 75.23           C
ATOM    347  CG  LEU R  73     -13.305  24.523  -8.797  1.00 75.23           C
ATOM    348  CD1 LEU R  73     -14.054  23.270  -8.391  1.00 75.23           C
ATOM    349  CD2 LEU R  73     -11.859  24.123  -9.063  1.00 75.23           C
ATOM    350  N   MET R  74     -15.457  27.910  -9.004  1.00 71.56           N
ATOM    351  CA  MET R  74     -15.719  28.931  -7.980  1.00 71.56           C
ATOM    352  C   MET R  74     -17.194  28.814  -7.469  1.00 71.56           C
ATOM    353  O   MET R  74     -17.455  28.816  -6.228  1.00 71.56           O
ATOM    354  CB  MET R  74     -15.288  30.374  -8.301  1.00 71.56           C
ATOM    355  CG  MET R  74     -15.540  31.429  -7.196  1.00 71.56           C
ATOM    356  SD  MET R  74     -14.767  33.064  -7.472  1.00 71.56           S
ATOM    357  CE  MET R  74     -15.504  33.680  -9.103  1.00 71.56           C
ATOM    358  N   VAL R  75     -18.097  28.572  -8.393  1.00 73.01           N
ATOM    359  CA  VAL R  75     -19.532  28.239  -8.093  1.00 73.01           C
ATOM    360  C   VAL R  75     -19.645  26.992  -7.163  1.00 73.01           C
ATOM    361  O   VAL R  75     -20.039  27.169  -5.994  1.00 73.01           O
ATOM    362  CB  VAL R  75     -20.402  28.269  -9.471  1.00 73.01           C
ATOM    363  CG1 VAL R  75     -21.881  27.639  -9.352  1.00 73.01           C
ATOM    364  CG2 VAL R  75     -20.543  29.622 -10.141  1.00 73.01           C
ATOM    365  N   GLY R  76     -19.192  25.774  -7.699  1.00 75.88           N
ATOM    366  CA  GLY R  76     -19.202  24.506  -6.979  1.00 75.88           C
ATOM    367  C   GLY R  76     -18.443  24.422  -5.613  1.00 75.88           C
ATOM    368  O   GLY R  76     -18.966  23.886  -4.637  1.00 75.88           O
ATOM    369  N   LEU R  77     -17.211  24.958  -5.485  1.00 76.26           N
ATOM    370  CA  LEU R  77     -16.333  24.877  -4.300  1.00 76.26           C
ATOM    371  C   LEU R  77     -16.230  26.081  -3.381  1.00 76.26           C
ATOM    372  O   LEU R  77     -15.667  25.878  -2.299  1.00 76.26           O
ATOM    373  CB  LEU R  77     -14.965  24.534  -4.958  1.00 76.26           C
ATOM    374  CG  LEU R  77     -13.842  23.956  -4.141  1.00 76.26           C
ATOM    375  CD1 LEU R  77     -14.252  22.630  -3.556  1.00 76.26           C
ATOM    376  CD2 LEU R  77     -12.645  23.638  -5.104  1.00 76.26           C
ATOM    377  N   VAL R  78     -16.779  27.272  -3.770  1.00 73.42           N
ATOM    378  CA  VAL R  78     -16.761  28.430  -2.980  1.00 73.42           C
ATOM    379  C   VAL R  78     -18.138  28.987  -2.564  1.00 73.42           C
ATOM    380  O   VAL R  78     -18.284  29.393  -1.411  1.00 73.42           O
ATOM    381  CB  VAL R  78     -15.875  29.563  -3.581  1.00 73.42           C
ATOM    382  CG1 VAL R  78     -15.499  30.610  -2.551  1.00 73.42           C
ATOM    383  CG2 VAL R  78     -14.589  29.019  -4.289  1.00 73.42           C
ATOM    384  N   VAL R  79     -19.104  29.152  -3.534  1.00 74.49           N
ATOM    385  CA  VAL R  79     -20.353  30.005  -3.444  1.00 74.49           C
ATOM    386  C   VAL R  79     -21.587  29.058  -3.133  1.00 74.49           C
ATOM    387  O   VAL R  79     -22.436  29.457  -2.320  1.00 74.49           O
ATOM    388  CB  VAL R  79     -20.766  30.736  -4.796  1.00 74.49           C
ATOM    389  CG1 VAL R  79     -21.975  31.633  -4.606  1.00 74.49           C
ATOM    390  CG2 VAL R  79     -19.576  31.442  -5.337  1.00 74.49           C
ATOM    391  N   MET R  80     -21.732  27.887  -3.754  1.00 77.34           N
ATOM    392  CA  MET R  80     -22.859  26.967  -3.464  1.00 77.34           C
ATOM    393  C   MET R  80     -22.969  26.393  -2.078  1.00 77.34           C
ATOM    394  O   MET R  80     -24.111  26.468  -1.531  1.00 77.34           O
ATOM    395  CB  MET R  80     -22.768  25.725  -4.381  1.00 77.34           C
ATOM    396  CG  MET R  80     -23.213  25.915  -5.860  1.00 77.34           C
ATOM    397  SD  MET R  80     -23.122  24.373  -6.842  1.00 77.34           S
ATOM    398  CE  MET R  80     -24.182  24.477  -8.300  1.00 77.34           C
ATOM    399  N   PRO R  81     -21.826  25.936  -1.420  1.00 78.98           N
ATOM    400  CA  PRO R  81     -21.936  25.480  -0.002  1.00 78.98           C
ATOM    401  C   PRO R  81     -22.321  26.552   1.052  1.00 78.98           C
ATOM    402  O   PRO R  81     -23.168  26.110   1.867  1.00 78.98           O
ATOM    403  CB  PRO R  81     -20.570  24.978   0.352  1.00 78.98           C
ATOM    404  CG  PRO R  81     -19.693  25.308  -0.850  1.00 78.98           C
ATOM    405  CD  PRO R  81     -20.543  25.492  -2.018  1.00 78.98           C
ATOM    406  N   PRO R  82     -21.906  27.817   0.936  1.00 79.71           N
ATOM    407  CA  PRO R  82     -22.494  28.895   1.780  1.00 79.71           C
ATOM    408  C   PRO R  82     -23.981  29.240   1.402  1.00 79.71           C
ATOM    409  O   PRO R  82     -24.714  29.689   2.278  1.00 79.71           O
ATOM    410  CB  PRO R  82     -21.540  30.091   1.776  1.00 79.71           C
ATOM    411  CG  PRO R  82     -20.733  29.824   0.495  1.00 79.71           C
ATOM    412  CD  PRO R  82     -20.640  28.339   0.342  1.00 79.71           C
ATOM    413  N   ALA R  83     -24.469  28.950   0.202  1.00 79.39           N
ATOM    414  CA  ALA R  83     -25.851  29.109  -0.344  1.00 79.39           C
ATOM    415  C   ALA R  83     -26.845  27.959   0.056  1.00 79.39           C
ATOM    416  O   ALA R  83     -27.993  28.254   0.180  1.00 79.39           O
ATOM    417  CB  ALA R  83     -25.925  29.205  -1.871  1.00 79.39           C
ATOM    418  N   MET R  84     -26.278  26.761   0.367  1.00 83.95           N
ATOM    419  CA  MET R  84     -26.986  25.565   0.826  1.00 83.95           C
ATOM    420  C   MET R  84     -27.325  25.757   2.291  1.00 83.95           C
ATOM    421  O   MET R  84     -28.406  25.362   2.738  1.00 83.95           O
ATOM    422  CB  MET R  84     -26.262  24.252   0.555  1.00 83.95           C
ATOM    423  CG  MET R  84     -27.096  23.010   0.878  1.00 83.95           C
ATOM    424  SD  MET R  84     -28.604  22.789  -0.080  1.00 83.95           S
ATOM    425  CE  MET R  84     -28.979  21.136   0.505  1.00 83.95           C
ATOM    426  N   LEU R  85     -26.510  26.459   3.093  1.00 85.97           N
ATOM    427  CA  LEU R  85     -26.820  27.002   4.404  1.00 85.97           C
ATOM    428  C   LEU R  85     -28.067  27.948   4.281  1.00 85.97           C
ATOM    429  O   LEU R  85     -29.071  27.747   4.979  1.00 85.97           O
ATOM    430  CB  LEU R  85     -25.586  27.690   5.044  1.00 85.97           C
ATOM    431  CG  LEU R  85     -24.472  26.723   5.636  1.00 85.97           C
ATOM    432  CD1 LEU R  85     -23.114  27.401   5.992  1.00 85.97           C
ATOM    433  CD2 LEU R  85     -24.980  26.050   6.983  1.00 85.97           C
ATOM    434  N   ASN R  86     -27.985  28.944   3.407  1.00 87.53           N
ATOM    435  CA  ASN R  86     -29.186  29.705   3.033  1.00 87.53           C
ATOM    436  C   ASN R  86     -30.444  28.953   2.645  1.00 87.53           C
ATOM    437  O   ASN R  86     -31.577  29.462   2.887  1.00 87.53           O
ATOM    438  CB  ASN R  86     -28.744  30.806   1.931  1.00 87.53           C
ATOM    439  CG  ASN R  86     -29.584  32.047   2.058  1.00 87.53           C
ATOM    440  ND2 ASN R  86     -30.177  32.547   0.982  1.00 87.53           N
ATOM    441  OD1 ASN R  86     -29.681  32.719   3.048  1.00 87.53           O
ATOM    442  N   ALA R  87     -30.218  27.874   2.011  1.00 86.86           N
ATOM    443  CA  ALA R  87     -31.207  26.888   1.675  1.00 86.86           C
ATOM    444  C   ALA R  87     -31.703  26.164   2.942  1.00 86.86           C
ATOM    445  O   ALA R  87     -32.862  26.440   3.267  1.00 86.86           O
ATOM    446  CB  ALA R  87     -30.731  25.928   0.625  1.00 86.86           C
ATOM    447  N   LEU R  88     -30.872  25.428   3.667  1.00 89.27           N
ATOM    448  CA  LEU R  88     -31.311  24.527   4.751  1.00 89.27           C
ATOM    449  C   LEU R  88     -31.713  25.261   6.007  1.00 89.27           C
ATOM    450  O   LEU R  88     -32.543  24.793   6.730  1.00 89.27           O
ATOM    451  CB  LEU R  88     -30.195  23.524   5.240  1.00 89.27           C
ATOM    452  CG  LEU R  88     -29.729  22.575   4.145  1.00 89.27           C
ATOM    453  CD1 LEU R  88     -28.583  21.746   4.688  1.00 89.27           C
ATOM    454  CD2 LEU R  88     -30.973  21.714   3.706  1.00 89.27           C
ATOM    455  N   TYR R  89     -31.041  26.387   6.289  1.00 90.32           N
ATOM    456  CA  TYR R  89     -31.260  27.077   7.572  1.00 90.32           C
ATOM    457  C   TYR R  89     -32.167  28.293   7.283  1.00 90.32           C
ATOM    458  O   TYR R  89     -32.620  28.834   8.280  1.00 90.32           O
ATOM    459  CB  TYR R  89     -30.003  27.446   8.216  1.00 90.32           C
ATOM    460  CG  TYR R  89     -29.277  26.298   9.001  1.00 90.32           C
ATOM    461  CD1 TYR R  89     -28.204  25.709   8.293  1.00 90.32           C
ATOM    462  CD2 TYR R  89     -29.596  25.901  10.327  1.00 90.32           C
ATOM    463  CE1 TYR R  89     -27.569  24.568   8.819  1.00 90.32           C
ATOM    464  CE2 TYR R  89     -28.928  24.808  10.933  1.00 90.32           C
ATOM    465  CZ  TYR R  89     -28.071  24.036  10.094  1.00 90.32           C
ATOM    466  OH  TYR R  89     -27.660  22.830  10.535  1.00 90.32           O
ATOM    467  N   GLY R  90     -32.457  28.707   6.070  1.00 91.64           N
ATOM    468  CA  GLY R  90     -33.354  29.728   5.688  1.00 91.64           C
ATOM    469  C   GLY R  90     -32.762  31.210   5.762  1.00 91.64           C
ATOM    470  O   GLY R  90     -33.452  32.219   5.692  1.00 91.64           O
ATOM    471  N   ARG R  91     -31.494  31.271   6.149  1.00 94.55           N
ATOM    472  CA  ARG R  91     -30.762  32.483   6.514  1.00 94.55           C
ATOM    473  C   ARG R  91     -29.295  32.115   6.599  1.00 94.55           C
ATOM    474  O   ARG R  91     -28.923  30.965   6.741  1.00 94.55           O
ATOM    475  CB  ARG R  91     -31.285  33.059   7.865  1.00 94.55           C
ATOM    476  CG  ARG R  91     -31.213  32.121   9.055  1.00 94.55           C
ATOM    477  CD  ARG R  91     -32.069  32.530  10.306  1.00 94.55           C
ATOM    478  NE  ARG R  91     -31.936  33.955  10.705  1.00 94.55           N
ATOM    479  CZ  ARG R  91     -32.837  34.906  10.976  1.00 94.55           C
ATOM    480  NH1 ARG R  91     -32.412  36.036  11.575  1.00 94.55           N
ATOM    481  NH2 ARG R  91     -34.114  34.664  10.627  1.00 94.55           N
ATOM    482  N   TRP R  92     -28.512  33.173   6.595  1.00 92.82           N
ATOM    483  CA  TRP R  92     -27.073  33.177   6.826  1.00 92.82           C
ATOM    484  C   TRP R  92     -26.972  32.714   8.296  1.00 92.82           C
ATOM    485  O   TRP R  92     -27.751  33.114   9.175  1.00 92.82           O
ATOM    486  CB  TRP R  92     -26.502  34.598   6.676  1.00 92.82           C
ATOM    487  CG  TRP R  92     -24.979  34.730   6.540  1.00 92.82           C
ATOM    488  CD1 TRP R  92     -24.143  35.232   7.489  1.00 92.82           C
ATOM    489  CD2 TRP R  92     -24.105  34.271   5.452  1.00 92.82           C
ATOM    490  CE2 TRP R  92     -22.726  34.475   5.865  1.00 92.82           C
ATOM    491  CE3 TRP R  92     -24.243  33.764   4.152  1.00 92.82           C
ATOM    492  NE1 TRP R  92     -22.842  35.107   7.037  1.00 92.82           N
ATOM    493  CZ2 TRP R  92     -21.655  34.068   5.112  1.00 92.82           C
ATOM    494  CZ3 TRP R  92     -23.172  33.419   3.259  1.00 92.82           C
ATOM    495  CH2 TRP R  92     -21.803  33.586   3.791  1.00 92.82           C
ATOM    496  N   VAL R  93     -25.956  31.896   8.587  1.00 92.88           N
ATOM    497  CA  VAL R  93     -25.668  31.502   9.943  1.00 92.88           C
ATOM    498  C   VAL R  93     -24.088  31.598  10.276  1.00 92.88           C
ATOM    499  O   VAL R  93     -23.665  30.931  11.177  1.00 92.88           O
ATOM    500  CB  VAL R  93     -26.242  29.981  10.238  1.00 92.88           C
ATOM    501  CG1 VAL R  93     -27.697  29.754   9.767  1.00 92.88           C
ATOM    502  CG2 VAL R  93     -25.380  28.869   9.600  1.00 92.88           C
ATOM    503  N   LEU R  94     -23.305  32.389   9.486  1.00 92.16           N
ATOM    504  CA  LEU R  94     -21.928  32.662   9.630  1.00 92.16           C
ATOM    505  C   LEU R  94     -21.715  34.089  10.143  1.00 92.16           C
ATOM    506  O   LEU R  94     -22.641  34.602  10.743  1.00 92.16           O
ATOM    507  CB  LEU R  94     -21.100  32.273   8.382  1.00 92.16           C
ATOM    508  CG  LEU R  94     -21.260  30.824   7.855  1.00 92.16           C
ATOM    509  CD1 LEU R  94     -20.344  30.731   6.628  1.00 92.16           C
ATOM    510  CD2 LEU R  94     -21.073  29.726   8.959  1.00 92.16           C
ATOM    511  N   ALA R  95     -20.511  34.649   9.941  1.00 92.50           N
ATOM    512  CA  ALA R  95     -20.245  35.939  10.483  1.00 92.50           C
ATOM    513  C   ALA R  95     -20.817  37.025   9.558  1.00 92.50           C
ATOM    514  O   ALA R  95     -21.186  36.763   8.397  1.00 92.50           O
ATOM    515  CB  ALA R  95     -18.734  36.109  10.488  1.00 92.50           C
ATOM    516  N   ARG R  96     -20.864  38.264  10.066  1.00 97.60           N
ATOM    517  CA  ARG R  96     -21.609  39.395   9.378  1.00 97.60           C
ATOM    518  C   ARG R  96     -21.026  39.778   8.037  1.00 97.60           C
ATOM    519  O   ARG R  96     -21.763  40.025   7.049  1.00 97.60           O
ATOM    520  CB  ARG R  96     -21.763  40.597  10.308  1.00 97.60           C
ATOM    521  CG  ARG R  96     -22.524  40.203  11.602  1.00 97.60           C
ATOM    522  CD  ARG R  96     -22.831  41.413  12.530  1.00 97.60           C
ATOM    523  NE  ARG R  96     -23.788  42.439  11.978  1.00 97.60           N
ATOM    524  CZ  ARG R  96     -23.807  43.680  12.424  1.00 97.60           C
ATOM    525  NH1 ARG R  96     -23.194  44.050  13.554  1.00 97.60           N
ATOM    526  NH2 ARG R  96     -24.485  44.496  11.640  1.00 97.60           N
ATOM    527  N   GLY R  97     -19.723  39.959   8.070  1.00 92.98           N
ATOM    528  CA  GLY R  97     -18.952  40.621   7.030  1.00 92.98           C
ATOM    529  C   GLY R  97     -18.905  39.667   5.846  1.00 92.98           C
ATOM    530  O   GLY R  97     -18.891  40.153   4.719  1.00 92.98           O
ATOM    531  N   LEU R  98     -18.817  38.345   6.024  1.00 91.39           N
ATOM    532  CA  LEU R  98     -18.635  37.366   4.986  1.00 91.39           C
ATOM    533  C   LEU R  98     -19.640  37.494   3.801  1.00 91.39           C
ATOM    534  O   LEU R  98     -19.193  37.199   2.687  1.00 91.39           O
ATOM    535  CB  LEU R  98     -18.763  35.941   5.526  1.00 91.39           C
ATOM    536  CG  LEU R  98     -17.674  35.542   6.521  1.00 91.39           C
ATOM    537  CD1 LEU R  98     -17.939  34.271   7.213  1.00 91.39           C
ATOM    538  CD2 LEU R  98     -16.205  35.474   5.958  1.00 91.39           C
ATOM    539  N   CYS R  99     -20.860  37.927   4.089  1.00 91.44           N
ATOM    540  CA  CYS R  99     -21.882  38.091   3.023  1.00 91.44           C
ATOM    541  C   CYS R  99     -21.405  39.060   1.910  1.00 91.44           C
ATOM    542  O   CYS R  99     -21.739  38.789   0.727  1.00 91.44           O
ATOM    543  CB  CYS R  99     -23.106  38.734   3.727  1.00 91.44           C
ATOM    544  SG  CYS R  99     -24.297  37.580   4.397  1.00 91.44           S
ATOM    545  N   LEU R 100     -20.599  40.074   2.374  1.00 86.63           N
ATOM    546  CA  LEU R 100     -20.004  41.067   1.471  1.00 86.63           C
ATOM    547  C   LEU R 100     -19.163  40.481   0.375  1.00 86.63           C
ATOM    548  O   LEU R 100     -19.234  40.793  -0.836  1.00 86.63           O
ATOM    549  CB  LEU R 100     -19.117  42.123   2.194  1.00 86.63           C
ATOM    550  CG  LEU R 100     -19.880  42.922   3.297  1.00 86.63           C
ATOM    551  CD1 LEU R 100     -18.761  43.328   4.294  1.00 86.63           C
ATOM    552  CD2 LEU R 100     -20.701  44.107   2.815  1.00 86.63           C
ATOM    553  N   LEU R 101     -18.451  39.448   0.787  1.00 84.73           N
ATOM    554  CA  LEU R 101     -17.550  38.754  -0.166  1.00 84.73           C
ATOM    555  C   LEU R 101     -18.234  37.754  -1.045  1.00 84.73           C
ATOM    556  O   LEU R 101     -17.889  37.646  -2.248  1.00 84.73           O
ATOM    557  CB  LEU R 101     -16.389  38.054   0.682  1.00 84.73           C
ATOM    558  CG  LEU R 101     -15.782  39.075   1.723  1.00 84.73           C
ATOM    559  CD1 LEU R 101     -14.909  38.308   2.746  1.00 84.73           C
ATOM    560  CD2 LEU R 101     -14.904  40.211   1.131  1.00 84.73           C
ATOM    561  N   TRP R 102     -19.200  37.093  -0.512  1.00 79.13           N
ATOM    562  CA  TRP R 102     -20.060  36.073  -1.011  1.00 79.13           C
ATOM    563  C   TRP R 102     -20.923  36.532  -2.196  1.00 79.13           C
ATOM    564  O   TRP R 102     -20.823  35.930  -3.257  1.00 79.13           O
ATOM    565  CB  TRP R 102     -20.893  35.407   0.054  1.00 79.13           C
ATOM    566  CG  TRP R 102     -21.791  34.381  -0.473  1.00 79.13           C
ATOM    567  CD1 TRP R 102     -21.451  33.340  -1.257  1.00 79.13           C
ATOM    568  CD2 TRP R 102     -23.239  34.295  -0.238  1.00 79.13           C
ATOM    569  CE2 TRP R 102     -23.681  33.056  -0.780  1.00 79.13           C
ATOM    570  CE3 TRP R 102     -24.209  35.042   0.394  1.00 79.13           C
ATOM    571  NE1 TRP R 102     -22.555  32.574  -1.435  1.00 79.13           N
ATOM    572  CZ2 TRP R 102     -24.944  32.535  -0.710  1.00 79.13           C
ATOM    573  CZ3 TRP R 102     -25.552  34.566   0.410  1.00 79.13           C
ATOM    574  CH2 TRP R 102     -25.923  33.290  -0.086  1.00 79.13           C
ATOM    575  N   THR R 103     -21.592  37.660  -1.945  1.00 80.22           N
ATOM    576  CA  THR R 103     -22.495  38.327  -2.882  1.00 80.22           C
ATOM    577  C   THR R 103     -21.704  38.977  -4.064  1.00 80.22           C
ATOM    578  O   THR R 103     -22.102  38.968  -5.221  1.00 80.22           O
ATOM    579  CB  THR R 103     -23.432  39.409  -2.250  1.00 80.22           C
ATOM    580  CG2 THR R 103     -24.281  38.767  -1.200  1.00 80.22           C
ATOM    581  OG1 THR R 103     -22.680  40.444  -1.685  1.00 80.22           O
ATOM    582  N   ALA R 104     -20.417  39.334  -3.828  1.00 77.10           N
ATOM    583  CA  ALA R 104     -19.472  39.814  -4.783  1.00 77.10           C
ATOM    584  C   ALA R 104     -18.757  38.634  -5.573  1.00 77.10           C
ATOM    585  O   ALA R 104     -18.614  38.758  -6.795  1.00 77.10           O
ATOM    586  CB  ALA R 104     -18.382  40.566  -4.117  1.00 77.10           C
ATOM    587  N   PHE R 105     -18.451  37.523  -4.846  1.00 74.21           N
ATOM    588  CA  PHE R 105     -18.248  36.270  -5.615  1.00 74.21           C
ATOM    589  C   PHE R 105     -19.427  35.788  -6.494  1.00 74.21           C
ATOM    590  O   PHE R 105     -19.191  35.553  -7.675  1.00 74.21           O
ATOM    591  CB  PHE R 105     -17.719  35.156  -4.653  1.00 74.21           C
ATOM    592  CG  PHE R 105     -16.329  35.408  -4.082  1.00 74.21           C
ATOM    593  CD1 PHE R 105     -15.889  34.648  -3.002  1.00 74.21           C
ATOM    594  CD2 PHE R 105     -15.339  36.194  -4.771  1.00 74.21           C
ATOM    595  CE1 PHE R 105     -14.613  34.758  -2.455  1.00 74.21           C
ATOM    596  CE2 PHE R 105     -14.083  36.300  -4.233  1.00 74.21           C
ATOM    597  CZ  PHE R 105     -13.662  35.618  -3.104  1.00 74.21           C
ATOM    598  N   ASP R 106     -20.631  35.689  -5.904  1.00 71.12           N
ATOM    599  CA  ASP R 106     -21.890  35.212  -6.517  1.00 71.12           C
ATOM    600  C   ASP R 106     -22.279  35.908  -7.795  1.00 71.12           C
ATOM    601  O   ASP R 106     -22.305  35.338  -8.927  1.00 71.12           O
ATOM    602  CB  ASP R 106     -23.058  35.156  -5.461  1.00 71.12           C
ATOM    603  CG  ASP R 106     -24.435  34.688  -5.903  1.00 71.12           C
ATOM    604  OD1 ASP R 106     -24.666  34.088  -6.954  1.00 71.12           O
ATOM    605  OD2 ASP R 106     -25.375  34.785  -5.085  1.00 71.12           O
ATOM    606  N   VAL R 107     -22.477  37.281  -7.745  1.00 69.60           N
ATOM    607  CA  VAL R 107     -22.689  38.205  -8.852  1.00 69.60           C
ATOM    608  C   VAL R 107     -21.487  38.269  -9.835  1.00 69.60           C
ATOM    609  O   VAL R 107     -21.726  38.531 -11.016  1.00 69.60           O
ATOM    610  CB  VAL R 107     -23.038  39.609  -8.332  1.00 69.60           C
ATOM    611  CG1 VAL R 107     -22.916  40.794  -9.361  1.00 69.60           C
ATOM    612  CG2 VAL R 107     -24.425  39.728  -7.663  1.00 69.60           C
ATOM    613  N   MET R 108     -20.290  37.900  -9.417  1.00 67.64           N
ATOM    614  CA  MET R 108     -19.115  37.797 -10.312  1.00 67.64           C
ATOM    615  C   MET R 108     -19.194  36.455 -11.050  1.00 67.64           C
ATOM    616  O   MET R 108     -18.861  36.554 -12.211  1.00 67.64           O
ATOM    617  CB  MET R 108     -17.767  37.837  -9.601  1.00 67.64           C
ATOM    618  CG  MET R 108     -16.432  37.555 -10.425  1.00 67.64           C
ATOM    619  SD  MET R 108     -14.969  36.983  -9.502  1.00 67.64           S
ATOM    620  CE  MET R 108     -13.859  37.063 -10.897  1.00 67.64           C
ATOM    621  N   CYS R 109     -19.591  35.391 -10.395  1.00 67.96           N
ATOM    622  CA  CYS R 109     -19.817  34.115 -11.060  1.00 67.96           C
ATOM    623  C   CYS R 109     -20.970  34.170 -12.118  1.00 67.96           C
ATOM    624  O   CYS R 109     -20.768  33.868 -13.316  1.00 67.96           O
ATOM    625  CB  CYS R 109     -20.145  32.988 -10.000  1.00 67.96           C
ATOM    626  SG  CYS R 109     -18.747  32.709  -8.820  1.00 67.96           S
ATOM    627  N   CYS R 110     -22.106  34.758 -11.769  1.00 62.60           N
ATOM    628  CA  CYS R 110     -23.264  35.111 -12.548  1.00 62.60           C
ATOM    629  C   CYS R 110     -23.027  36.244 -13.588  1.00 62.60           C
ATOM    630  O   CYS R 110     -24.017  36.661 -14.136  1.00 62.60           O
ATOM    631  CB  CYS R 110     -24.423  35.587 -11.623  1.00 62.60           C
ATOM    632  SG  CYS R 110     -25.056  34.459 -10.384  1.00 62.60           S
ATOM    633  N   SER R 111     -21.778  36.641 -13.850  1.00 61.41           N
ATOM    634  CA  SER R 111     -21.359  37.467 -14.909  1.00 61.41           C
ATOM    635  C   SER R 111     -20.183  36.755 -15.655  1.00 61.41           C
ATOM    636  O   SER R 111     -20.181  36.597 -16.814  1.00 61.41           O
ATOM    637  CB  SER R 111     -20.899  38.757 -14.308  1.00 61.41           C
ATOM    638  OG  SER R 111     -20.605  39.868 -15.113  1.00 61.41           O
ATOM    639  N   ALA R 112     -19.215  36.246 -14.862  1.00 60.09           N
ATOM    640  CA  ALA R 112     -17.971  35.776 -15.400  1.00 60.09           C
ATOM    641  C   ALA R 112     -18.101  34.532 -16.315  1.00 60.09           C
ATOM    642  O   ALA R 112     -17.304  34.418 -17.264  1.00 60.09           O
ATOM    643  CB  ALA R 112     -16.905  35.628 -14.329  1.00 60.09           C
ATOM    644  N   SER R 113     -18.917  33.560 -15.913  1.00 56.25           N
ATOM    645  CA  SER R 113     -19.016  32.273 -16.695  1.00 56.25           C
ATOM    646  C   SER R 113     -19.493  32.498 -18.114  1.00 56.25           C
ATOM    647  O   SER R 113     -18.825  32.092 -19.059  1.00 56.25           O
ATOM    648  CB  SER R 113     -19.801  31.159 -15.980  1.00 56.25           C
ATOM    649  OG  SER R 113     -19.910  29.931 -16.609  1.00 56.25           O
ATOM    650  N   ILE R 114     -20.570  33.299 -18.243  1.00 56.06           N
ATOM    651  CA  ILE R 114     -21.166  33.764 -19.448  1.00 56.06           C
ATOM    652  C   ILE R 114     -20.134  34.672 -20.218  1.00 56.06           C
ATOM    653  O   ILE R 114     -20.025  34.475 -21.399  1.00 56.06           O
ATOM    654  CB  ILE R 114     -22.510  34.515 -19.305  1.00 56.06           C
ATOM    655  CG1 ILE R 114     -23.341  33.986 -18.252  1.00 56.06           C
ATOM    656  CG2 ILE R 114     -23.259  34.707 -20.662  1.00 56.06           C
ATOM    657  CD1 ILE R 114     -23.124  34.549 -16.838  1.00 56.06           C
ATOM    658  N   LEU R 115     -19.439  35.573 -19.529  1.00 55.38           N
ATOM    659  CA  LEU R 115     -18.325  36.351 -20.112  1.00 55.38           C
ATOM    660  C   LEU R 115     -17.135  35.561 -20.588  1.00 55.38           C
ATOM    661  O   LEU R 115     -16.385  36.072 -21.421  1.00 55.38           O
ATOM    662  CB  LEU R 115     -17.942  37.518 -19.161  1.00 55.38           C
ATOM    663  CG  LEU R 115     -17.271  38.666 -19.751  1.00 55.38           C
ATOM    664  CD1 LEU R 115     -18.153  39.248 -20.850  1.00 55.38           C
ATOM    665  CD2 LEU R 115     -16.684  39.693 -18.656  1.00 55.38           C
ATOM    666  N   ASN R 116     -16.975  34.301 -20.081  1.00 54.06           N
ATOM    667  CA  ASN R 116     -15.964  33.305 -20.530  1.00 54.06           C
ATOM    668  C   ASN R 116     -16.461  32.705 -21.849  1.00 54.06           C
ATOM    669  O   ASN R 116     -15.613  32.468 -22.726  1.00 54.06           O
ATOM    670  CB  ASN R 116     -15.460  32.225 -19.456  1.00 54.06           C
ATOM    671  CG  ASN R 116     -14.346  32.649 -18.475  1.00 54.06           C
ATOM    672  ND2 ASN R 116     -14.649  32.909 -17.257  1.00 54.06           N
ATOM    673  OD1 ASN R 116     -13.185  32.598 -18.856  1.00 54.06           O
ATOM    674  N   LEU R 117     -17.802  32.508 -21.935  1.00 51.25           N
ATOM    675  CA  LEU R 117     -18.319  32.008 -23.240  1.00 51.25           C
ATOM    676  C   LEU R 117     -18.258  33.104 -24.337  1.00 51.25           C
ATOM    677  O   LEU R 117     -18.341  32.743 -25.538  1.00 51.25           O
ATOM    678  CB  LEU R 117     -19.706  31.370 -23.036  1.00 51.25           C
ATOM    679  CG  LEU R 117     -20.251  30.597 -24.336  1.00 51.25           C
ATOM    680  CD1 LEU R 117     -19.641  29.186 -24.596  1.00 51.25           C
ATOM    681  CD2 LEU R 117     -21.831  30.443 -24.318  1.00 51.25           C
ATOM    682  N   CYS R 118     -18.067  34.369 -23.888  1.00 47.95           N
ATOM    683  CA  CYS R 118     -17.723  35.489 -24.769  1.00 47.95           C
ATOM    684  C   CYS R 118     -16.376  35.180 -25.429  1.00 47.95           C
ATOM    685  O   CYS R 118     -16.305  35.192 -26.654  1.00 47.95           O
ATOM    686  CB  CYS R 118     -17.790  36.959 -24.214  1.00 47.95           C
ATOM    687  SG  CYS R 118     -19.523  37.542 -23.645  1.00 47.95           S
ATOM    688  N   LEU R 119     -15.405  34.794 -24.612  1.00 50.70           N
ATOM    689  CA  LEU R 119     -14.075  34.416 -25.161  1.00 50.70           C
ATOM    690  C   LEU R 119     -13.915  33.216 -26.099  1.00 50.70           C
ATOM    691  O   LEU R 119     -13.312  33.177 -27.173  1.00 50.70           O
ATOM    692  CB  LEU R 119     -13.119  34.210 -23.947  1.00 50.70           C
ATOM    693  CG  LEU R 119     -13.035  35.433 -23.014  1.00 50.70           C
ATOM    694  CD1 LEU R 119     -12.258  34.995 -21.717  1.00 50.70           C
ATOM    695  CD2 LEU R 119     -12.385  36.685 -23.685  1.00 50.70           C
ATOM    696  N   ILE R 120     -14.727  32.184 -25.718  1.00 47.89           N
ATOM    697  CA  ILE R 120     -14.898  31.002 -26.520  1.00 47.89           C
ATOM    698  C   ILE R 120     -15.670  31.279 -27.882  1.00 47.89           C
ATOM    699  O   ILE R 120     -15.218  30.823 -28.927  1.00 47.89           O
ATOM    700  CB  ILE R 120     -15.635  29.874 -25.750  1.00 47.89           C
ATOM    701  CG1 ILE R 120     -14.642  29.469 -24.590  1.00 47.89           C
ATOM    702  CG2 ILE R 120     -16.120  28.642 -26.603  1.00 47.89           C
ATOM    703  CD1 ILE R 120     -15.113  28.400 -23.555  1.00 47.89           C
ATOM    704  N   SER R 121     -16.737  32.076 -27.859  1.00 44.37           N
ATOM    705  CA  SER R 121     -17.679  32.320 -29.044  1.00 44.37           C
ATOM    706  C   SER R 121     -16.928  33.427 -29.863  1.00 44.37           C
ATOM    707  O   SER R 121     -16.976  33.355 -31.104  1.00 44.37           O
ATOM    708  CB  SER R 121     -19.006  32.763 -28.539  1.00 44.37           C
ATOM    709  OG  SER R 121     -19.585  31.711 -27.795  1.00 44.37           O
ATOM    710  N   LEU R 122     -16.198  34.363 -29.232  1.00 44.69           N
ATOM    711  CA  LEU R 122     -15.182  35.166 -29.967  1.00 44.69           C
ATOM    712  C   LEU R 122     -14.125  34.354 -30.716  1.00 44.69           C
ATOM    713  O   LEU R 122     -13.883  34.616 -31.908  1.00 44.69           O
ATOM    714  CB  LEU R 122     -14.519  36.368 -29.158  1.00 44.69           C
ATOM    715  CG  LEU R 122     -13.516  37.244 -30.011  1.00 44.69           C
ATOM    716  CD1 LEU R 122     -14.152  37.891 -31.239  1.00 44.69           C
ATOM    717  CD2 LEU R 122     -12.704  38.255 -29.089  1.00 44.69           C
ATOM    718  N   ASP R 123     -13.423  33.475 -30.045  1.00 46.70           N
ATOM    719  CA  ASP R 123     -12.337  32.649 -30.583  1.00 46.70           C
ATOM    720  C   ASP R 123     -12.801  31.862 -31.856  1.00 46.70           C
ATOM    721  O   ASP R 123     -12.341  32.059 -32.986  1.00 46.70           O
ATOM    722  CB  ASP R 123     -11.512  31.920 -29.519  1.00 46.70           C
ATOM    723  CG  ASP R 123     -10.718  30.719 -30.012  1.00 46.70           C
ATOM    724  OD1 ASP R 123      -9.499  30.772 -30.212  1.00 46.70           O
ATOM    725  OD2 ASP R 123     -11.410  29.694 -30.305  1.00 46.70           O
ATOM    726  N   ARG R 124     -13.891  31.184 -31.679  1.00 44.92           N
ATOM    727  CA  ARG R 124     -14.691  30.443 -32.751  1.00 44.92           C
ATOM    728  C   ARG R 124     -15.190  31.324 -33.916  1.00 44.92           C
ATOM    729  O   ARG R 124     -15.534  30.776 -34.984  1.00 44.92           O
ATOM    730  CB  ARG R 124     -15.963  29.772 -32.148  1.00 44.92           C
ATOM    731  CG  ARG R 124     -15.643  28.521 -31.334  1.00 44.92           C
ATOM    732  CD  ARG R 124     -16.831  28.026 -30.504  1.00 44.92           C
ATOM    733  NE  ARG R 124     -16.436  26.793 -29.715  1.00 44.92           N
ATOM    734  CZ  ARG R 124     -17.205  25.861 -29.162  1.00 44.92           C
ATOM    735  NH1 ARG R 124     -16.744  24.692 -28.656  1.00 44.92           N
ATOM    736  NH2 ARG R 124     -18.524  26.011 -29.085  1.00 44.92           N
ATOM    737  N   TYR R 125     -15.284  32.662 -33.746  1.00 42.06           N
ATOM    738  CA  TYR R 125     -15.604  33.664 -34.745  1.00 42.06           C
ATOM    739  C   TYR R 125     -14.387  34.222 -35.479  1.00 42.06           C
ATOM    740  O   TYR R 125     -14.444  34.359 -36.680  1.00 42.06           O
ATOM    741  CB  TYR R 125     -16.525  34.681 -34.104  1.00 42.06           C
ATOM    742  CG  TYR R 125     -16.911  35.734 -35.106  1.00 42.06           C
ATOM    743  CD1 TYR R 125     -16.683  37.082 -34.855  1.00 42.06           C
ATOM    744  CD2 TYR R 125     -17.561  35.355 -36.249  1.00 42.06           C
ATOM    745  CE1 TYR R 125     -17.354  38.048 -35.656  1.00 42.06           C
ATOM    746  CE2 TYR R 125     -18.093  36.312 -37.121  1.00 42.06           C
ATOM    747  CZ  TYR R 125     -18.020  37.708 -36.804  1.00 42.06           C
ATOM    748  OH  TYR R 125     -18.517  38.658 -37.662  1.00 42.06           O
ATOM    749  N   LEU R 126     -13.284  34.529 -34.782  1.00 44.12           N
ATOM    750  CA  LEU R 126     -11.992  34.772 -35.434  1.00 44.12           C
ATOM    751  C   LEU R 126     -11.532  33.538 -36.259  1.00 44.12           C
ATOM    752  O   LEU R 126     -10.870  33.766 -37.316  1.00 44.12           O
ATOM    753  CB  LEU R 126     -10.930  35.181 -34.430  1.00 44.12           C
ATOM    754  CG  LEU R 126     -11.261  36.540 -33.609  1.00 44.12           C
ATOM    755  CD1 LEU R 126     -10.472  36.618 -32.273  1.00 44.12           C
ATOM    756  CD2 LEU R 126     -11.164  37.812 -34.425  1.00 44.12           C
ATOM    757  N   LEU R 127     -12.048  32.374 -35.953  1.00 43.65           N
ATOM    758  CA  LEU R 127     -11.819  31.219 -36.803  1.00 43.65           C
ATOM    759  C   LEU R 127     -12.727  31.258 -38.101  1.00 43.65           C
ATOM    760  O   LEU R 127     -12.269  30.687 -39.092  1.00 43.65           O
ATOM    761  CB  LEU R 127     -12.173  29.884 -36.007  1.00 43.65           C
ATOM    762  CG  LEU R 127     -11.926  28.527 -36.772  1.00 43.65           C
ATOM    763  CD1 LEU R 127     -10.380  28.452 -36.853  1.00 43.65           C
ATOM    764  CD2 LEU R 127     -12.601  27.264 -36.156  1.00 43.65           C
ATOM    765  N   ILE R 128     -13.868  31.892 -38.048  1.00 41.70           N
ATOM    766  CA  ILE R 128     -14.788  32.057 -39.142  1.00 41.70           C
ATOM    767  C   ILE R 128     -14.438  33.209 -40.077  1.00 41.70           C
ATOM    768  O   ILE R 128     -14.489  32.970 -41.255  1.00 41.70           O
ATOM    769  CB  ILE R 128     -16.189  32.171 -38.615  1.00 41.70           C
ATOM    770  CG1 ILE R 128     -16.874  30.798 -38.022  1.00 41.70           C
ATOM    771  CG2 ILE R 128     -17.244  32.864 -39.491  1.00 41.70           C
ATOM    772  CD1 ILE R 128     -17.582  29.872 -39.071  1.00 41.70           C
ATOM    773  N   LEU R 129     -14.081  34.354 -39.541  1.00 42.20           N
ATOM    774  CA  LEU R 129     -13.712  35.644 -40.208  1.00 42.20           C
ATOM    775  C   LEU R 129     -12.405  35.558 -40.977  1.00 42.20           C
ATOM    776  O   LEU R 129     -12.148  36.239 -41.953  1.00 42.20           O
ATOM    777  CB  LEU R 129     -13.514  36.823 -39.182  1.00 42.20           C
ATOM    778  CG  LEU R 129     -14.734  37.494 -38.540  1.00 42.20           C
ATOM    779  CD1 LEU R 129     -14.450  38.367 -37.210  1.00 42.20           C
ATOM    780  CD2 LEU R 129     -15.390  38.530 -39.498  1.00 42.20           C
ATOM    781  N   SER R 130     -11.510  34.787 -40.425  1.00 44.45           N
ATOM    782  CA  SER R 130     -10.111  34.688 -40.834  1.00 44.45           C
ATOM    783  C   SER R 130      -9.661  33.343 -40.480  1.00 44.45           C
ATOM    784  O   SER R 130      -8.837  33.189 -39.637  1.00 44.45           O
ATOM    785  CB  SER R 130      -9.331  35.875 -40.170  1.00 44.45           C
ATOM    786  OG  SER R 130      -9.247  35.856 -38.711  1.00 44.45           O
ATOM    787  N   PRO R 131     -10.071  32.326 -41.226  1.00 41.54           N
ATOM    788  CA  PRO R 131      -9.567  30.897 -41.082  1.00 41.54           C
ATOM    789  C   PRO R 131      -8.052  30.673 -41.303  1.00 41.54           C
ATOM    790  O   PRO R 131      -7.462  29.818 -40.642  1.00 41.54           O
ATOM    791  CB  PRO R 131     -10.332  30.107 -42.187  1.00 41.54           C
ATOM    792  CG  PRO R 131     -11.544  30.993 -42.548  1.00 41.54           C
ATOM    793  CD  PRO R 131     -10.976  32.406 -42.398  1.00 41.54           C
ATOM    794  N   LEU R 132      -7.412  31.333 -42.264  1.00 40.53           N
ATOM    795  CA  LEU R 132      -5.948  31.067 -42.675  1.00 40.53           C
ATOM    796  C   LEU R 132      -4.979  31.990 -41.926  1.00 40.53           C
ATOM    797  O   LEU R 132      -3.776  31.883 -42.052  1.00 40.53           O
ATOM    798  CB  LEU R 132      -5.845  31.294 -44.196  1.00 40.53           C
ATOM    799  CG  LEU R 132      -6.923  30.560 -45.007  1.00 40.53           C
ATOM    800  CD1 LEU R 132      -6.699  30.885 -46.475  1.00 40.53           C
ATOM    801  CD2 LEU R 132      -7.018  29.065 -44.757  1.00 40.53           C
ATOM    802  N   ARG R 133      -5.506  32.967 -41.165  1.00 46.96           N
ATOM    803  CA  ARG R 133      -4.674  33.891 -40.400  1.00 46.96           C
ATOM    804  C   ARG R 133      -5.097  33.820 -38.939  1.00 46.96           C
ATOM    805  O   ARG R 133      -4.898  34.816 -38.241  1.00 46.96           O
ATOM    806  CB  ARG R 133      -4.965  35.312 -40.901  1.00 46.96           C
ATOM    807  CG  ARG R 133      -4.756  35.538 -42.469  1.00 46.96           C
ATOM    808  CD  ARG R 133      -3.352  35.197 -43.083  1.00 46.96           C
ATOM    809  NE  ARG R 133      -2.236  36.113 -42.733  1.00 46.96           N
ATOM    810  CZ  ARG R 133      -0.940  36.099 -43.129  1.00 46.96           C
ATOM    811  NH1 ARG R 133      -0.547  35.108 -43.884  1.00 46.96           N
ATOM    812  NH2 ARG R 133      -0.144  37.097 -42.694  1.00 46.96           N
ATOM    813  N   TYR R 134      -5.869  32.834 -38.468  1.00 46.66           N
ATOM    814  CA  TYR R 134      -6.361  32.742 -37.115  1.00 46.66           C
ATOM    815  C   TYR R 134      -5.244  32.588 -36.109  1.00 46.66           C
ATOM    816  O   TYR R 134      -5.260  33.244 -35.065  1.00 46.66           O
ATOM    817  CB  TYR R 134      -7.468  31.720 -36.994  1.00 46.66           C
ATOM    818  CG  TYR R 134      -7.625  31.022 -35.644  1.00 46.66           C
ATOM    819  CD1 TYR R 134      -8.540  31.503 -34.675  1.00 46.66           C
ATOM    820  CD2 TYR R 134      -6.916  29.773 -35.425  1.00 46.66           C
ATOM    821  CE1 TYR R 134      -8.677  30.825 -33.442  1.00 46.66           C
ATOM    822  CE2 TYR R 134      -7.139  29.150 -34.165  1.00 46.66           C
ATOM    823  CZ  TYR R 134      -7.969  29.628 -33.122  1.00 46.66           C
ATOM    824  OH  TYR R 134      -8.184  28.939 -31.933  1.00 46.66           O
ATOM    825  N   LYS R 135      -4.241  31.765 -36.556  1.00 47.40           N
ATOM    826  CA  LYS R 135      -3.099  31.518 -35.731  1.00 47.40           C
ATOM    827  C   LYS R 135      -2.329  32.771 -35.204  1.00 47.40           C
ATOM    828  O   LYS R 135      -1.853  32.853 -34.053  1.00 47.40           O
ATOM    829  CB  LYS R 135      -2.135  30.519 -36.351  1.00 47.40           C
ATOM    830  CG  LYS R 135      -2.821  29.147 -36.603  1.00 47.40           C
ATOM    831  CD  LYS R 135      -1.912  28.375 -37.621  1.00 47.40           C
ATOM    832  CE  LYS R 135      -2.361  26.851 -37.740  1.00 47.40           C
ATOM    833  NZ  LYS R 135      -2.153  26.195 -36.460  1.00 47.40           N
ATOM    834  N   LEU R 136      -2.210  33.772 -36.077  1.00 51.78           N
ATOM    835  CA  LEU R 136      -1.434  34.959 -35.887  1.00 51.78           C
ATOM    836  C   LEU R 136      -2.197  35.965 -34.948  1.00 51.78           C
ATOM    837  O   LEU R 136      -1.568  36.736 -34.242  1.00 51.78           O
ATOM    838  CB  LEU R 136      -1.248  35.576 -37.291  1.00 51.78           C
ATOM    839  CG  LEU R 136      -0.547  34.628 -38.302  1.00 51.78           C
ATOM    840  CD1 LEU R 136      -0.639  34.969 -39.806  1.00 51.78           C
ATOM    841  CD2 LEU R 136       0.908  34.411 -37.825  1.00 51.78           C
ATOM    842  N   ARG R 137      -3.512  36.082 -35.048  1.00 50.59           N
ATOM    843  CA  ARG R 137      -4.399  36.862 -34.184  1.00 50.59           C
ATOM    844  C   ARG R 137      -4.567  36.192 -32.799  1.00 50.59           C
ATOM    845  O   ARG R 137      -4.753  36.892 -31.862  1.00 50.59           O
ATOM    846  CB  ARG R 137      -5.820  36.989 -34.684  1.00 50.59           C
ATOM    847  CG  ARG R 137      -5.817  37.393 -36.166  1.00 50.59           C
ATOM    848  CD  ARG R 137      -7.289  37.675 -36.686  1.00 50.59           C
ATOM    849  NE  ARG R 137      -7.946  38.937 -36.212  1.00 50.59           N
ATOM    850  CZ  ARG R 137      -9.022  39.523 -36.719  1.00 50.59           C
ATOM    851  NH1 ARG R 137      -9.671  39.023 -37.749  1.00 50.59           N
ATOM    852  NH2 ARG R 137      -9.327  40.707 -36.268  1.00 50.59           N
ATOM    853  N   MET R 138      -4.651  34.868 -32.666  1.00 53.20           N
ATOM    854  CA  MET R 138      -4.986  34.288 -31.379  1.00 53.20           C
ATOM    855  C   MET R 138      -3.874  33.398 -30.921  1.00 53.20           C
ATOM    856  O   MET R 138      -3.791  32.173 -31.204  1.00 53.20           O
ATOM    857  CB  MET R 138      -6.300  33.485 -31.692  1.00 53.20           C
ATOM    858  CG  MET R 138      -7.568  34.416 -31.874  1.00 53.20           C
ATOM    859  SD  MET R 138      -7.813  35.602 -30.562  1.00 53.20           S
ATOM    860  CE  MET R 138      -8.169  34.430 -29.117  1.00 53.20           C
ATOM    861  N   THR R 139      -2.899  34.006 -30.240  1.00 61.83           N
ATOM    862  CA  THR R 139      -1.671  33.375 -29.880  1.00 61.83           C
ATOM    863  C   THR R 139      -1.684  33.115 -28.320  1.00 61.83           C
ATOM    864  O   THR R 139      -2.571  33.696 -27.663  1.00 61.83           O
ATOM    865  CB  THR R 139      -0.519  34.279 -30.310  1.00 61.83           C
ATOM    866  CG2 THR R 139      -0.521  34.718 -31.749  1.00 61.83           C
ATOM    867  OG1 THR R 139      -0.426  35.464 -29.564  1.00 61.83           O
ATOM    868  N   PRO R 140      -0.730  32.270 -27.750  1.00 62.86           N
ATOM    869  CA  PRO R 140      -0.707  31.865 -26.322  1.00 62.86           C
ATOM    870  C   PRO R 140      -0.991  33.009 -25.361  1.00 62.86           C
ATOM    871  O   PRO R 140      -1.918  32.958 -24.582  1.00 62.86           O
ATOM    872  CB  PRO R 140       0.648  31.182 -26.133  1.00 62.86           C
ATOM    873  CG  PRO R 140       0.891  30.474 -27.453  1.00 62.86           C
ATOM    874  CD  PRO R 140       0.281  31.471 -28.439  1.00 62.86           C
ATOM    875  N   LEU R 141      -0.122  34.037 -25.377  1.00 65.41           N
ATOM    876  CA  LEU R 141      -0.193  35.192 -24.441  1.00 65.41           C
ATOM    877  C   LEU R 141      -1.398  36.155 -24.794  1.00 65.41           C
ATOM    878  O   LEU R 141      -1.798  37.019 -24.022  1.00 65.41           O
ATOM    879  CB  LEU R 141       1.046  36.061 -24.618  1.00 65.41           C
ATOM    880  CG  LEU R 141       1.276  37.272 -23.616  1.00 65.41           C
ATOM    881  CD1 LEU R 141       1.856  36.783 -22.280  1.00 65.41           C
ATOM    882  CD2 LEU R 141       2.256  38.316 -24.119  1.00 65.41           C
ATOM    883  N   ARG R 142      -1.886  36.088 -26.028  1.00 64.34           N
ATOM    884  CA  ARG R 142      -3.015  36.982 -26.429  1.00 64.34           C
ATOM    885  C   ARG R 142      -4.393  36.450 -25.988  1.00 64.34           C
ATOM    886  O   ARG R 142      -5.268  37.202 -25.501  1.00 64.34           O
ATOM    887  CB  ARG R 142      -3.057  37.130 -27.929  1.00 64.34           C
ATOM    888  CG  ARG R 142      -1.970  37.934 -28.554  1.00 64.34           C
ATOM    889  CD  ARG R 142      -2.028  38.089 -30.112  1.00 64.34           C
ATOM    890  NE  ARG R 142      -3.269  38.829 -30.508  1.00 64.34           N
ATOM    891  CZ  ARG R 142      -3.594  40.135 -30.428  1.00 64.34           C
ATOM    892  NH1 ARG R 142      -2.746  41.091 -30.014  1.00 64.34           N
ATOM    893  NH2 ARG R 142      -4.824  40.472 -30.907  1.00 64.34           N
ATOM    894  N   ALA R 143      -4.463  35.080 -25.996  1.00 63.02           N
ATOM    895  CA  ALA R 143      -5.539  34.431 -25.213  1.00 63.02           C
ATOM    896  C   ALA R 143      -5.403  34.558 -23.698  1.00 63.02           C
ATOM    897  O   ALA R 143      -6.407  34.682 -23.001  1.00 63.02           O
ATOM    898  CB  ALA R 143      -5.609  32.900 -25.605  1.00 63.02           C
ATOM    899  N   LEU R 144      -4.128  34.437 -23.237  1.00 64.19           N
ATOM    900  CA  LEU R 144      -3.823  34.554 -21.762  1.00 64.19           C
ATOM    901  C   LEU R 144      -4.290  35.955 -21.195  1.00 64.19           C
ATOM    902  O   LEU R 144      -5.000  36.012 -20.154  1.00 64.19           O
ATOM    903  CB  LEU R 144      -2.390  34.113 -21.553  1.00 64.19           C
ATOM    904  CG  LEU R 144      -2.044  34.015 -20.048  1.00 64.19           C
ATOM    905  CD1 LEU R 144      -2.937  33.019 -19.241  1.00 64.19           C
ATOM    906  CD2 LEU R 144      -0.555  33.693 -19.956  1.00 64.19           C
ATOM    907  N   ALA R 145      -3.956  37.009 -21.955  1.00 63.87           N
ATOM    908  CA  ALA R 145      -4.500  38.430 -21.889  1.00 63.87           C
ATOM    909  C   ALA R 145      -6.084  38.596 -21.863  1.00 63.87           C
ATOM    910  O   ALA R 145      -6.715  39.459 -21.202  1.00 63.87           O
ATOM    911  CB  ALA R 145      -3.876  39.270 -22.952  1.00 63.87           C
ATOM    912  N   LEU R 146      -6.767  37.744 -22.672  1.00 60.39           N
ATOM    913  CA  LEU R 146      -8.307  37.786 -22.809  1.00 60.39           C
ATOM    914  C   LEU R 146      -9.052  37.109 -21.666  1.00 60.39           C
ATOM    915  O   LEU R 146     -10.085  37.623 -21.216  1.00 60.39           O
ATOM    916  CB  LEU R 146      -8.712  37.148 -24.130  1.00 60.39           C
ATOM    917  CG  LEU R 146      -8.583  37.963 -25.370  1.00 60.39           C
ATOM    918  CD1 LEU R 146      -8.687  37.097 -26.661  1.00 60.39           C
ATOM    919  CD2 LEU R 146      -9.455  39.198 -25.382  1.00 60.39           C
ATOM    920  N   VAL R 147      -8.395  36.006 -21.074  1.00 59.10           N
ATOM    921  CA  VAL R 147      -8.817  35.404 -19.833  1.00 59.10           C
ATOM    922  C   VAL R 147      -8.611  36.454 -18.775  1.00 59.10           C
ATOM    923  O   VAL R 147      -9.667  36.876 -18.297  1.00 59.10           O
ATOM    924  CB  VAL R 147      -8.019  34.109 -19.479  1.00 59.10           C
ATOM    925  CG1 VAL R 147      -8.235  33.721 -17.957  1.00 59.10           C
ATOM    926  CG2 VAL R 147      -8.402  32.950 -20.404  1.00 59.10           C
ATOM    927  N   LEU R 148      -7.394  36.901 -18.436  1.00 63.46           N
ATOM    928  CA  LEU R 148      -7.087  37.852 -17.366  1.00 63.46           C
ATOM    929  C   LEU R 148      -7.816  39.221 -17.486  1.00 63.46           C
ATOM    930  O   LEU R 148      -8.308  39.626 -16.467  1.00 63.46           O
ATOM    931  CB  LEU R 148      -5.566  38.037 -17.348  1.00 63.46           C
ATOM    932  CG  LEU R 148      -4.668  36.870 -16.935  1.00 63.46           C
ATOM    933  CD1 LEU R 148      -3.161  37.236 -17.006  1.00 63.46           C
ATOM    934  CD2 LEU R 148      -4.999  36.330 -15.517  1.00 63.46           C
ATOM    935  N   GLY R 149      -8.038  39.770 -18.679  1.00 62.19           N
ATOM    936  CA  GLY R 149      -9.061  40.840 -19.004  1.00 62.19           C
ATOM    937  C   GLY R 149     -10.509  40.632 -18.515  1.00 62.19           C
ATOM    938  O   GLY R 149     -10.944  41.301 -17.564  1.00 62.19           O
ATOM    939  N   ALA R 150     -11.231  39.603 -19.048  1.00 58.92           N
ATOM    940  CA  ALA R 150     -12.538  39.161 -18.634  1.00 58.92           C
ATOM    941  C   ALA R 150     -12.683  39.030 -17.126  1.00 58.92           C
ATOM    942  O   ALA R 150     -13.620  39.658 -16.583  1.00 58.92           O
ATOM    943  CB  ALA R 150     -12.864  37.782 -19.286  1.00 58.92           C
ATOM    944  N   TRP R 151     -11.752  38.294 -16.571  1.00 59.15           N
ATOM    945  CA  TRP R 151     -11.638  37.996 -15.115  1.00 59.15           C
ATOM    946  C   TRP R 151     -11.742  39.217 -14.251  1.00 59.15           C
ATOM    947  O   TRP R 151     -12.573  39.258 -13.357  1.00 59.15           O
ATOM    948  CB  TRP R 151     -10.366  37.128 -14.776  1.00 59.15           C
ATOM    949  CG  TRP R 151     -10.374  36.554 -13.419  1.00 59.15           C
ATOM    950  CD1 TRP R 151      -9.752  37.125 -12.377  1.00 59.15           C
ATOM    951  CD2 TRP R 151     -11.124  35.345 -12.855  1.00 59.15           C
ATOM    952  CE2 TRP R 151     -10.892  35.387 -11.453  1.00 59.15           C
ATOM    953  CE3 TRP R 151     -11.982  34.362 -13.414  1.00 59.15           C
ATOM    954  NE1 TRP R 151     -10.071  36.473 -11.200  1.00 59.15           N
ATOM    955  CZ2 TRP R 151     -11.459  34.413 -10.638  1.00 59.15           C
ATOM    956  CZ3 TRP R 151     -12.570  33.378 -12.593  1.00 59.15           C
ATOM    957  CH2 TRP R 151     -12.318  33.406 -11.192  1.00 59.15           C
ATOM    958  N   SER R 152     -10.888  40.173 -14.599  1.00 64.28           N
ATOM    959  CA  SER R 152     -10.614  41.393 -13.878  1.00 64.28           C
ATOM    960  C   SER R 152     -11.739  42.407 -14.122  1.00 64.28           C
ATOM    961  O   SER R 152     -12.134  43.083 -13.219  1.00 64.28           O
ATOM    962  CB  SER R 152      -9.284  42.061 -14.325  1.00 64.28           C
ATOM    963  OG  SER R 152      -8.234  41.164 -14.318  1.00 64.28           O
ATOM    964  N   LEU R 153     -12.291  42.477 -15.339  1.00 65.72           N
ATOM    965  CA  LEU R 153     -13.630  43.193 -15.597  1.00 65.72           C
ATOM    966  C   LEU R 153     -14.880  42.781 -14.798  1.00 65.72           C
ATOM    967  O   LEU R 153     -15.601  43.608 -14.170  1.00 65.72           O
ATOM    968  CB  LEU R 153     -13.860  43.336 -17.059  1.00 65.72           C
ATOM    969  CG  LEU R 153     -13.029  44.348 -17.826  1.00 65.72           C
ATOM    970  CD1 LEU R 153     -13.494  44.355 -19.289  1.00 65.72           C
ATOM    971  CD2 LEU R 153     -13.026  45.736 -17.221  1.00 65.72           C
ATOM    972  N   ALA R 154     -15.159  41.478 -14.821  1.00 66.47           N
ATOM    973  CA  ALA R 154     -16.248  40.921 -14.081  1.00 66.47           C
ATOM    974  C   ALA R 154     -16.090  41.188 -12.565  1.00 66.47           C
ATOM    975  O   ALA R 154     -17.059  41.381 -11.816  1.00 66.47           O
ATOM    976  CB  ALA R 154     -16.222  39.473 -14.331  1.00 66.47           C
ATOM    977  N   ALA R 155     -14.805  41.180 -12.095  1.00 69.69           N
ATOM    978  CA  ALA R 155     -14.457  41.618 -10.733  1.00 69.69           C
ATOM    979  C   ALA R 155     -14.670  43.073 -10.500  1.00 69.69           C
ATOM    980  O   ALA R 155     -15.289  43.347  -9.505  1.00 69.69           O
ATOM    981  CB  ALA R 155     -13.050  41.273 -10.424  1.00 69.69           C
ATOM    982  N   LEU R 156     -14.259  43.973 -11.433  1.00 73.91           N
ATOM    983  CA  LEU R 156     -14.502  45.374 -11.426  1.00 73.91           C
ATOM    984  C   LEU R 156     -16.003  45.661 -11.168  1.00 73.91           C
ATOM    985  O   LEU R 156     -16.274  46.322 -10.197  1.00 73.91           O
ATOM    986  CB  LEU R 156     -13.905  46.033 -12.667  1.00 73.91           C
ATOM    987  CG  LEU R 156     -13.789  47.547 -12.482  1.00 73.91           C
ATOM    988  CD1 LEU R 156     -12.911  47.903 -11.278  1.00 73.91           C
ATOM    989  CD2 LEU R 156     -13.369  48.317 -13.719  1.00 73.91           C
ATOM    990  N   ALA R 157     -16.894  45.080 -12.037  1.00 71.14           N
ATOM    991  CA  ALA R 157     -18.384  45.368 -11.889  1.00 71.14           C
ATOM    992  C   ALA R 157     -19.001  44.908 -10.556  1.00 71.14           C
ATOM    993  O   ALA R 157     -19.978  45.458 -10.081  1.00 71.14           O
ATOM    994  CB  ALA R 157     -19.055  44.968 -13.170  1.00 71.14           C
ATOM    995  N   SER R 158     -18.451  43.789 -10.004  1.00 74.44           N
ATOM    996  CA  SER R 158     -19.060  43.090  -8.822  1.00 74.44           C
ATOM    997  C   SER R 158     -18.368  43.517  -7.489  1.00 74.44           C
ATOM    998  O   SER R 158     -19.085  43.706  -6.474  1.00 74.44           O
ATOM    999  CB  SER R 158     -18.984  41.569  -9.123  1.00 74.44           C
ATOM   1000  OG  SER R 158     -19.617  40.838  -8.086  1.00 74.44           O
ATOM   1001  N   PHE R 159     -17.137  44.021  -7.522  1.00 75.78           N
ATOM   1002  CA  PHE R 159     -16.478  44.659  -6.410  1.00 75.78           C
ATOM   1003  C   PHE R 159     -16.407  46.225  -6.432  1.00 75.78           C
ATOM   1004  O   PHE R 159     -15.871  46.797  -5.451  1.00 75.78           O
ATOM   1005  CB  PHE R 159     -15.048  44.104  -6.220  1.00 75.78           C
ATOM   1006  CG  PHE R 159     -14.979  42.685  -5.684  1.00 75.78           C
ATOM   1007  CD1 PHE R 159     -15.182  42.478  -4.267  1.00 75.78           C
ATOM   1008  CD2 PHE R 159     -14.740  41.541  -6.544  1.00 75.78           C
ATOM   1009  CE1 PHE R 159     -15.198  41.197  -3.739  1.00 75.78           C
ATOM   1010  CE2 PHE R 159     -14.804  40.280  -5.984  1.00 75.78           C
ATOM   1011  CZ  PHE R 159     -15.035  40.094  -4.642  1.00 75.78           C
ATOM   1012  N   LEU R 160     -17.058  46.932  -7.393  1.00 85.79           N
ATOM   1013  CA  LEU R 160     -17.254  48.379  -7.345  1.00 85.79           C
ATOM   1014  C   LEU R 160     -18.132  48.944  -6.224  1.00 85.79           C
ATOM   1015  O   LEU R 160     -17.827  49.975  -5.691  1.00 85.79           O
ATOM   1016  CB  LEU R 160     -17.663  48.925  -8.724  1.00 85.79           C
ATOM   1017  CG  LEU R 160     -17.319  50.386  -9.101  1.00 85.79           C
ATOM   1018  CD1 LEU R 160     -15.776  50.735  -9.093  1.00 85.79           C
ATOM   1019  CD2 LEU R 160     -17.995  50.731 -10.462  1.00 85.79           C
ATOM   1020  N   PRO R 161     -19.127  48.177  -5.715  1.00 88.45           N
ATOM   1021  CA  PRO R 161     -19.749  48.609  -4.450  1.00 88.45           C
ATOM   1022  C   PRO R 161     -18.662  48.676  -3.301  1.00 88.45           C
ATOM   1023  O   PRO R 161     -18.695  49.568  -2.506  1.00 88.45           O
ATOM   1024  CB  PRO R 161     -20.771  47.571  -4.145  1.00 88.45           C
ATOM   1025  CG  PRO R 161     -21.220  47.089  -5.513  1.00 88.45           C
ATOM   1026  CD  PRO R 161     -19.919  47.101  -6.336  1.00 88.45           C
ATOM   1027  N   LEU R 162     -17.734  47.661  -3.179  1.00 87.48           N
ATOM   1028  CA  LEU R 162     -16.784  47.611  -2.118  1.00 87.48           C
ATOM   1029  C   LEU R 162     -15.875  48.857  -2.158  1.00 87.48           C
ATOM   1030  O   LEU R 162     -15.868  49.641  -1.224  1.00 87.48           O
ATOM   1031  CB  LEU R 162     -15.985  46.329  -2.092  1.00 87.48           C
ATOM   1032  CG  LEU R 162     -16.779  45.181  -1.324  1.00 87.48           C
ATOM   1033  CD1 LEU R 162     -18.105  44.769  -2.051  1.00 87.48           C
ATOM   1034  CD2 LEU R 162     -15.903  43.983  -1.012  1.00 87.48           C
ATOM   1035  N   LEU R 163     -15.301  49.176  -3.373  1.00 90.69           N
ATOM   1036  CA  LEU R 163     -14.546  50.363  -3.697  1.00 90.69           C
ATOM   1037  C   LEU R 163     -15.219  51.701  -3.520  1.00 90.69           C
ATOM   1038  O   LEU R 163     -14.579  52.479  -2.740  1.00 90.69           O
ATOM   1039  CB  LEU R 163     -14.029  50.078  -5.117  1.00 90.69           C
ATOM   1040  CG  LEU R 163     -12.916  49.019  -5.233  1.00 90.69           C
ATOM   1041  CD1 LEU R 163     -12.925  48.382  -6.622  1.00 90.69           C
ATOM   1042  CD2 LEU R 163     -11.491  49.473  -4.832  1.00 90.69           C
ATOM   1043  N   LEU R 164     -16.409  51.944  -4.037  1.00 93.87           N
ATOM   1044  CA  LEU R 164     -17.046  53.256  -4.013  1.00 93.87           C
ATOM   1045  C   LEU R 164     -17.724  53.456  -2.674  1.00 93.87           C
ATOM   1046  O   LEU R 164     -18.155  54.596  -2.362  1.00 93.87           O
ATOM   1047  CB  LEU R 164     -17.844  53.483  -5.298  1.00 93.87           C
ATOM   1048  CG  LEU R 164     -16.927  53.360  -6.587  1.00 93.87           C
ATOM   1049  CD1 LEU R 164     -17.710  53.835  -7.867  1.00 93.87           C
ATOM   1050  CD2 LEU R 164     -15.563  54.039  -6.508  1.00 93.87           C
ATOM   1051  N   GLY R 165     -17.820  52.364  -1.897  1.00 96.63           N
ATOM   1052  CA  GLY R 165     -18.334  52.305  -0.510  1.00 96.63           C
ATOM   1053  C   GLY R 165     -19.836  52.114  -0.451  1.00 96.63           C
ATOM   1054  O   GLY R 165     -20.408  52.514   0.545  1.00 96.63           O
ATOM   1055  N   TRP R 166     -20.447  51.645  -1.574  1.00 97.25           N
ATOM   1056  CA  TRP R 166     -21.963  51.524  -1.780  1.00 97.25           C
ATOM   1057  C   TRP R 166     -22.504  50.357  -0.901  1.00 97.25           C
ATOM   1058  O   TRP R 166     -23.659  50.266  -0.686  1.00 97.25           O
ATOM   1059  CB  TRP R 166     -22.361  51.377  -3.195  1.00 97.25           C
ATOM   1060  CG  TRP R 166     -21.948  52.429  -4.180  1.00 97.25           C
ATOM   1061  CD1 TRP R 166     -21.618  53.716  -3.889  1.00 97.25           C
ATOM   1062  CD2 TRP R 166     -21.779  52.276  -5.597  1.00 97.25           C
ATOM   1063  CE2 TRP R 166     -21.212  53.483  -6.135  1.00 97.25           C
ATOM   1064  CE3 TRP R 166     -21.904  51.201  -6.476  1.00 97.25           C
ATOM   1065  NE1 TRP R 166     -21.183  54.314  -5.068  1.00 97.25           N
ATOM   1066  CZ2 TRP R 166     -20.930  53.678  -7.471  1.00 97.25           C
ATOM   1067  CZ3 TRP R 166     -21.725  51.419  -7.899  1.00 97.25           C
ATOM   1068  CH2 TRP R 166     -21.182  52.649  -8.371  1.00 97.25           C
ATOM   1069  N   HIS R 167     -21.631  49.489  -0.418  1.00 95.02           N
ATOM   1070  CA  HIS R 167     -21.990  48.234   0.265  1.00 95.02           C
ATOM   1071  C   HIS R 167     -22.499  48.342   1.788  1.00 95.02           C
ATOM   1072  O   HIS R 167     -22.912  47.320   2.373  1.00 95.02           O
ATOM   1073  CB  HIS R 167     -20.816  47.257   0.282  1.00 95.02           C
ATOM   1074  CG  HIS R 167     -19.515  47.829   0.878  1.00 95.02           C
ATOM   1075  CD2 HIS R 167     -18.664  47.184   1.750  1.00 95.02           C
ATOM   1076  ND1 HIS R 167     -19.120  49.181   0.861  1.00 95.02           N
ATOM   1077  CE1 HIS R 167     -18.098  49.269   1.599  1.00 95.02           C
ATOM   1078  NE2 HIS R 167     -17.864  48.155   2.275  1.00 95.02           N
ATOM   1079  N   GLU R 168     -22.607  49.542   2.273  1.00104.48           N
ATOM   1080  CA  GLU R 168     -23.176  49.775   3.604  1.00104.48           C
ATOM   1081  C   GLU R 168     -24.624  50.389   3.493  1.00104.48           C
ATOM   1082  O   GLU R 168     -25.248  50.667   4.552  1.00104.48           O
ATOM   1083  CB  GLU R 168     -22.158  50.766   4.286  1.00104.48           C
ATOM   1084  CG  GLU R 168     -20.596  50.574   4.099  1.00104.48           C
ATOM   1085  CD  GLU R 168     -19.717  51.641   4.817  1.00104.48           C
ATOM   1086  OE1 GLU R 168     -20.300  52.692   5.136  1.00104.48           O
ATOM   1087  OE2 GLU R 168     -18.486  51.431   4.923  1.00104.48           O
ATOM   1088  N   LEU R 169     -25.155  50.565   2.287  1.00104.62           N
ATOM   1089  CA  LEU R 169     -26.380  51.347   2.029  1.00104.62           C
ATOM   1090  C   LEU R 169     -27.500  50.261   1.668  1.00104.62           C
ATOM   1091  O   LEU R 169     -27.835  50.036   0.505  1.00104.62           O
ATOM   1092  CB  LEU R 169     -26.099  52.277   0.873  1.00104.62           C
ATOM   1093  CG  LEU R 169     -24.966  53.369   1.011  1.00104.62           C
ATOM   1094  CD1 LEU R 169     -24.824  53.979  -0.431  1.00104.62           C
ATOM   1095  CD2 LEU R 169     -25.194  54.376   2.137  1.00104.62           C
ATOM   1096  N   GLY R 170     -28.072  49.628   2.746  1.00 99.90           N
ATOM   1097  CA  GLY R 170     -29.065  48.577   2.833  1.00 99.90           C
ATOM   1098  C   GLY R 170     -30.215  49.035   3.649  1.00 99.90           C
ATOM   1099  O   GLY R 170     -30.149  50.011   4.351  1.00 99.90           O
ATOM   1100  N   HIS R 171     -31.303  48.257   3.594  1.00100.15           N
ATOM   1101  CA  HIS R 171     -32.525  48.433   4.342  1.00100.15           C
ATOM   1102  C   HIS R 171     -32.447  48.256   5.829  1.00100.15           C
ATOM   1103  O   HIS R 171     -33.114  48.973   6.543  1.00100.15           O
ATOM   1104  CB  HIS R 171     -33.669  47.519   3.708  1.00100.15           C
ATOM   1105  CG  HIS R 171     -33.940  47.715   2.245  1.00100.15           C
ATOM   1106  CD2 HIS R 171     -34.961  48.375   1.589  1.00100.15           C
ATOM   1107  ND1 HIS R 171     -33.226  47.107   1.258  1.00100.15           N
ATOM   1108  CE1 HIS R 171     -33.696  47.403   0.084  1.00100.15           C
ATOM   1109  NE2 HIS R 171     -34.756  48.180   0.224  1.00100.15           N
ATOM   1110  N   ALA R 172     -31.458  47.416   6.241  1.00 98.26           N
ATOM   1111  CA  ALA R 172     -31.131  47.034   7.600  1.00 98.26           C
ATOM   1112  C   ALA R 172     -30.106  45.913   7.370  1.00 98.26           C
ATOM   1113  O   ALA R 172     -30.340  45.116   6.505  1.00 98.26           O
ATOM   1114  CB  ALA R 172     -32.354  46.470   8.318  1.00 98.26           C
ATOM   1115  N   ARG R 173     -29.107  46.019   8.189  1.00 98.13           N
ATOM   1116  CA  ARG R 173     -28.133  44.969   8.433  1.00 98.13           C
ATOM   1117  C   ARG R 173     -28.086  44.617   9.933  1.00 98.13           C
ATOM   1118  O   ARG R 173     -27.449  45.334  10.743  1.00 98.13           O
ATOM   1119  CB  ARG R 173     -26.760  45.658   8.078  1.00 98.13           C
ATOM   1120  CG  ARG R 173     -26.551  45.933   6.543  1.00 98.13           C
ATOM   1121  CD  ARG R 173     -25.550  47.014   6.132  1.00 98.13           C
ATOM   1122  NE  ARG R 173     -24.266  46.852   6.856  1.00 98.13           N
ATOM   1123  CZ  ARG R 173     -23.650  47.610   7.693  1.00 98.13           C
ATOM   1124  NH1 ARG R 173     -24.348  48.670   8.228  1.00 98.13           N
ATOM   1125  NH2 ARG R 173     -22.332  47.415   7.840  1.00 98.13           N
ATOM   1126  N   PRO R 174     -28.868  43.607  10.381  1.00101.16           N
ATOM   1127  CA  PRO R 174     -29.103  43.361  11.805  1.00101.16           C
ATOM   1128  C   PRO R 174     -27.858  42.692  12.456  1.00101.16           C
ATOM   1129  O   PRO R 174     -27.062  42.180  11.651  1.00101.16           O
ATOM   1130  CB  PRO R 174     -30.336  42.414  11.802  1.00101.16           C
ATOM   1131  CG  PRO R 174     -30.443  41.774  10.469  1.00101.16           C
ATOM   1132  CD  PRO R 174     -29.608  42.671   9.524  1.00101.16           C
ATOM   1133  N   PRO R 175     -27.654  42.809  13.783  1.00103.23           N
ATOM   1134  CA  PRO R 175     -26.408  42.291  14.387  1.00103.23           C
ATOM   1135  C   PRO R 175     -26.365  40.753  14.373  1.00103.23           C
ATOM   1136  O   PRO R 175     -25.373  40.212  13.977  1.00103.23           O
ATOM   1137  CB  PRO R 175     -26.484  42.632  15.916  1.00103.23           C
ATOM   1138  CG  PRO R 175     -27.964  42.864  16.211  1.00103.23           C
ATOM   1139  CD  PRO R 175     -28.486  43.424  14.835  1.00103.23           C
ATOM   1140  N   VAL R 176     -27.522  40.091  14.651  1.00104.23           N
ATOM   1141  CA  VAL R 176     -27.816  38.736  14.203  1.00104.23           C
ATOM   1142  C   VAL R 176     -28.124  38.637  12.677  1.00104.23           C
ATOM   1143  O   VAL R 176     -29.117  39.184  12.233  1.00104.23           O
ATOM   1144  CB  VAL R 176     -29.073  38.186  15.029  1.00104.23           C
ATOM   1145  CG1 VAL R 176     -29.619  36.761  14.610  1.00104.23           C
ATOM   1146  CG2 VAL R 176     -28.775  38.245  16.614  1.00104.23           C
ATOM   1147  N   PRO R 177     -27.260  37.974  11.832  1.00104.86           N
ATOM   1148  CA  PRO R 177     -27.547  37.661  10.394  1.00104.86           C
ATOM   1149  C   PRO R 177     -29.051  37.258  10.086  1.00104.86           C
ATOM   1150  O   PRO R 177     -29.511  36.441  10.869  1.00104.86           O
ATOM   1151  CB  PRO R 177     -26.638  36.427  10.209  1.00104.86           C
ATOM   1152  CG  PRO R 177     -25.458  36.675  11.007  1.00104.86           C
ATOM   1153  CD  PRO R 177     -26.001  37.299  12.274  1.00104.86           C
ATOM   1154  N   GLY R 178     -29.662  37.803   9.001  1.00103.19           N
ATOM   1155  CA  GLY R 178     -30.794  37.149   8.408  1.00103.19           C
ATOM   1156  C   GLY R 178     -30.295  36.762   7.049  1.00103.19           C
ATOM   1157  O   GLY R 178     -29.223  36.211   6.866  1.00103.19           O
ATOM   1158  N   GLN R 179     -31.144  37.046   6.033  1.00101.17           N
ATOM   1159  CA  GLN R 179     -30.778  36.934   4.638  1.00101.17           C
ATOM   1160  C   GLN R 179     -30.012  38.157   4.176  1.00101.17           C
ATOM   1161  O   GLN R 179     -30.589  39.251   4.357  1.00101.17           O
ATOM   1162  CB  GLN R 179     -31.988  36.736   3.730  1.00101.17           C
ATOM   1163  CG  GLN R 179     -32.801  35.422   4.066  1.00101.17           C
ATOM   1164  CD  GLN R 179     -33.511  34.938   2.821  1.00101.17           C
ATOM   1165  NE2 GLN R 179     -32.956  33.935   2.165  1.00101.17           N
ATOM   1166  OE1 GLN R 179     -34.473  35.509   2.274  1.00101.17           O
ATOM   1167  N   CYS R 180     -28.868  37.933   3.475  1.00100.48           N
ATOM   1168  CA  CYS R 180     -28.115  39.067   2.844  1.00100.48           C
ATOM   1169  C   CYS R 180     -28.654  39.234   1.419  1.00100.48           C
ATOM   1170  O   CYS R 180     -28.249  38.409   0.598  1.00100.48           O
ATOM   1171  CB  CYS R 180     -26.698  38.680   2.889  1.00100.48           C
ATOM   1172  SG  CYS R 180     -26.118  38.632   4.557  1.00100.48           S
ATOM   1173  N   ARG R 181     -29.400  40.346   1.175  1.00 92.39           N
ATOM   1174  CA  ARG R 181     -30.112  40.560  -0.110  1.00 92.39           C
ATOM   1175  C   ARG R 181     -29.519  41.812  -0.715  1.00 92.39           C
ATOM   1176  O   ARG R 181     -28.309  42.104  -0.510  1.00 92.39           O
ATOM   1177  CB  ARG R 181     -31.593  40.373   0.088  1.00 92.39           C
ATOM   1178  CG  ARG R 181     -32.046  39.124   0.909  1.00 92.39           C
ATOM   1179  CD  ARG R 181     -33.555  39.044   1.115  1.00 92.39           C
ATOM   1180  NE  ARG R 181     -34.181  40.347   1.633  1.00 92.39           N
ATOM   1181  CZ  ARG R 181     -35.047  41.144   1.022  1.00 92.39           C
ATOM   1182  NH1 ARG R 181     -35.647  40.808  -0.132  1.00 92.39           N
ATOM   1183  NH2 ARG R 181     -35.481  42.262   1.677  1.00 92.39           N
ATOM   1184  N   LEU R 182     -30.383  42.534  -1.425  1.00 85.28           N
ATOM   1185  CA  LEU R 182     -30.034  43.656  -2.283  1.00 85.28           C
ATOM   1186  C   LEU R 182     -29.505  44.909  -1.547  1.00 85.28           C
ATOM   1187  O   LEU R 182     -29.830  45.202  -0.370  1.00 85.28           O
ATOM   1188  CB  LEU R 182     -31.297  43.990  -3.036  1.00 85.28           C
ATOM   1189  CG  LEU R 182     -32.054  42.811  -3.709  1.00 85.28           C
ATOM   1190  CD1 LEU R 182     -33.226  43.373  -4.609  1.00 85.28           C
ATOM   1191  CD2 LEU R 182     -31.132  41.828  -4.506  1.00 85.28           C
ATOM   1192  N   LEU R 183     -28.754  45.677  -2.351  1.00 90.25           N
ATOM   1193  CA  LEU R 183     -28.460  47.101  -1.967  1.00 90.25           C
ATOM   1194  C   LEU R 183     -29.637  48.108  -2.280  1.00 90.25           C
ATOM   1195  O   LEU R 183     -30.521  47.806  -3.058  1.00 90.25           O
ATOM   1196  CB  LEU R 183     -27.125  47.581  -2.583  1.00 90.25           C
ATOM   1197  CG  LEU R 183     -25.916  46.828  -2.000  1.00 90.25           C
ATOM   1198  CD1 LEU R 183     -24.644  47.158  -2.844  1.00 90.25           C
ATOM   1199  CD2 LEU R 183     -25.762  47.173  -0.443  1.00 90.25           C
ATOM   1200  N   ALA R 184     -29.696  49.167  -1.428  1.00 88.10           N
ATOM   1201  CA  ALA R 184     -30.850  50.135  -1.287  1.00 88.10           C
ATOM   1202  C   ALA R 184     -30.983  51.024  -2.545  1.00 88.10           C
ATOM   1203  O   ALA R 184     -31.972  51.698  -2.776  1.00 88.10           O
ATOM   1204  CB  ALA R 184     -30.639  50.960   0.038  1.00 88.10           C
ATOM   1205  N   SER R 185     -29.889  51.186  -3.302  1.00 87.00           N
ATOM   1206  CA  SER R 185     -29.932  51.941  -4.575  1.00 87.00           C
ATOM   1207  C   SER R 185     -30.577  51.126  -5.696  1.00 87.00           C
ATOM   1208  O   SER R 185     -29.996  50.197  -6.189  1.00 87.00           O
ATOM   1209  CB  SER R 185     -28.453  52.414  -4.927  1.00 87.00           C
ATOM   1210  OG  SER R 185     -28.482  53.192  -6.158  1.00 87.00           O
ATOM   1211  N   LEU R 186     -31.775  51.512  -6.041  1.00 82.60           N
ATOM   1212  CA  LEU R 186     -32.609  50.829  -7.147  1.00 82.60           C
ATOM   1213  C   LEU R 186     -31.990  50.901  -8.583  1.00 82.60           C
ATOM   1214  O   LEU R 186     -32.024  49.891  -9.230  1.00 82.60           O
ATOM   1215  CB  LEU R 186     -34.134  51.144  -6.993  1.00 82.60           C
ATOM   1216  CG  LEU R 186     -34.647  51.046  -5.568  1.00 82.60           C
ATOM   1217  CD1 LEU R 186     -36.152  51.385  -5.637  1.00 82.60           C
ATOM   1218  CD2 LEU R 186     -34.392  49.707  -4.923  1.00 82.60           C
ATOM   1219  N   PRO R 187     -31.443  52.096  -9.039  1.00 81.31           N
ATOM   1220  CA  PRO R 187     -30.658  52.282 -10.281  1.00 81.31           C
ATOM   1221  C   PRO R 187     -29.451  51.405 -10.376  1.00 81.31           C
ATOM   1222  O   PRO R 187     -29.268  50.761 -11.361  1.00 81.31           O
ATOM   1223  CB  PRO R 187     -30.247  53.757 -10.236  1.00 81.31           C
ATOM   1224  CG  PRO R 187     -31.340  54.508  -9.515  1.00 81.31           C
ATOM   1225  CD  PRO R 187     -31.689  53.415  -8.423  1.00 81.31           C
ATOM   1226  N   PHE R 188     -28.758  51.216  -9.218  1.00 80.22           N
ATOM   1227  CA  PHE R 188     -27.596  50.247  -9.071  1.00 80.22           C
ATOM   1228  C   PHE R 188     -27.949  48.822  -9.313  1.00 80.22           C
ATOM   1229  O   PHE R 188     -27.362  48.128 -10.153  1.00 80.22           O
ATOM   1230  CB  PHE R 188     -27.014  50.436  -7.622  1.00 80.22           C
ATOM   1231  CG  PHE R 188     -26.013  49.415  -7.253  1.00 80.22           C
ATOM   1232  CD1 PHE R 188     -24.761  49.323  -7.940  1.00 80.22           C
ATOM   1233  CD2 PHE R 188     -26.370  48.410  -6.338  1.00 80.22           C
ATOM   1234  CE1 PHE R 188     -24.040  48.183  -7.880  1.00 80.22           C
ATOM   1235  CE2 PHE R 188     -25.601  47.251  -6.282  1.00 80.22           C
ATOM   1236  CZ  PHE R 188     -24.452  47.190  -7.042  1.00 80.22           C
ATOM   1237  N   VAL R 189     -29.013  48.378  -8.631  1.00 76.70           N
ATOM   1238  CA  VAL R 189     -29.673  47.120  -8.963  1.00 76.70           C
ATOM   1239  C   VAL R 189     -29.910  46.886 -10.473  1.00 76.70           C
ATOM   1240  O   VAL R 189     -29.425  45.917 -11.064  1.00 76.70           O
ATOM   1241  CB  VAL R 189     -30.915  46.788  -8.102  1.00 76.70           C
ATOM   1242  CG1 VAL R 189     -31.641  45.447  -8.520  1.00 76.70           C
ATOM   1243  CG2 VAL R 189     -30.578  46.896  -6.629  1.00 76.70           C
ATOM   1244  N   LEU R 190     -30.650  47.794 -11.142  1.00 75.37           N
ATOM   1245  CA  LEU R 190     -31.002  47.798 -12.537  1.00 75.37           C
ATOM   1246  C   LEU R 190     -29.919  47.754 -13.559  1.00 75.37           C
ATOM   1247  O   LEU R 190     -30.025  46.893 -14.438  1.00 75.37           O
ATOM   1248  CB  LEU R 190     -32.005  48.947 -12.838  1.00 75.37           C
ATOM   1249  CG  LEU R 190     -33.352  48.877 -12.217  1.00 75.37           C
ATOM   1250  CD1 LEU R 190     -34.131  50.215 -12.306  1.00 75.37           C
ATOM   1251  CD2 LEU R 190     -34.196  47.695 -12.705  1.00 75.37           C
ATOM   1252  N   VAL R 191     -28.869  48.575 -13.502  1.00 72.20           N
ATOM   1253  CA  VAL R 191     -27.752  48.525 -14.354  1.00 72.20           C
ATOM   1254  C   VAL R 191     -27.046  47.140 -14.231  1.00 72.20           C
ATOM   1255  O   VAL R 191     -26.719  46.497 -15.231  1.00 72.20           O
ATOM   1256  CB  VAL R 191     -26.785  49.685 -14.119  1.00 72.20           C
ATOM   1257  CG1 VAL R 191     -25.457  49.675 -14.927  1.00 72.20           C
ATOM   1258  CG2 VAL R 191     -27.450  51.085 -14.311  1.00 72.20           C
ATOM   1259  N   ALA R 192     -26.698  46.752 -12.942  1.00 69.09           N
ATOM   1260  CA  ALA R 192     -25.972  45.530 -12.691  1.00 69.09           C
ATOM   1261  C   ALA R 192     -26.709  44.196 -12.930  1.00 69.09           C
ATOM   1262  O   ALA R 192     -26.043  43.229 -13.236  1.00 69.09           O
ATOM   1263  CB  ALA R 192     -25.382  45.502 -11.221  1.00 69.09           C
ATOM   1264  N   SER R 193     -28.054  44.248 -12.879  1.00 67.56           N
ATOM   1265  CA  SER R 193     -28.922  43.253 -13.495  1.00 67.56           C
ATOM   1266  C   SER R 193     -28.565  43.014 -15.009  1.00 67.56           C
ATOM   1267  O   SER R 193     -28.589  41.829 -15.366  1.00 67.56           O
ATOM   1268  CB  SER R 193     -30.395  43.463 -13.218  1.00 67.56           C
ATOM   1269  OG  SER R 193     -30.795  43.746 -11.887  1.00 67.56           O
ATOM   1270  N   GLY R 194     -28.212  44.011 -15.854  1.00 64.06           N
ATOM   1271  CA  GLY R 194     -27.793  43.905 -17.210  1.00 64.06           C
ATOM   1272  C   GLY R 194     -26.471  43.273 -17.367  1.00 64.06           C
ATOM   1273  O   GLY R 194     -26.257  42.659 -18.354  1.00 64.06           O
ATOM   1274  N   LEU R 195     -25.502  43.409 -16.395  1.00 62.51           N
ATOM   1275  CA  LEU R 195     -24.202  42.795 -16.404  1.00 62.51           C
ATOM   1276  C   LEU R 195     -24.218  41.360 -15.941  1.00 62.51           C
ATOM   1277  O   LEU R 195     -23.549  40.616 -16.549  1.00 62.51           O
ATOM   1278  CB  LEU R 195     -23.280  43.648 -15.586  1.00 62.51           C
ATOM   1279  CG  LEU R 195     -23.020  45.053 -16.254  1.00 62.51           C
ATOM   1280  CD1 LEU R 195     -22.426  46.056 -15.221  1.00 62.51           C
ATOM   1281  CD2 LEU R 195     -22.146  44.843 -17.471  1.00 62.51           C
ATOM   1282  N   THR R 196     -25.037  41.005 -14.952  1.00 61.46           N
ATOM   1283  CA  THR R 196     -25.251  39.630 -14.626  1.00 61.46           C
ATOM   1284  C   THR R 196     -26.069  38.966 -15.787  1.00 61.46           C
ATOM   1285  O   THR R 196     -27.269  39.237 -15.994  1.00 61.46           O
ATOM   1286  CB  THR R 196     -26.046  39.344 -13.248  1.00 61.46           C
ATOM   1287  CG2 THR R 196     -25.142  39.798 -12.089  1.00 61.46           C
ATOM   1288  OG1 THR R 196     -27.285  40.008 -13.168  1.00 61.46           O
ATOM   1289  N   PHE R 197     -25.389  38.167 -16.611  1.00 57.47           N
ATOM   1290  CA  PHE R 197     -25.906  37.419 -17.801  1.00 57.47           C
ATOM   1291  C   PHE R 197     -26.091  38.227 -19.055  1.00 57.47           C
ATOM   1292  O   PHE R 197     -25.630  37.863 -20.126  1.00 57.47           O
ATOM   1293  CB  PHE R 197     -27.196  36.589 -17.448  1.00 57.47           C
ATOM   1294  CG  PHE R 197     -28.348  36.518 -18.404  1.00 57.47           C
ATOM   1295  CD1 PHE R 197     -28.165  35.775 -19.584  1.00 57.47           C
ATOM   1296  CD2 PHE R 197     -29.449  37.358 -18.088  1.00 57.47           C
ATOM   1297  CE1 PHE R 197     -29.219  35.765 -20.519  1.00 57.47           C
ATOM   1298  CE2 PHE R 197     -30.433  37.272 -19.038  1.00 57.47           C
ATOM   1299  CZ  PHE R 197     -30.325  36.534 -20.249  1.00 57.47           C
ATOM   1300  N   PHE R 198     -26.817  39.316 -18.935  1.00 58.57           N
ATOM   1301  CA  PHE R 198     -27.652  39.887 -20.056  1.00 58.57           C
ATOM   1302  C   PHE R 198     -26.771  40.453 -21.158  1.00 58.57           C
ATOM   1303  O   PHE R 198     -26.696  39.938 -22.234  1.00 58.57           O
ATOM   1304  CB  PHE R 198     -28.799  40.841 -19.545  1.00 58.57           C
ATOM   1305  CG  PHE R 198     -29.724  41.669 -20.439  1.00 58.57           C
ATOM   1306  CD1 PHE R 198     -30.810  41.180 -21.145  1.00 58.57           C
ATOM   1307  CD2 PHE R 198     -29.289  42.974 -20.713  1.00 58.57           C
ATOM   1308  CE1 PHE R 198     -31.492  42.023 -22.021  1.00 58.57           C
ATOM   1309  CE2 PHE R 198     -30.018  43.834 -21.565  1.00 58.57           C
ATOM   1310  CZ  PHE R 198     -31.117  43.329 -22.158  1.00 58.57           C
ATOM   1311  N   LEU R 199     -25.843  41.387 -20.809  1.00 56.78           N
ATOM   1312  CA  LEU R 199     -24.930  41.981 -21.768  1.00 56.78           C
ATOM   1313  C   LEU R 199     -23.756  41.059 -22.135  1.00 56.78           C
ATOM   1314  O   LEU R 199     -23.415  41.117 -23.332  1.00 56.78           O
ATOM   1315  CB  LEU R 199     -24.446  43.358 -21.360  1.00 56.78           C
ATOM   1316  CG  LEU R 199     -25.451  44.498 -21.070  1.00 56.78           C
ATOM   1317  CD1 LEU R 199     -24.740  45.774 -20.585  1.00 56.78           C
ATOM   1318  CD2 LEU R 199     -26.297  44.887 -22.238  1.00 56.78           C
ATOM   1319  N   PRO R 200     -23.218  40.094 -21.346  1.00 53.38           N
ATOM   1320  CA  PRO R 200     -22.484  38.939 -21.923  1.00 53.38           C
ATOM   1321  C   PRO R 200     -23.292  38.169 -22.927  1.00 53.38           C
ATOM   1322  O   PRO R 200     -22.732  38.021 -23.988  1.00 53.38           O
ATOM   1323  CB  PRO R 200     -22.153  38.113 -20.639  1.00 53.38           C
ATOM   1324  CG  PRO R 200     -21.807  39.233 -19.590  1.00 53.38           C
ATOM   1325  CD  PRO R 200     -22.875  40.331 -19.892  1.00 53.38           C
ATOM   1326  N   SER R 201     -24.544  37.771 -22.634  1.00 51.79           N
ATOM   1327  CA  SER R 201     -25.318  36.952 -23.549  1.00 51.79           C
ATOM   1328  C   SER R 201     -25.566  37.725 -24.886  1.00 51.79           C
ATOM   1329  O   SER R 201     -25.390  37.063 -25.895  1.00 51.79           O
ATOM   1330  CB  SER R 201     -26.615  36.405 -22.793  1.00 51.79           C
ATOM   1331  OG  SER R 201     -27.274  35.431 -23.575  1.00 51.79           O
ATOM   1332  N   GLY R 202     -25.904  39.020 -24.772  1.00 52.47           N
ATOM   1333  CA  GLY R 202     -26.089  39.816 -25.993  1.00 52.47           C
ATOM   1334  C   GLY R 202     -24.852  39.851 -26.869  1.00 52.47           C
ATOM   1335  O   GLY R 202     -25.100  40.063 -28.087  1.00 52.47           O
ATOM   1336  N   ALA R 203     -23.656  39.560 -26.397  1.00 49.64           N
ATOM   1337  CA  ALA R 203     -22.482  39.566 -27.321  1.00 49.64           C
ATOM   1338  C   ALA R 203     -22.335  38.209 -28.025  1.00 49.64           C
ATOM   1339  O   ALA R 203     -22.064  38.150 -29.247  1.00 49.64           O
ATOM   1340  CB  ALA R 203     -21.216  39.913 -26.488  1.00 49.64           C
ATOM   1341  N   ILE R 204     -22.633  37.184 -27.311  1.00 46.97           N
ATOM   1342  CA  ILE R 204     -22.721  35.762 -27.740  1.00 46.97           C
ATOM   1343  C   ILE R 204     -23.950  35.564 -28.671  1.00 46.97           C
ATOM   1344  O   ILE R 204     -23.709  34.986 -29.704  1.00 46.97           O
ATOM   1345  CB  ILE R 204     -22.912  34.875 -26.452  1.00 46.97           C
ATOM   1346  CG1 ILE R 204     -21.603  34.696 -25.586  1.00 46.97           C
ATOM   1347  CG2 ILE R 204     -23.497  33.417 -26.754  1.00 46.97           C
ATOM   1348  CD1 ILE R 204     -21.788  34.502 -24.031  1.00 46.97           C
ATOM   1349  N   CYS R 205     -25.068  36.226 -28.463  1.00 50.15           N
ATOM   1350  CA  CYS R 205     -26.150  36.367 -29.468  1.00 50.15           C
ATOM   1351  C   CYS R 205     -25.691  37.008 -30.803  1.00 50.15           C
ATOM   1352  O   CYS R 205     -25.988  36.479 -31.879  1.00 50.15           O
ATOM   1353  CB  CYS R 205     -27.396  37.104 -29.006  1.00 50.15           C
ATOM   1354  SG  CYS R 205     -28.551  36.221 -27.828  1.00 50.15           S
ATOM   1355  N   PHE R 206     -25.032  38.163 -30.746  1.00 47.37           N
ATOM   1356  CA  PHE R 206     -24.312  38.854 -31.854  1.00 47.37           C
ATOM   1357  C   PHE R 206     -23.513  37.931 -32.680  1.00 47.37           C
ATOM   1358  O   PHE R 206     -23.870  37.753 -33.849  1.00 47.37           O
ATOM   1359  CB  PHE R 206     -23.567  40.124 -31.382  1.00 47.37           C
ATOM   1360  CG  PHE R 206     -23.019  40.876 -32.615  1.00 47.37           C
ATOM   1361  CD1 PHE R 206     -23.881  41.587 -33.472  1.00 47.37           C
ATOM   1362  CD2 PHE R 206     -21.690  40.678 -33.071  1.00 47.37           C
ATOM   1363  CE1 PHE R 206     -23.458  42.030 -34.697  1.00 47.37           C
ATOM   1364  CE2 PHE R 206     -21.247  41.133 -34.300  1.00 47.37           C
ATOM   1365  CZ  PHE R 206     -22.140  41.845 -35.102  1.00 47.37           C
ATOM   1366  N   THR R 207     -22.550  37.174 -32.045  1.00 44.44           N
ATOM   1367  CA  THR R 207     -21.603  36.324 -32.788  1.00 44.44           C
ATOM   1368  C   THR R 207     -22.408  35.195 -33.476  1.00 44.44           C
ATOM   1369  O   THR R 207     -22.154  35.048 -34.669  1.00 44.44           O
ATOM   1370  CB  THR R 207     -20.397  35.935 -31.972  1.00 44.44           C
ATOM   1371  CG2 THR R 207     -19.527  37.137 -31.559  1.00 44.44           C
ATOM   1372  OG1 THR R 207     -20.865  35.358 -30.818  1.00 44.44           O
ATOM   1373  N   TYR R 208     -23.237  34.581 -32.698  1.00 45.54           N
ATOM   1374  CA  TYR R 208     -23.966  33.418 -33.217  1.00 45.54           C
ATOM   1375  C   TYR R 208     -24.887  33.555 -34.350  1.00 45.54           C
ATOM   1376  O   TYR R 208     -25.059  32.691 -35.167  1.00 45.54           O
ATOM   1377  CB  TYR R 208     -24.677  32.733 -32.056  1.00 45.54           C
ATOM   1378  CG  TYR R 208     -23.863  31.830 -31.082  1.00 45.54           C
ATOM   1379  CD1 TYR R 208     -24.464  31.251 -29.947  1.00 45.54           C
ATOM   1380  CD2 TYR R 208     -22.456  31.790 -31.241  1.00 45.54           C
ATOM   1381  CE1 TYR R 208     -23.706  30.572 -29.005  1.00 45.54           C
ATOM   1382  CE2 TYR R 208     -21.721  31.107 -30.277  1.00 45.54           C
ATOM   1383  CZ  TYR R 208     -22.300  30.501 -29.181  1.00 45.54           C
ATOM   1384  OH  TYR R 208     -21.581  29.973 -28.166  1.00 45.54           O
ATOM   1385  N   CYS R 209     -25.403  34.807 -34.435  1.00 48.96           N
ATOM   1386  CA  CYS R 209     -25.999  35.315 -35.650  1.00 48.96           C
ATOM   1387  C   CYS R 209     -25.001  35.429 -36.811  1.00 48.96           C
ATOM   1388  O   CYS R 209     -25.318  34.842 -37.812  1.00 48.96           O
ATOM   1389  CB  CYS R 209     -26.685  36.674 -35.651  1.00 48.96           C
ATOM   1390  SG  CYS R 209     -28.074  36.466 -34.498  1.00 48.96           S
ATOM   1391  N   ARG R 210     -23.866  36.160 -36.733  1.00 45.50           N
ATOM   1392  CA  ARG R 210     -22.768  36.160 -37.745  1.00 45.50           C
ATOM   1393  C   ARG R 210     -22.249  34.749 -38.122  1.00 45.50           C
ATOM   1394  O   ARG R 210     -22.090  34.509 -39.306  1.00 45.50           O
ATOM   1395  CB  ARG R 210     -21.658  37.267 -37.432  1.00 45.50           C
ATOM   1396  CG  ARG R 210     -22.170  38.608 -36.952  1.00 45.50           C
ATOM   1397  CD  ARG R 210     -23.353  39.251 -37.774  1.00 45.50           C
ATOM   1398  NE  ARG R 210     -22.918  39.538 -39.172  1.00 45.50           N
ATOM   1399  CZ  ARG R 210     -23.613  40.236 -40.094  1.00 45.50           C
ATOM   1400  NH1 ARG R 210     -23.313  40.336 -41.396  1.00 45.50           N
ATOM   1401  NH2 ARG R 210     -24.791  40.775 -39.783  1.00 45.50           N
ATOM   1402  N   ILE R 211     -22.009  33.831 -37.125  1.00 43.62           N
ATOM   1403  CA  ILE R 211     -21.644  32.431 -37.296  1.00 43.62           C
ATOM   1404  C   ILE R 211     -22.804  31.708 -38.064  1.00 43.62           C
ATOM   1405  O   ILE R 211     -22.424  31.121 -39.055  1.00 43.62           O
ATOM   1406  CB  ILE R 211     -21.278  31.737 -35.986  1.00 43.62           C
ATOM   1407  CG1 ILE R 211     -20.107  32.441 -35.280  1.00 43.62           C
ATOM   1408  CG2 ILE R 211     -21.009  30.259 -36.213  1.00 43.62           C
ATOM   1409  CD1 ILE R 211     -19.635  31.845 -33.950  1.00 43.62           C
ATOM   1410  N   LEU R 212     -24.095  31.911 -37.808  1.00 48.65           N
ATOM   1411  CA  LEU R 212     -25.211  31.401 -38.551  1.00 48.65           C
ATOM   1412  C   LEU R 212     -25.186  31.856 -39.998  1.00 48.65           C
ATOM   1413  O   LEU R 212     -25.506  31.119 -40.962  1.00 48.65           O
ATOM   1414  CB  LEU R 212     -26.506  31.682 -37.828  1.00 48.65           C
ATOM   1415  CG  LEU R 212     -27.808  30.817 -38.250  1.00 48.65           C
ATOM   1416  CD1 LEU R 212     -27.566  29.294 -38.042  1.00 48.65           C
ATOM   1417  CD2 LEU R 212     -29.054  31.241 -37.660  1.00 48.65           C
ATOM   1418  N   LEU R 213     -24.967  33.185 -40.064  1.00 48.19           N
ATOM   1419  CA  LEU R 213     -25.061  33.937 -41.319  1.00 48.19           C
ATOM   1420  C   LEU R 213     -23.861  33.620 -42.256  1.00 48.19           C
ATOM   1421  O   LEU R 213     -24.057  33.631 -43.440  1.00 48.19           O
ATOM   1422  CB  LEU R 213     -25.109  35.465 -41.073  1.00 48.19           C
ATOM   1423  CG  LEU R 213     -26.572  36.058 -40.823  1.00 48.19           C
ATOM   1424  CD1 LEU R 213     -26.491  37.446 -40.220  1.00 48.19           C
ATOM   1425  CD2 LEU R 213     -27.416  36.028 -42.116  1.00 48.19           C
ATOM   1426  N   ALA R 214     -22.650  33.330 -41.716  1.00 46.49           N
ATOM   1427  CA  ALA R 214     -21.509  32.854 -42.485  1.00 46.49           C
ATOM   1428  C   ALA R 214     -21.737  31.415 -42.956  1.00 46.49           C
ATOM   1429  O   ALA R 214     -21.451  31.064 -44.051  1.00 46.49           O
ATOM   1430  CB  ALA R 214     -20.261  33.034 -41.618  1.00 46.49           C
ATOM   1431  N   ALA R 215     -22.295  30.630 -42.021  1.00 47.66           N
ATOM   1432  CA  ALA R 215     -22.602  29.232 -42.298  1.00 47.66           C
ATOM   1433  C   ALA R 215     -23.726  29.049 -43.407  1.00 47.66           C
ATOM   1434  O   ALA R 215     -23.696  28.088 -44.207  1.00 47.66           O
ATOM   1435  CB  ALA R 215     -22.996  28.582 -40.974  1.00 47.66           C
ATOM   1436  N   ARG R 216     -24.742  29.936 -43.427  1.00 53.51           N
ATOM   1437  CA  ARG R 216     -25.717  30.013 -44.467  1.00 53.51           C
ATOM   1438  C   ARG R 216     -25.137  30.400 -45.856  1.00 53.51           C
ATOM   1439  O   ARG R 216     -25.651  29.962 -46.866  1.00 53.51           O
ATOM   1440  CB  ARG R 216     -26.974  30.832 -43.982  1.00 53.51           C
ATOM   1441  CG  ARG R 216     -27.761  30.181 -42.817  1.00 53.51           C
ATOM   1442  CD  ARG R 216     -28.673  31.262 -42.198  1.00 53.51           C
ATOM   1443  NE  ARG R 216     -29.751  31.487 -43.208  1.00 53.51           N
ATOM   1444  CZ  ARG R 216     -30.947  30.943 -43.195  1.00 53.51           C
ATOM   1445  NH1 ARG R 216     -31.785  31.392 -44.113  1.00 53.51           N
ATOM   1446  NH2 ARG R 216     -31.330  30.039 -42.320  1.00 53.51           N
ATOM   1447  N   LYS R 217     -24.082  31.204 -45.935  1.00 50.16           N
ATOM   1448  CA  LYS R 217     -23.214  31.547 -47.051  1.00 50.16           C
ATOM   1449  C   LYS R 217     -22.428  30.329 -47.587  1.00 50.16           C
ATOM   1450  O   LYS R 217     -22.259  30.174 -48.788  1.00 50.16           O
ATOM   1451  CB  LYS R 217     -22.311  32.754 -46.621  1.00 50.16           C
ATOM   1452  CG  LYS R 217     -21.268  33.282 -47.668  1.00 50.16           C
ATOM   1453  CD  LYS R 217     -20.477  34.439 -47.005  1.00 50.16           C
ATOM   1454  CE  LYS R 217     -19.557  35.181 -47.970  1.00 50.16           C
ATOM   1455  NZ  LYS R 217     -20.265  36.140 -48.795  1.00 50.16           N
ATOM   1456  N   GLN R 218     -22.013  29.419 -46.644  1.00 48.25           N
ATOM   1457  CA  GLN R 218     -21.318  28.209 -46.922  1.00 48.25           C
ATOM   1458  C   GLN R 218     -22.263  27.071 -47.413  1.00 48.25           C
ATOM   1459  O   GLN R 218     -21.868  26.367 -48.358  1.00 48.25           O
ATOM   1460  CB  GLN R 218     -20.299  28.009 -45.715  1.00 48.25           C
ATOM   1461  CG  GLN R 218     -19.785  26.569 -45.617  1.00 48.25           C
ATOM   1462  CD  GLN R 218     -18.598  26.341 -46.494  1.00 48.25           C
ATOM   1463  NE2 GLN R 218     -17.825  25.369 -46.055  1.00 48.25           N
ATOM   1464  OE1 GLN R 218     -18.389  26.935 -47.524  1.00 48.25           O
ATOM   1465  N   ALA R 219     -23.532  26.887 -46.924  1.00 49.40           N
ATOM   1466  CA  ALA R 219     -24.545  25.870 -47.394  1.00 49.40           C
ATOM   1467  C   ALA R 219     -25.066  26.034 -48.813  1.00 49.40           C
ATOM   1468  O   ALA R 219     -25.337  25.023 -49.442  1.00 49.40           O
ATOM   1469  CB  ALA R 219     -25.680  25.581 -46.409  1.00 49.40           C
ATOM   1470  N   VAL R 220     -25.268  27.264 -49.226  1.00 52.07           N
ATOM   1471  CA  VAL R 220     -25.636  27.632 -50.620  1.00 52.07           C
ATOM   1472  C   VAL R 220     -24.606  27.290 -51.701  1.00 52.07           C
ATOM   1473  O   VAL R 220     -24.942  27.173 -52.884  1.00 52.07           O
ATOM   1474  CB  VAL R 220     -26.160  29.078 -50.755  1.00 52.07           C
ATOM   1475  CG1 VAL R 220     -27.417  29.302 -49.850  1.00 52.07           C
ATOM   1476  CG2 VAL R 220     -25.062  30.011 -50.394  1.00 52.07           C
ATOM   1477  N   GLN R 221     -23.344  27.249 -51.282  1.00 49.58           N
ATOM   1478  CA  GLN R 221     -22.212  26.760 -52.067  1.00 49.58           C
ATOM   1479  C   GLN R 221     -22.183  25.236 -52.154  1.00 49.58           C
ATOM   1480  O   GLN R 221     -21.850  24.813 -53.309  1.00 49.58           O
ATOM   1481  CB  GLN R 221     -20.968  27.443 -51.470  1.00 49.58           C
ATOM   1482  CG  GLN R 221     -21.032  28.989 -51.875  1.00 49.58           C
ATOM   1483  CD  GLN R 221     -19.905  29.856 -51.435  1.00 49.58           C
ATOM   1484  NE2 GLN R 221     -18.965  29.479 -50.498  1.00 49.58           N
ATOM   1485  OE1 GLN R 221     -19.947  30.995 -51.876  1.00 49.58           O
ATOM   1486  N   VAL R 222     -22.312  24.539 -51.004  1.00 49.54           N
ATOM   1487  CA  VAL R 222     -22.207  23.074 -50.947  1.00 49.54           C
ATOM   1488  C   VAL R 222     -23.326  22.398 -51.663  1.00 49.54           C
ATOM   1489  O   VAL R 222     -23.028  21.585 -52.579  1.00 49.54           O
ATOM   1490  CB  VAL R 222     -22.252  22.567 -49.515  1.00 49.54           C
ATOM   1491  CG1 VAL R 222     -22.231  21.062 -49.395  1.00 49.54           C
ATOM   1492  CG2 VAL R 222     -20.997  23.070 -48.738  1.00 49.54           C
ATOM   1493  N   ALA R 223     -24.577  22.834 -51.438  1.00 54.54           N
ATOM   1494  CA  ALA R 223     -25.779  22.327 -52.161  1.00 54.54           C
ATOM   1495  C   ALA R 223     -25.683  22.528 -53.663  1.00 54.54           C
ATOM   1496  O   ALA R 223     -26.137  21.669 -54.423  1.00 54.54           O
ATOM   1497  CB  ALA R 223     -27.034  22.858 -51.658  1.00 54.54           C
ATOM   1498  N   SER R 224     -25.113  23.677 -54.147  1.00 57.42           N
ATOM   1499  CA  SER R 224     -24.867  23.814 -55.620  1.00 57.42           C
ATOM   1500  C   SER R 224     -23.679  22.944 -56.150  1.00 57.42           C
ATOM   1501  O   SER R 224     -23.945  22.179 -57.088  1.00 57.42           O
ATOM   1502  CB  SER R 224     -24.744  25.299 -55.929  1.00 57.42           C
ATOM   1503  OG  SER R 224     -23.563  25.843 -55.472  1.00 57.42           O
ATOM   1504  N   LEU R 225     -22.497  23.086 -55.630  1.00 56.68           N
ATOM   1505  CA  LEU R 225     -21.287  22.348 -56.082  1.00 56.68           C
ATOM   1506  C   LEU R 225     -21.404  20.812 -56.115  1.00 56.68           C
ATOM   1507  O   LEU R 225     -20.807  20.244 -57.034  1.00 56.68           O
ATOM   1508  CB  LEU R 225     -20.179  22.910 -55.225  1.00 56.68           C
ATOM   1509  CG  LEU R 225     -18.764  22.329 -55.547  1.00 56.68           C
ATOM   1510  CD1 LEU R 225     -18.360  22.635 -56.960  1.00 56.68           C
ATOM   1511  CD2 LEU R 225     -17.764  22.923 -54.534  1.00 56.68           C
ATOM   1512  N   THR R 226     -22.089  20.244 -55.134  1.00 62.48           N
ATOM   1513  CA  THR R 226     -22.249  18.836 -54.973  1.00 62.48           C
ATOM   1514  C   THR R 226     -23.518  18.385 -55.771  1.00 62.48           C
ATOM   1515  O   THR R 226     -23.766  17.193 -55.774  1.00 62.48           O
ATOM   1516  CB  THR R 226     -22.273  18.485 -53.461  1.00 62.48           C
ATOM   1517  CG2 THR R 226     -21.084  18.966 -52.662  1.00 62.48           C
ATOM   1518  OG1 THR R 226     -23.435  18.899 -52.811  1.00 62.48           O
ATOM   1519  N   THR R 227     -24.318  19.358 -56.311  1.00 61.37           N
ATOM   1520  CA  THR R 227     -25.606  19.145 -57.028  1.00 61.37           C
ATOM   1521  C   THR R 227     -26.683  18.533 -56.174  1.00 61.37           C
ATOM   1522  O   THR R 227     -27.841  18.642 -56.462  1.00 61.37           O
ATOM   1523  CB  THR R 227     -25.511  18.369 -58.411  1.00 61.37           C
ATOM   1524  CG2 THR R 227     -24.536  19.026 -59.401  1.00 61.37           C
ATOM   1525  OG1 THR R 227     -25.314  16.942 -58.317  1.00 61.37           O
TER    1526      THR R 227 
ATOM   1527  N   ALA R 263     -25.857  23.240 -42.265  1.00 60.39           N
ATOM   1528  CA  ALA R 263     -26.414  24.424 -41.509  1.00 60.39           C
ATOM   1529  C   ALA R 263     -27.615  24.044 -40.547  1.00 60.39           C
ATOM   1530  O   ALA R 263     -28.210  24.955 -39.901  1.00 60.39           O
ATOM   1531  CB  ALA R 263     -26.527  25.728 -42.269  1.00 60.39           C
ATOM   1532  N   LEU R 264     -27.994  22.748 -40.604  1.00 63.60           N
ATOM   1533  CA  LEU R 264     -28.862  22.003 -39.679  1.00 63.60           C
ATOM   1534  C   LEU R 264     -28.344  21.694 -38.307  1.00 63.60           C
ATOM   1535  O   LEU R 264     -28.811  22.335 -37.391  1.00 63.60           O
ATOM   1536  CB  LEU R 264     -29.262  20.665 -40.417  1.00 63.60           C
ATOM   1537  CG  LEU R 264     -30.200  19.654 -39.711  1.00 63.60           C
ATOM   1538  CD1 LEU R 264     -31.706  20.036 -39.701  1.00 63.60           C
ATOM   1539  CD2 LEU R 264     -30.076  18.252 -40.291  1.00 63.60           C
ATOM   1540  N   LYS R 265     -27.259  20.879 -38.105  1.00 59.80           N
ATOM   1541  CA  LYS R 265     -26.444  20.649 -36.816  1.00 59.80           C
ATOM   1542  C   LYS R 265     -25.970  21.927 -36.114  1.00 59.80           C
ATOM   1543  O   LYS R 265     -26.000  21.970 -34.908  1.00 59.80           O
ATOM   1544  CB  LYS R 265     -25.282  19.624 -36.916  1.00 59.80           C
ATOM   1545  CG  LYS R 265     -24.580  19.324 -35.649  1.00 59.80           C
ATOM   1546  CD  LYS R 265     -23.952  17.944 -35.435  1.00 59.80           C
ATOM   1547  CE  LYS R 265     -23.111  17.912 -34.164  1.00 59.80           C
ATOM   1548  NZ  LYS R 265     -22.243  16.763 -33.952  1.00 59.80           N
ATOM   1549  N   ALA R 266     -25.524  22.884 -36.927  1.00 58.09           N
ATOM   1550  CA  ALA R 266     -25.009  24.077 -36.395  1.00 58.09           C
ATOM   1551  C   ALA R 266     -26.057  24.974 -35.747  1.00 58.09           C
ATOM   1552  O   ALA R 266     -25.799  25.415 -34.674  1.00 58.09           O
ATOM   1553  CB  ALA R 266     -24.134  24.848 -37.487  1.00 58.09           C
ATOM   1554  N   SER R 267     -27.198  25.181 -36.445  1.00 59.02           N
ATOM   1555  CA  SER R 267     -28.392  25.899 -35.885  1.00 59.02           C
ATOM   1556  C   SER R 267     -28.851  25.284 -34.570  1.00 59.02           C
ATOM   1557  O   SER R 267     -29.114  26.007 -33.660  1.00 59.02           O
ATOM   1558  CB  SER R 267     -29.503  25.893 -36.910  1.00 59.02           C
ATOM   1559  OG  SER R 267     -29.217  26.693 -38.040  1.00 59.02           O
ATOM   1560  N   LEU R 268     -28.783  23.930 -34.557  1.00 58.79           N
ATOM   1561  CA  LEU R 268     -29.099  23.134 -33.314  1.00 58.79           C
ATOM   1562  C   LEU R 268     -28.054  23.324 -32.103  1.00 58.79           C
ATOM   1563  O   LEU R 268     -28.494  23.617 -30.983  1.00 58.79           O
ATOM   1564  CB  LEU R 268     -29.197  21.674 -33.738  1.00 58.79           C
ATOM   1565  CG  LEU R 268     -30.511  21.285 -34.474  1.00 58.79           C
ATOM   1566  CD1 LEU R 268     -30.455  19.921 -35.302  1.00 58.79           C
ATOM   1567  CD2 LEU R 268     -31.759  21.496 -33.587  1.00 58.79           C
ATOM   1568  N   THR R 269     -26.751  23.243 -32.463  1.00 58.05           N
ATOM   1569  CA  THR R 269     -25.628  23.409 -31.484  1.00 58.05           C
ATOM   1570  C   THR R 269     -25.579  24.884 -31.027  1.00 58.05           C
ATOM   1571  O   THR R 269     -25.444  24.987 -29.831  1.00 58.05           O
ATOM   1572  CB  THR R 269     -24.388  23.126 -32.228  1.00 58.05           C
ATOM   1573  CG2 THR R 269     -23.092  23.146 -31.428  1.00 58.05           C
ATOM   1574  OG1 THR R 269     -24.466  21.829 -32.733  1.00 58.05           O
ATOM   1575  N   LEU R 270     -25.711  25.898 -31.962  1.00 55.47           N
ATOM   1576  CA  LEU R 270     -25.907  27.334 -31.596  1.00 55.47           C
ATOM   1577  C   LEU R 270     -27.196  27.666 -30.725  1.00 55.47           C
ATOM   1578  O   LEU R 270     -27.126  28.424 -29.725  1.00 55.47           O
ATOM   1579  CB  LEU R 270     -25.902  28.113 -32.920  1.00 55.47           C
ATOM   1580  CG  LEU R 270     -24.420  28.055 -33.582  1.00 55.47           C
ATOM   1581  CD1 LEU R 270     -24.493  28.518 -34.987  1.00 55.47           C
ATOM   1582  CD2 LEU R 270     -23.353  28.844 -32.811  1.00 55.47           C
ATOM   1583  N   GLY R 271     -28.268  26.843 -30.934  1.00 58.15           N
ATOM   1584  CA  GLY R 271     -29.326  26.917 -29.977  1.00 58.15           C
ATOM   1585  C   GLY R 271     -29.045  26.445 -28.511  1.00 58.15           C
ATOM   1586  O   GLY R 271     -29.303  27.200 -27.577  1.00 58.15           O
ATOM   1587  N   ILE R 272     -28.517  25.258 -28.332  1.00 57.14           N
ATOM   1588  CA  ILE R 272     -28.235  24.623 -27.037  1.00 57.14           C
ATOM   1589  C   ILE R 272     -26.978  25.268 -26.228  1.00 57.14           C
ATOM   1590  O   ILE R 272     -27.075  25.443 -25.053  1.00 57.14           O
ATOM   1591  CB  ILE R 272     -27.966  23.020 -27.272  1.00 57.14           C
ATOM   1592  CG1 ILE R 272     -29.243  22.248 -27.808  1.00 57.14           C
ATOM   1593  CG2 ILE R 272     -27.288  22.384 -25.992  1.00 57.14           C
ATOM   1594  CD1 ILE R 272     -29.033  20.948 -28.599  1.00 57.14           C
ATOM   1595  N   LEU R 273     -25.903  25.648 -26.921  1.00 56.72           N
ATOM   1596  CA  LEU R 273     -24.961  26.691 -26.447  1.00 56.72           C
ATOM   1597  C   LEU R 273     -25.700  27.945 -25.886  1.00 56.72           C
ATOM   1598  O   LEU R 273     -25.420  28.332 -24.752  1.00 56.72           O
ATOM   1599  CB  LEU R 273     -24.065  27.104 -27.599  1.00 56.72           C
ATOM   1600  CG  LEU R 273     -22.952  26.106 -27.972  1.00 56.72           C
ATOM   1601  CD1 LEU R 273     -22.329  26.353 -29.336  1.00 56.72           C
ATOM   1602  CD2 LEU R 273     -21.970  25.845 -26.829  1.00 56.72           C
ATOM   1603  N   LEU R 274     -26.545  28.575 -26.671  1.00 53.09           N
ATOM   1604  CA  LEU R 274     -27.302  29.797 -26.269  1.00 53.09           C
ATOM   1605  C   LEU R 274     -28.217  29.518 -25.069  1.00 53.09           C
ATOM   1606  O   LEU R 274     -28.114  30.145 -23.998  1.00 53.09           O
ATOM   1607  CB  LEU R 274     -28.033  30.447 -27.439  1.00 53.09           C
ATOM   1608  CG  LEU R 274     -28.564  31.848 -27.138  1.00 53.09           C
ATOM   1609  CD1 LEU R 274     -27.464  32.915 -27.242  1.00 53.09           C
ATOM   1610  CD2 LEU R 274     -29.666  32.300 -28.154  1.00 53.09           C
ATOM   1611  N   GLY R 275     -29.022  28.432 -25.198  1.00 57.52           N
ATOM   1612  CA  GLY R 275     -30.024  27.958 -24.205  1.00 57.52           C
ATOM   1613  C   GLY R 275     -29.463  27.741 -22.837  1.00 57.52           C
ATOM   1614  O   GLY R 275     -30.000  28.266 -21.843  1.00 57.52           O
ATOM   1615  N   MET R 276     -28.221  27.196 -22.812  1.00 60.25           N
ATOM   1616  CA  MET R 276     -27.488  26.996 -21.553  1.00 60.25           C
ATOM   1617  C   MET R 276     -27.050  28.217 -20.839  1.00 60.25           C
ATOM   1618  O   MET R 276     -27.041  28.169 -19.632  1.00 60.25           O
ATOM   1619  CB  MET R 276     -26.199  26.037 -21.878  1.00 60.25           C
ATOM   1620  CG  MET R 276     -26.586  24.580 -21.872  1.00 60.25           C
ATOM   1621  SD  MET R 276     -25.390  23.357 -22.693  1.00 60.25           S
ATOM   1622  CE  MET R 276     -24.023  23.775 -21.588  1.00 60.25           C
ATOM   1623  N   PHE R 277     -26.834  29.320 -21.544  1.00 55.55           N
ATOM   1624  CA  PHE R 277     -26.320  30.595 -21.081  1.00 55.55           C
ATOM   1625  C   PHE R 277     -27.342  31.755 -21.280  1.00 55.55           C
ATOM   1626  O   PHE R 277     -27.015  32.939 -21.473  1.00 55.55           O
ATOM   1627  CB  PHE R 277     -25.023  30.881 -21.912  1.00 55.55           C
ATOM   1628  CG  PHE R 277     -23.797  30.110 -21.440  1.00 55.55           C
ATOM   1629  CD1 PHE R 277     -23.523  28.812 -21.972  1.00 55.55           C
ATOM   1630  CD2 PHE R 277     -22.951  30.679 -20.517  1.00 55.55           C
ATOM   1631  CE1 PHE R 277     -22.405  28.135 -21.570  1.00 55.55           C
ATOM   1632  CE2 PHE R 277     -21.793  30.000 -20.231  1.00 55.55           C
ATOM   1633  CZ  PHE R 277     -21.476  28.775 -20.826  1.00 55.55           C
ATOM   1634  N   PHE R 278     -28.609  31.379 -21.369  1.00 56.67           N
ATOM   1635  CA  PHE R 278     -29.743  32.261 -21.499  1.00 56.67           C
ATOM   1636  C   PHE R 278     -30.906  31.840 -20.591  1.00 56.67           C
ATOM   1637  O   PHE R 278     -31.312  32.586 -19.739  1.00 56.67           O
ATOM   1638  CB  PHE R 278     -30.075  32.648 -22.957  1.00 56.67           C
ATOM   1639  CG  PHE R 278     -31.442  33.278 -23.322  1.00 56.67           C
ATOM   1640  CD1 PHE R 278     -31.813  33.152 -24.688  1.00 56.67           C
ATOM   1641  CD2 PHE R 278     -32.163  34.112 -22.470  1.00 56.67           C
ATOM   1642  CE1 PHE R 278     -32.962  33.742 -25.137  1.00 56.67           C
ATOM   1643  CE2 PHE R 278     -33.404  34.615 -22.944  1.00 56.67           C
ATOM   1644  CZ  PHE R 278     -33.770  34.366 -24.205  1.00 56.67           C
ATOM   1645  N   VAL R 279     -31.551  30.697 -20.925  1.00 60.55           N
ATOM   1646  CA  VAL R 279     -32.798  30.257 -20.234  1.00 60.55           C
ATOM   1647  C   VAL R 279     -32.732  29.982 -18.733  1.00 60.55           C
ATOM   1648  O   VAL R 279     -33.676  30.173 -17.997  1.00 60.55           O
ATOM   1649  CB  VAL R 279     -33.356  29.004 -21.008  1.00 60.55           C
ATOM   1650  CG1 VAL R 279     -34.715  28.377 -20.454  1.00 60.55           C
ATOM   1651  CG2 VAL R 279     -33.408  29.350 -22.598  1.00 60.55           C
ATOM   1652  N   THR R 280     -31.577  29.565 -18.296  1.00 60.29           N
ATOM   1653  CA  THR R 280     -31.096  29.412 -16.934  1.00 60.29           C
ATOM   1654  C   THR R 280     -31.097  30.701 -16.085  1.00 60.29           C
ATOM   1655  O   THR R 280     -31.624  30.818 -14.957  1.00 60.29           O
ATOM   1656  CB  THR R 280     -29.644  28.903 -17.126  1.00 60.29           C
ATOM   1657  CG2 THR R 280     -29.531  27.376 -17.324  1.00 60.29           C
ATOM   1658  OG1 THR R 280     -29.029  29.576 -18.141  1.00 60.29           O
ATOM   1659  N   TRP R 281     -30.485  31.716 -16.708  1.00 60.01           N
ATOM   1660  CA  TRP R 281     -30.376  33.082 -16.027  1.00 60.01           C
ATOM   1661  C   TRP R 281     -31.720  33.874 -16.116  1.00 60.01           C
ATOM   1662  O   TRP R 281     -32.170  34.520 -15.102  1.00 60.01           O
ATOM   1663  CB  TRP R 281     -29.145  33.885 -16.611  1.00 60.01           C
ATOM   1664  CG  TRP R 281     -27.845  33.108 -16.549  1.00 60.01           C
ATOM   1665  CD1 TRP R 281     -27.144  32.664 -17.599  1.00 60.01           C
ATOM   1666  CD2 TRP R 281     -27.045  32.786 -15.370  1.00 60.01           C
ATOM   1667  CE2 TRP R 281     -25.902  32.082 -15.745  1.00 60.01           C
ATOM   1668  CE3 TRP R 281     -27.218  33.071 -13.976  1.00 60.01           C
ATOM   1669  NE1 TRP R 281     -26.093  31.978 -17.139  1.00 60.01           N
ATOM   1670  CZ2 TRP R 281     -24.965  31.559 -14.828  1.00 60.01           C
ATOM   1671  CZ3 TRP R 281     -26.248  32.610 -13.046  1.00 60.01           C
ATOM   1672  CH2 TRP R 281     -25.134  31.855 -13.470  1.00 60.01           C
ATOM   1673  N   LEU R 282     -32.414  33.738 -17.210  1.00 61.21           N
ATOM   1674  CA  LEU R 282     -33.678  34.421 -17.582  1.00 61.21           C
ATOM   1675  C   LEU R 282     -34.803  34.646 -16.471  1.00 61.21           C
ATOM   1676  O   LEU R 282     -35.259  35.804 -16.348  1.00 61.21           O
ATOM   1677  CB  LEU R 282     -34.202  33.837 -18.842  1.00 61.21           C
ATOM   1678  CG  LEU R 282     -35.584  34.246 -19.426  1.00 61.21           C
ATOM   1679  CD1 LEU R 282     -35.499  35.796 -19.677  1.00 61.21           C
ATOM   1680  CD2 LEU R 282     -35.993  33.362 -20.648  1.00 61.21           C
ATOM   1681  N   PRO R 283     -35.179  33.601 -15.701  1.00 63.13           N
ATOM   1682  CA  PRO R 283     -36.139  33.768 -14.627  1.00 63.13           C
ATOM   1683  C   PRO R 283     -35.512  34.612 -13.535  1.00 63.13           C
ATOM   1684  O   PRO R 283     -36.291  35.365 -12.881  1.00 63.13           O
ATOM   1685  CB  PRO R 283     -36.518  32.308 -14.248  1.00 63.13           C
ATOM   1686  CG  PRO R 283     -35.281  31.559 -14.527  1.00 63.13           C
ATOM   1687  CD  PRO R 283     -34.903  32.203 -15.884  1.00 63.13           C
ATOM   1688  N   PHE R 284     -34.204  34.505 -13.246  1.00 66.89           N
ATOM   1689  CA  PHE R 284     -33.500  35.298 -12.116  1.00 66.89           C
ATOM   1690  C   PHE R 284     -33.329  36.786 -12.408  1.00 66.89           C
ATOM   1691  O   PHE R 284     -33.606  37.548 -11.512  1.00 66.89           O
ATOM   1692  CB  PHE R 284     -32.172  34.567 -11.869  1.00 66.89           C
ATOM   1693  CG  PHE R 284     -30.931  35.404 -11.617  1.00 66.89           C
ATOM   1694  CD1 PHE R 284     -30.738  36.082 -10.391  1.00 66.89           C
ATOM   1695  CD2 PHE R 284     -29.990  35.540 -12.649  1.00 66.89           C
ATOM   1696  CE1 PHE R 284     -29.663  37.002 -10.329  1.00 66.89           C
ATOM   1697  CE2 PHE R 284     -28.949  36.492 -12.565  1.00 66.89           C
ATOM   1698  CZ  PHE R 284     -28.802  37.242 -11.405  1.00 66.89           C
ATOM   1699  N   PHE R 285     -33.100  37.112 -13.655  1.00 61.90           N
ATOM   1700  CA  PHE R 285     -32.951  38.495 -14.215  1.00 61.90           C
ATOM   1701  C   PHE R 285     -34.251  39.364 -14.112  1.00 61.90           C
ATOM   1702  O   PHE R 285     -34.231  40.426 -13.516  1.00 61.90           O
ATOM   1703  CB  PHE R 285     -32.605  38.212 -15.699  1.00 61.90           C
ATOM   1704  CG  PHE R 285     -32.571  39.451 -16.622  1.00 61.90           C
ATOM   1705  CD1 PHE R 285     -31.389  40.280 -16.732  1.00 61.90           C
ATOM   1706  CD2 PHE R 285     -33.733  39.949 -17.342  1.00 61.90           C
ATOM   1707  CE1 PHE R 285     -31.383  41.443 -17.454  1.00 61.90           C
ATOM   1708  CE2 PHE R 285     -33.617  41.084 -18.157  1.00 61.90           C
ATOM   1709  CZ  PHE R 285     -32.472  41.880 -18.198  1.00 61.90           C
ATOM   1710  N   VAL R 286     -35.389  38.824 -14.616  1.00 65.05           N
ATOM   1711  CA  VAL R 286     -36.735  39.496 -14.591  1.00 65.05           C
ATOM   1712  C   VAL R 286     -37.215  39.644 -13.161  1.00 65.05           C
ATOM   1713  O   VAL R 286     -37.736  40.717 -12.770  1.00 65.05           O
ATOM   1714  CB  VAL R 286     -37.809  38.792 -15.449  1.00 65.05           C
ATOM   1715  CG1 VAL R 286     -37.335  38.542 -16.858  1.00 65.05           C
ATOM   1716  CG2 VAL R 286     -38.141  37.378 -14.856  1.00 65.05           C
ATOM   1717  N   ALA R 287     -36.959  38.684 -12.270  1.00 68.10           N
ATOM   1718  CA  ALA R 287     -37.393  38.771 -10.921  1.00 68.10           C
ATOM   1719  C   ALA R 287     -36.656  39.929 -10.137  1.00 68.10           C
ATOM   1720  O   ALA R 287     -37.275  40.673  -9.346  1.00 68.10           O
ATOM   1721  CB  ALA R 287     -37.030  37.415 -10.254  1.00 68.10           C
ATOM   1722  N   ASN R 288     -35.336  40.046 -10.408  1.00 69.51           N
ATOM   1723  CA  ASN R 288     -34.393  41.027  -9.773  1.00 69.51           C
ATOM   1724  C   ASN R 288     -34.794  42.452 -10.256  1.00 69.51           C
ATOM   1725  O   ASN R 288     -34.862  43.300  -9.429  1.00 69.51           O
ATOM   1726  CB  ASN R 288     -32.942  40.816 -10.256  1.00 69.51           C
ATOM   1727  CG  ASN R 288     -32.012  41.411  -9.217  1.00 69.51           C
ATOM   1728  ND2 ASN R 288     -31.083  42.331  -9.438  1.00 69.51           N
ATOM   1729  OD1 ASN R 288     -32.046  40.888  -8.094  1.00 69.51           O
ATOM   1730  N   ILE R 289     -35.147  42.662 -11.515  1.00 71.15           N
ATOM   1731  CA  ILE R 289     -35.605  43.979 -11.965  1.00 71.15           C
ATOM   1732  C   ILE R 289     -36.922  44.339 -11.403  1.00 71.15           C
ATOM   1733  O   ILE R 289     -37.081  45.473 -10.871  1.00 71.15           O
ATOM   1734  CB  ILE R 289     -35.615  43.972 -13.584  1.00 71.15           C
ATOM   1735  CG1 ILE R 289     -34.171  43.867 -14.242  1.00 71.15           C
ATOM   1736  CG2 ILE R 289     -36.396  45.168 -14.275  1.00 71.15           C
ATOM   1737  CD1 ILE R 289     -34.162  43.289 -15.655  1.00 71.15           C
ATOM   1738  N   VAL R 290     -37.865  43.410 -11.378  1.00 73.75           N
ATOM   1739  CA  VAL R 290     -39.158  43.450 -10.694  1.00 73.75           C
ATOM   1740  C   VAL R 290     -39.047  43.889  -9.167  1.00 73.75           C
ATOM   1741  O   VAL R 290     -39.714  44.778  -8.666  1.00 73.75           O
ATOM   1742  CB  VAL R 290     -39.918  42.185 -10.902  1.00 73.75           C
ATOM   1743  CG1 VAL R 290     -41.047  41.906  -9.922  1.00 73.75           C
ATOM   1744  CG2 VAL R 290     -40.465  42.074 -12.328  1.00 73.75           C
ATOM   1745  N   GLN R 291     -38.121  43.238  -8.391  1.00 74.93           N
ATOM   1746  CA  GLN R 291     -37.736  43.560  -7.022  1.00 74.93           C
ATOM   1747  C   GLN R 291     -37.098  44.954  -6.808  1.00 74.93           C
ATOM   1748  O   GLN R 291     -37.221  45.474  -5.701  1.00 74.93           O
ATOM   1749  CB  GLN R 291     -36.710  42.428  -6.560  1.00 74.93           C
ATOM   1750  CG  GLN R 291     -36.542  42.087  -5.017  1.00 74.93           C
ATOM   1751  CD  GLN R 291     -37.793  41.361  -4.446  1.00 74.93           C
ATOM   1752  NE2 GLN R 291     -37.620  40.189  -3.828  1.00 74.93           N
ATOM   1753  OE1 GLN R 291     -38.991  41.869  -4.515  1.00 74.93           O
ATOM   1754  N   ALA R 292     -36.458  45.596  -7.817  1.00 78.97           N
ATOM   1755  CA  ALA R 292     -35.950  47.029  -7.827  1.00 78.97           C
ATOM   1756  C   ALA R 292     -37.015  48.076  -8.153  1.00 78.97           C
ATOM   1757  O   ALA R 292     -37.055  49.067  -7.516  1.00 78.97           O
ATOM   1758  CB  ALA R 292     -34.769  47.290  -8.833  1.00 78.97           C
ATOM   1759  N   VAL R 293     -37.757  47.774  -9.228  1.00 80.00           N
ATOM   1760  CA  VAL R 293     -38.696  48.838  -9.692  1.00 80.00           C
ATOM   1761  C   VAL R 293     -39.982  49.019  -8.857  1.00 80.00           C
ATOM   1762  O   VAL R 293     -40.949  49.550  -9.453  1.00 80.00           O
ATOM   1763  CB  VAL R 293     -39.117  48.559 -11.184  1.00 80.00           C
ATOM   1764  CG1 VAL R 293     -37.830  48.567 -12.041  1.00 80.00           C
ATOM   1765  CG2 VAL R 293     -39.933  47.293 -11.402  1.00 80.00           C
ATOM   1766  N   CYS R 294     -39.982  48.495  -7.578  1.00 83.58           N
ATOM   1767  CA  CYS R 294     -40.986  48.576  -6.540  1.00 83.58           C
ATOM   1768  C   CYS R 294     -42.192  47.705  -6.820  1.00 83.58           C
ATOM   1769  O   CYS R 294     -43.191  47.902  -6.101  1.00 83.58           O
ATOM   1770  CB  CYS R 294     -41.332  49.996  -6.166  1.00 83.58           C
ATOM   1771  SG  CYS R 294     -40.002  50.874  -5.340  1.00 83.58           S
ATOM   1772  N   ASP R 295     -42.289  46.892  -7.925  1.00 80.34           N
ATOM   1773  CA  ASP R 295     -43.448  45.966  -8.173  1.00 80.34           C
ATOM   1774  C   ASP R 295     -43.317  44.757  -7.230  1.00 80.34           C
ATOM   1775  O   ASP R 295     -44.304  44.389  -6.642  1.00 80.34           O
ATOM   1776  CB  ASP R 295     -43.348  45.480  -9.610  1.00 80.34           C
ATOM   1777  CG  ASP R 295     -44.605  44.652 -10.042  1.00 80.34           C
ATOM   1778  OD1 ASP R 295     -45.669  44.817  -9.386  1.00 80.34           O
ATOM   1779  OD2 ASP R 295     -44.574  43.968 -11.068  1.00 80.34           O
ATOM   1780  N   CYS R 296     -42.090  44.301  -6.885  1.00 83.97           N
ATOM   1781  CA  CYS R 296     -41.709  43.318  -5.834  1.00 83.97           C
ATOM   1782  C   CYS R 296     -42.264  41.839  -5.971  1.00 83.97           C
ATOM   1783  O   CYS R 296     -43.442  41.689  -6.310  1.00 83.97           O
ATOM   1784  CB  CYS R 296     -42.063  43.850  -4.445  1.00 83.97           C
ATOM   1785  SG  CYS R 296     -41.156  45.364  -4.182  1.00 83.97           S
ATOM   1786  N   ILE R 297     -41.418  40.848  -5.682  1.00 79.52           N
ATOM   1787  CA  ILE R 297     -41.773  39.419  -5.535  1.00 79.52           C
ATOM   1788  C   ILE R 297     -41.335  38.940  -4.118  1.00 79.52           C
ATOM   1789  O   ILE R 297     -40.471  39.574  -3.576  1.00 79.52           O
ATOM   1790  CB  ILE R 297     -40.964  38.591  -6.579  1.00 79.52           C
ATOM   1791  CG1 ILE R 297     -39.475  38.880  -6.734  1.00 79.52           C
ATOM   1792  CG2 ILE R 297     -41.629  38.557  -7.955  1.00 79.52           C
ATOM   1793  CD1 ILE R 297     -38.478  37.813  -6.329  1.00 79.52           C
ATOM   1794  N   SER R 298     -41.895  37.863  -3.528  1.00 80.59           N
ATOM   1795  CA  SER R 298     -41.431  37.301  -2.257  1.00 80.59           C
ATOM   1796  C   SER R 298     -40.102  36.555  -2.523  1.00 80.59           C
ATOM   1797  O   SER R 298     -40.062  35.701  -3.455  1.00 80.59           O
ATOM   1798  CB  SER R 298     -42.539  36.280  -1.874  1.00 80.59           C
ATOM   1799  OG  SER R 298     -42.400  35.937  -0.552  1.00 80.59           O
ATOM   1800  N   PRO R 299     -39.070  36.972  -1.805  1.00 78.68           N
ATOM   1801  CA  PRO R 299     -37.717  36.383  -2.087  1.00 78.68           C
ATOM   1802  C   PRO R 299     -37.457  34.843  -2.090  1.00 78.68           C
ATOM   1803  O   PRO R 299     -36.470  34.453  -2.661  1.00 78.68           O
ATOM   1804  CB  PRO R 299     -36.782  37.085  -1.149  1.00 78.68           C
ATOM   1805  CG  PRO R 299     -37.487  38.339  -0.729  1.00 78.68           C
ATOM   1806  CD  PRO R 299     -38.992  38.023  -0.765  1.00 78.68           C
ATOM   1807  N   GLY R 300     -38.304  34.021  -1.436  1.00 78.21           N
ATOM   1808  CA  GLY R 300     -38.293  32.536  -1.303  1.00 78.21           C
ATOM   1809  C   GLY R 300     -38.265  31.917  -2.686  1.00 78.21           C
ATOM   1810  O   GLY R 300     -37.824  30.765  -2.817  1.00 78.21           O
ATOM   1811  N   LEU R 301     -38.839  32.619  -3.680  1.00 77.01           N
ATOM   1812  CA  LEU R 301     -38.717  32.213  -5.109  1.00 77.01           C
ATOM   1813  C   LEU R 301     -37.294  32.467  -5.670  1.00 77.01           C
ATOM   1814  O   LEU R 301     -36.637  31.552  -6.218  1.00 77.01           O
ATOM   1815  CB  LEU R 301     -39.663  32.980  -6.009  1.00 77.01           C
ATOM   1816  CG  LEU R 301     -41.046  33.349  -5.453  1.00 77.01           C
ATOM   1817  CD1 LEU R 301     -41.727  34.474  -6.274  1.00 77.01           C
ATOM   1818  CD2 LEU R 301     -42.034  32.188  -5.301  1.00 77.01           C
ATOM   1819  N   PHE R 302     -36.754  33.681  -5.453  1.00 73.34           N
ATOM   1820  CA  PHE R 302     -35.408  34.146  -5.974  1.00 73.34           C
ATOM   1821  C   PHE R 302     -34.256  33.334  -5.410  1.00 73.34           C
ATOM   1822  O   PHE R 302     -33.313  33.042  -6.132  1.00 73.34           O
ATOM   1823  CB  PHE R 302     -35.255  35.621  -5.492  1.00 73.34           C
ATOM   1824  CG  PHE R 302     -34.060  36.349  -6.162  1.00 73.34           C
ATOM   1825  CD1 PHE R 302     -34.114  36.698  -7.494  1.00 73.34           C
ATOM   1826  CD2 PHE R 302     -32.884  36.742  -5.388  1.00 73.34           C
ATOM   1827  CE1 PHE R 302     -33.116  37.412  -8.070  1.00 73.34           C
ATOM   1828  CE2 PHE R 302     -31.867  37.530  -5.981  1.00 73.34           C
ATOM   1829  CZ  PHE R 302     -32.038  37.811  -7.295  1.00 73.34           C
ATOM   1830  N   ASP R 303     -34.457  32.799  -4.161  1.00 77.21           N
ATOM   1831  CA  ASP R 303     -33.566  31.829  -3.436  1.00 77.21           C
ATOM   1832  C   ASP R 303     -33.335  30.563  -4.347  1.00 77.21           C
ATOM   1833  O   ASP R 303     -32.273  30.073  -4.465  1.00 77.21           O
ATOM   1834  CB  ASP R 303     -34.092  31.325  -2.055  1.00 77.21           C
ATOM   1835  CG  ASP R 303     -34.011  32.258  -0.928  1.00 77.21           C
ATOM   1836  OD1 ASP R 303     -33.111  33.107  -0.823  1.00 77.21           O
ATOM   1837  OD2 ASP R 303     -34.733  32.039   0.021  1.00 77.21           O
ATOM   1838  N   VAL R 304     -34.444  30.060  -4.953  1.00 74.38           N
ATOM   1839  CA  VAL R 304     -34.425  28.821  -5.816  1.00 74.38           C
ATOM   1840  C   VAL R 304     -34.005  29.158  -7.256  1.00 74.38           C
ATOM   1841  O   VAL R 304     -33.201  28.394  -7.811  1.00 74.38           O
ATOM   1842  CB  VAL R 304     -35.714  28.096  -5.840  1.00 74.38           C
ATOM   1843  CG1 VAL R 304     -35.790  26.768  -6.720  1.00 74.38           C
ATOM   1844  CG2 VAL R 304     -36.101  27.777  -4.383  1.00 74.38           C
ATOM   1845  N   LEU R 305     -34.390  30.361  -7.733  1.00 70.86           N
ATOM   1846  CA  LEU R 305     -34.059  30.822  -9.113  1.00 70.86           C
ATOM   1847  C   LEU R 305     -32.532  31.063  -9.306  1.00 70.86           C
ATOM   1848  O   LEU R 305     -32.073  30.861 -10.449  1.00 70.86           O
ATOM   1849  CB  LEU R 305     -34.862  32.041  -9.441  1.00 70.86           C
ATOM   1850  CG  LEU R 305     -36.374  31.812  -9.555  1.00 70.86           C
ATOM   1851  CD1 LEU R 305     -37.071  33.175  -9.752  1.00 70.86           C
ATOM   1852  CD2 LEU R 305     -36.768  30.795 -10.644  1.00 70.86           C
ATOM   1853  N   THR R 306     -31.781  31.204  -8.203  1.00 71.99           N
ATOM   1854  CA  THR R 306     -30.362  31.226  -8.221  1.00 71.99           C
ATOM   1855  C   THR R 306     -29.754  29.835  -8.613  1.00 71.99           C
ATOM   1856  O   THR R 306     -28.814  29.795  -9.375  1.00 71.99           O
ATOM   1857  CB  THR R 306     -29.902  31.662  -6.771  1.00 71.99           C
ATOM   1858  CG2 THR R 306     -28.469  31.533  -6.360  1.00 71.99           C
ATOM   1859  OG1 THR R 306     -30.344  33.008  -6.475  1.00 71.99           O
ATOM   1860  N   TRP R 307     -30.266  28.697  -8.070  1.00 76.68           N
ATOM   1861  CA  TRP R 307     -29.835  27.326  -8.484  1.00 76.68           C
ATOM   1862  C   TRP R 307     -30.167  26.920  -9.883  1.00 76.68           C
ATOM   1863  O   TRP R 307     -29.445  26.201 -10.561  1.00 76.68           O
ATOM   1864  CB  TRP R 307     -30.311  26.195  -7.456  1.00 76.68           C
ATOM   1865  CG  TRP R 307     -29.965  26.439  -6.032  1.00 76.68           C
ATOM   1866  CD1 TRP R 307     -30.542  27.274  -5.137  1.00 76.68           C
ATOM   1867  CD2 TRP R 307     -28.765  25.934  -5.366  1.00 76.68           C
ATOM   1868  CE2 TRP R 307     -28.731  26.386  -3.983  1.00 76.68           C
ATOM   1869  CE3 TRP R 307     -27.719  25.026  -5.732  1.00 76.68           C
ATOM   1870  NE1 TRP R 307     -29.777  27.281  -3.898  1.00 76.68           N
ATOM   1871  CZ2 TRP R 307     -27.789  25.895  -3.065  1.00 76.68           C
ATOM   1872  CZ3 TRP R 307     -26.736  24.665  -4.783  1.00 76.68           C
ATOM   1873  CH2 TRP R 307     -26.808  25.018  -3.416  1.00 76.68           C
ATOM   1874  N   LEU R 308     -31.258  27.462 -10.350  1.00 69.92           N
ATOM   1875  CA  LEU R 308     -31.686  27.395 -11.732  1.00 69.92           C
ATOM   1876  C   LEU R 308     -30.738  28.183 -12.689  1.00 69.92           C
ATOM   1877  O   LEU R 308     -30.535  27.694 -13.852  1.00 69.92           O
ATOM   1878  CB  LEU R 308     -33.144  27.721 -11.996  1.00 69.92           C
ATOM   1879  CG  LEU R 308     -34.295  26.845 -11.363  1.00 69.92           C
ATOM   1880  CD1 LEU R 308     -35.466  27.607 -10.954  1.00 69.92           C
ATOM   1881  CD2 LEU R 308     -34.629  25.615 -12.304  1.00 69.92           C
ATOM   1882  N   GLY R 309     -29.918  29.173 -12.183  1.00 68.02           N
ATOM   1883  CA  GLY R 309     -28.917  29.914 -12.962  1.00 68.02           C
ATOM   1884  C   GLY R 309     -27.571  29.191 -12.774  1.00 68.02           C
ATOM   1885  O   GLY R 309     -26.956  28.969 -13.851  1.00 68.02           O
ATOM   1886  N   TYR R 310     -27.262  28.628 -11.554  1.00 71.64           N
ATOM   1887  CA  TYR R 310     -26.129  27.747 -11.285  1.00 71.64           C
ATOM   1888  C   TYR R 310     -26.104  26.510 -12.144  1.00 71.64           C
ATOM   1889  O   TYR R 310     -25.070  25.848 -12.238  1.00 71.64           O
ATOM   1890  CB  TYR R 310     -26.062  27.502  -9.815  1.00 71.64           C
ATOM   1891  CG  TYR R 310     -25.718  28.628  -8.787  1.00 71.64           C
ATOM   1892  CD1 TYR R 310     -25.320  29.870  -9.202  1.00 71.64           C
ATOM   1893  CD2 TYR R 310     -25.824  28.316  -7.445  1.00 71.64           C
ATOM   1894  CE1 TYR R 310     -25.125  30.899  -8.299  1.00 71.64           C
ATOM   1895  CE2 TYR R 310     -25.673  29.355  -6.504  1.00 71.64           C
ATOM   1896  CZ  TYR R 310     -25.316  30.622  -6.969  1.00 71.64           C
ATOM   1897  OH  TYR R 310     -25.302  31.570  -6.008  1.00 71.64           O
ATOM   1898  N   CYS R 311     -27.303  26.190 -12.693  1.00 70.92           N
ATOM   1899  CA  CYS R 311     -27.461  25.042 -13.576  1.00 70.92           C
ATOM   1900  C   CYS R 311     -26.591  25.116 -14.834  1.00 70.92           C
ATOM   1901  O   CYS R 311     -26.265  24.042 -15.306  1.00 70.92           O
ATOM   1902  CB  CYS R 311     -28.868  24.677 -14.006  1.00 70.92           C
ATOM   1903  SG  CYS R 311     -29.687  23.942 -12.557  1.00 70.92           S
ATOM   1904  N   ASN R 312     -26.204  26.294 -15.337  1.00 66.66           N
ATOM   1905  CA  ASN R 312     -25.119  26.517 -16.295  1.00 66.66           C
ATOM   1906  C   ASN R 312     -23.822  25.820 -15.821  1.00 66.66           C
ATOM   1907  O   ASN R 312     -23.258  25.046 -16.610  1.00 66.66           O
ATOM   1908  CB  ASN R 312     -24.888  28.055 -16.420  1.00 66.66           C
ATOM   1909  CG  ASN R 312     -24.322  28.599 -17.675  1.00 66.66           C
ATOM   1910  ND2 ASN R 312     -23.669  27.846 -18.454  1.00 66.66           N
ATOM   1911  OD1 ASN R 312     -24.466  29.786 -17.912  1.00 66.66           O
ATOM   1912  N   SER R 313     -23.328  26.115 -14.587  1.00 69.85           N
ATOM   1913  CA  SER R 313     -22.052  25.672 -14.072  1.00 69.85           C
ATOM   1914  C   SER R 313     -22.028  24.169 -13.770  1.00 69.85           C
ATOM   1915  O   SER R 313     -20.985  23.565 -13.929  1.00 69.85           O
ATOM   1916  CB  SER R 313     -21.774  26.530 -12.909  1.00 69.85           C
ATOM   1917  OG  SER R 313     -21.746  27.954 -13.318  1.00 69.85           O
ATOM   1918  N   THR R 314     -23.221  23.656 -13.509  1.00 73.48           N
ATOM   1919  CA  THR R 314     -23.432  22.172 -13.382  1.00 73.48           C
ATOM   1920  C   THR R 314     -23.350  21.463 -14.736  1.00 73.48           C
ATOM   1921  O   THR R 314     -22.920  20.330 -14.759  1.00 73.48           O
ATOM   1922  CB  THR R 314     -24.795  21.859 -12.663  1.00 73.48           C
ATOM   1923  CG2 THR R 314     -24.917  20.396 -12.135  1.00 73.48           C
ATOM   1924  OG1 THR R 314     -24.928  22.746 -11.610  1.00 73.48           O
ATOM   1925  N   MET R 315     -23.936  22.125 -15.766  1.00 69.34           N
ATOM   1926  CA  MET R 315     -24.047  21.530 -17.109  1.00 69.34           C
ATOM   1927  C   MET R 315     -22.742  21.659 -17.876  1.00 69.34           C
ATOM   1928  O   MET R 315     -22.392  20.739 -18.633  1.00 69.34           O
ATOM   1929  CB  MET R 315     -25.122  22.263 -17.941  1.00 69.34           C
ATOM   1930  CG  MET R 315     -26.576  21.843 -17.675  1.00 69.34           C
ATOM   1931  SD  MET R 315     -27.727  22.588 -18.830  1.00 69.34           S
ATOM   1932  CE  MET R 315     -27.865  24.320 -18.250  1.00 69.34           C
ATOM   1933  N   ASN R 316     -21.997  22.753 -17.731  1.00 65.39           N
ATOM   1934  CA  ASN R 316     -20.922  23.022 -18.669  1.00 65.39           C
ATOM   1935  C   ASN R 316     -19.772  22.039 -18.872  1.00 65.39           C
ATOM   1936  O   ASN R 316     -19.487  21.834 -20.025  1.00 65.39           O
ATOM   1937  CB  ASN R 316     -20.232  24.422 -18.362  1.00 65.39           C
ATOM   1938  CG  ASN R 316     -20.995  25.640 -18.656  1.00 65.39           C
ATOM   1939  ND2 ASN R 316     -20.760  26.731 -17.939  1.00 65.39           N
ATOM   1940  OD1 ASN R 316     -21.708  25.681 -19.688  1.00 65.39           O
ATOM   1941  N   PRO R 317     -19.128  21.458 -17.785  1.00 68.62           N
ATOM   1942  CA  PRO R 317     -18.122  20.374 -17.979  1.00 68.62           C
ATOM   1943  C   PRO R 317     -18.701  19.017 -18.487  1.00 68.62           C
ATOM   1944  O   PRO R 317     -17.904  18.109 -18.788  1.00 68.62           O
ATOM   1945  CB  PRO R 317     -17.552  20.077 -16.525  1.00 68.62           C
ATOM   1946  CG  PRO R 317     -18.768  20.531 -15.702  1.00 68.62           C
ATOM   1947  CD  PRO R 317     -19.329  21.797 -16.311  1.00 68.62           C
ATOM   1948  N   ILE R 318     -20.032  18.710 -18.484  1.00 67.13           N
ATOM   1949  CA  ILE R 318     -20.578  17.366 -18.920  1.00 67.13           C
ATOM   1950  C   ILE R 318     -21.153  17.505 -20.280  1.00 67.13           C
ATOM   1951  O   ILE R 318     -21.014  16.521 -21.013  1.00 67.13           O
ATOM   1952  CB  ILE R 318     -21.611  16.723 -17.908  1.00 67.13           C
ATOM   1953  CG1 ILE R 318     -22.785  17.678 -17.476  1.00 67.13           C
ATOM   1954  CG2 ILE R 318     -20.807  16.085 -16.736  1.00 67.13           C
ATOM   1955  CD1 ILE R 318     -23.984  16.967 -16.803  1.00 67.13           C
ATOM   1956  N   ILE R 319     -21.686  18.691 -20.685  1.00 63.92           N
ATOM   1957  CA  ILE R 319     -22.172  18.869 -22.029  1.00 63.92           C
ATOM   1958  C   ILE R 319     -20.970  19.170 -22.913  1.00 63.92           C
ATOM   1959  O   ILE R 319     -21.003  18.782 -24.086  1.00 63.92           O
ATOM   1960  CB  ILE R 319     -23.232  19.985 -22.174  1.00 63.92           C
ATOM   1961  CG1 ILE R 319     -24.422  19.855 -21.130  1.00 63.92           C
ATOM   1962  CG2 ILE R 319     -23.756  19.957 -23.570  1.00 63.92           C
ATOM   1963  CD1 ILE R 319     -25.024  18.478 -21.094  1.00 63.92           C
ATOM   1964  N   TYR R 320     -19.932  19.881 -22.419  1.00 58.09           N
ATOM   1965  CA  TYR R 320     -18.766  20.166 -23.247  1.00 58.09           C
ATOM   1966  C   TYR R 320     -18.064  18.967 -23.963  1.00 58.09           C
ATOM   1967  O   TYR R 320     -17.744  18.995 -25.186  1.00 58.09           O
ATOM   1968  CB  TYR R 320     -17.778  21.281 -22.850  1.00 58.09           C
ATOM   1969  CG  TYR R 320     -18.156  22.661 -23.523  1.00 58.09           C
ATOM   1970  CD1 TYR R 320     -17.289  23.262 -24.464  1.00 58.09           C
ATOM   1971  CD2 TYR R 320     -19.331  23.376 -23.160  1.00 58.09           C
ATOM   1972  CE1 TYR R 320     -17.538  24.512 -25.006  1.00 58.09           C
ATOM   1973  CE2 TYR R 320     -19.664  24.635 -23.763  1.00 58.09           C
ATOM   1974  CZ  TYR R 320     -18.726  25.198 -24.691  1.00 58.09           C
ATOM   1975  OH  TYR R 320     -18.994  26.324 -25.404  1.00 58.09           O
ATOM   1976  N   PRO R 321     -17.843  17.845 -23.194  1.00 65.27           N
ATOM   1977  CA  PRO R 321     -17.548  16.523 -23.785  1.00 65.27           C
ATOM   1978  C   PRO R 321     -18.541  15.981 -24.802  1.00 65.27           C
ATOM   1979  O   PRO R 321     -18.162  15.025 -25.460  1.00 65.27           O
ATOM   1980  CB  PRO R 321     -17.441  15.588 -22.616  1.00 65.27           C
ATOM   1981  CG  PRO R 321     -17.129  16.398 -21.425  1.00 65.27           C
ATOM   1982  CD  PRO R 321     -17.748  17.759 -21.736  1.00 65.27           C
ATOM   1983  N   LEU R 322     -19.833  16.411 -24.821  1.00 64.24           N
ATOM   1984  CA  LEU R 322     -20.705  15.960 -25.839  1.00 64.24           C
ATOM   1985  C   LEU R 322     -20.561  16.688 -27.222  1.00 64.24           C
ATOM   1986  O   LEU R 322     -20.607  16.067 -28.248  1.00 64.24           O
ATOM   1987  CB  LEU R 322     -22.131  16.039 -25.374  1.00 64.24           C
ATOM   1988  CG  LEU R 322     -22.376  15.416 -24.014  1.00 64.24           C
ATOM   1989  CD1 LEU R 322     -23.822  15.674 -23.463  1.00 64.24           C
ATOM   1990  CD2 LEU R 322     -21.988  13.888 -24.021  1.00 64.24           C
ATOM   1991  N   PHE R 323     -20.095  17.990 -27.062  1.00 60.48           N
ATOM   1992  CA  PHE R 323     -19.618  18.776 -28.259  1.00 60.48           C
ATOM   1993  C   PHE R 323     -18.211  18.424 -28.768  1.00 60.48           C
ATOM   1994  O   PHE R 323     -18.104  17.896 -29.883  1.00 60.48           O
ATOM   1995  CB  PHE R 323     -19.679  20.238 -27.868  1.00 60.48           C
ATOM   1996  CG  PHE R 323     -20.879  20.845 -27.187  1.00 60.48           C
ATOM   1997  CD1 PHE R 323     -20.712  21.861 -26.260  1.00 60.48           C
ATOM   1998  CD2 PHE R 323     -22.205  20.542 -27.660  1.00 60.48           C
ATOM   1999  CE1 PHE R 323     -21.768  22.520 -25.692  1.00 60.48           C
ATOM   2000  CE2 PHE R 323     -23.306  21.198 -27.119  1.00 60.48           C
ATOM   2001  CZ  PHE R 323     -23.072  22.190 -26.152  1.00 60.48           C
ATOM   2002  N   MET R 324     -17.200  18.548 -27.983  1.00 59.66           N
ATOM   2003  CA  MET R 324     -15.801  18.388 -28.339  1.00 59.66           C
ATOM   2004  C   MET R 324     -15.409  17.067 -27.799  1.00 59.66           C
ATOM   2005  O   MET R 324     -14.842  16.946 -26.719  1.00 59.66           O
ATOM   2006  CB  MET R 324     -15.000  19.563 -27.645  1.00 59.66           C
ATOM   2007  CG  MET R 324     -15.389  20.873 -28.419  1.00 59.66           C
ATOM   2008  SD  MET R 324     -14.290  22.225 -28.297  1.00 59.66           S
ATOM   2009  CE  MET R 324     -12.748  21.620 -29.189  1.00 59.66           C
ATOM   2010  N   ARG R 325     -15.694  15.999 -28.576  1.00 60.43           N
ATOM   2011  CA  ARG R 325     -15.603  14.616 -28.270  1.00 60.43           C
ATOM   2012  C   ARG R 325     -14.197  14.089 -28.077  1.00 60.43           C
ATOM   2013  O   ARG R 325     -14.035  12.980 -27.536  1.00 60.43           O
ATOM   2014  CB  ARG R 325     -16.428  13.705 -29.250  1.00 60.43           C
ATOM   2015  CG  ARG R 325     -17.839  14.280 -29.373  1.00 60.43           C
ATOM   2016  CD  ARG R 325     -18.770  13.498 -30.284  1.00 60.43           C
ATOM   2017  NE  ARG R 325     -18.608  13.752 -31.750  1.00 60.43           N
ATOM   2018  CZ  ARG R 325     -19.224  13.199 -32.780  1.00 60.43           C
ATOM   2019  NH1 ARG R 325     -19.043  13.652 -33.979  1.00 60.43           N
ATOM   2020  NH2 ARG R 325     -20.172  12.286 -32.676  1.00 60.43           N
ATOM   2021  N   ASP R 326     -13.142  14.905 -28.411  1.00 62.98           N
ATOM   2022  CA  ASP R 326     -11.739  14.682 -27.988  1.00 62.98           C
ATOM   2023  C   ASP R 326     -11.747  14.418 -26.465  1.00 62.98           C
ATOM   2024  O   ASP R 326     -11.025  13.553 -25.971  1.00 62.98           O
ATOM   2025  CB  ASP R 326     -10.689  15.757 -28.443  1.00 62.98           C
ATOM   2026  CG  ASP R 326     -10.801  16.364 -29.902  1.00 62.98           C
ATOM   2027  OD1 ASP R 326     -11.247  15.627 -30.784  1.00 62.98           O
ATOM   2028  OD2 ASP R 326     -10.204  17.467 -30.110  1.00 62.98           O
ATOM   2029  N   PHE R 327     -12.641  15.221 -25.769  1.00 66.47           N
ATOM   2030  CA  PHE R 327     -12.564  15.221 -24.297  1.00 66.47           C
ATOM   2031  C   PHE R 327     -13.074  13.891 -23.651  1.00 66.47           C
ATOM   2032  O   PHE R 327     -12.720  13.600 -22.491  1.00 66.47           O
ATOM   2033  CB  PHE R 327     -13.373  16.478 -23.834  1.00 66.47           C
ATOM   2034  CG  PHE R 327     -12.864  17.821 -24.303  1.00 66.47           C
ATOM   2035  CD1 PHE R 327     -13.698  18.886 -24.019  1.00 66.47           C
ATOM   2036  CD2 PHE R 327     -11.594  18.046 -24.891  1.00 66.47           C
ATOM   2037  CE1 PHE R 327     -13.286  20.205 -24.311  1.00 66.47           C
ATOM   2038  CE2 PHE R 327     -11.276  19.303 -25.346  1.00 66.47           C
ATOM   2039  CZ  PHE R 327     -12.105  20.393 -25.048  1.00 66.47           C
ATOM   2040  N   LYS R 328     -13.963  13.278 -24.396  1.00 67.30           N
ATOM   2041  CA  LYS R 328     -14.669  12.100 -23.916  1.00 67.30           C
ATOM   2042  C   LYS R 328     -13.835  10.865 -24.059  1.00 67.30           C
ATOM   2043  O   LYS R 328     -13.981   9.997 -23.197  1.00 67.30           O
ATOM   2044  CB  LYS R 328     -15.987  11.992 -24.674  1.00 67.30           C
ATOM   2045  CG  LYS R 328     -17.215  11.345 -23.898  1.00 67.30           C
ATOM   2046  CD  LYS R 328     -18.632  11.667 -24.431  1.00 67.30           C
ATOM   2047  CE  LYS R 328     -18.886  11.500 -25.964  1.00 67.30           C
ATOM   2048  NZ  LYS R 328     -18.761  10.109 -26.383  1.00 67.30           N
ATOM   2049  N   ARG R 329     -13.020  10.833 -25.117  1.00 68.60           N
ATOM   2050  CA  ARG R 329     -11.942   9.881 -25.304  1.00 68.60           C
ATOM   2051  C   ARG R 329     -10.862  10.077 -24.212  1.00 68.60           C
ATOM   2052  O   ARG R 329     -10.412   9.068 -23.682  1.00 68.60           O
ATOM   2053  CB  ARG R 329     -11.377  10.077 -26.698  1.00 68.60           C
ATOM   2054  CG  ARG R 329     -12.323   9.478 -27.723  1.00 68.60           C
ATOM   2055  CD  ARG R 329     -11.795   9.667 -29.164  1.00 68.60           C
ATOM   2056  NE  ARG R 329     -11.970  11.094 -29.583  1.00 68.60           N
ATOM   2057  CZ  ARG R 329     -12.758  11.467 -30.643  1.00 68.60           C
ATOM   2058  NH1 ARG R 329     -13.660  10.678 -31.089  1.00 68.60           N
ATOM   2059  NH2 ARG R 329     -12.488  12.661 -31.121  1.00 68.60           N
ATOM   2060  N   ALA R 330     -10.466  11.365 -24.016  1.00 71.91           N
ATOM   2061  CA  ALA R 330      -9.625  11.841 -22.935  1.00 71.91           C
ATOM   2062  C   ALA R 330     -10.131  11.273 -21.589  1.00 71.91           C
ATOM   2063  O   ALA R 330      -9.321  10.558 -20.937  1.00 71.91           O
ATOM   2064  CB  ALA R 330      -9.516  13.373 -22.962  1.00 71.91           C
ATOM   2065  N   LEU R 331     -11.403  11.518 -21.155  1.00 75.12           N
ATOM   2066  CA  LEU R 331     -12.068  11.165 -19.884  1.00 75.12           C
ATOM   2067  C   LEU R 331     -11.987   9.588 -19.583  1.00 75.12           C
ATOM   2068  O   LEU R 331     -11.782   9.202 -18.423  1.00 75.12           O
ATOM   2069  CB  LEU R 331     -13.562  11.680 -19.859  1.00 75.12           C
ATOM   2070  CG  LEU R 331     -13.891  13.085 -19.433  1.00 75.12           C
ATOM   2071  CD1 LEU R 331     -15.419  13.287 -19.333  1.00 75.12           C
ATOM   2072  CD2 LEU R 331     -13.201  13.413 -18.046  1.00 75.12           C
ATOM   2073  N   GLY R 332     -11.896   8.822 -20.653  1.00 78.29           N
ATOM   2074  CA  GLY R 332     -11.885   7.368 -20.609  1.00 78.29           C
ATOM   2075  C   GLY R 332     -10.432   6.898 -20.570  1.00 78.29           C
ATOM   2076  O   GLY R 332     -10.164   5.694 -20.646  1.00 78.29           O
ATOM   2077  N   ARG R 333      -9.466   7.782 -20.593  1.00 78.47           N
ATOM   2078  CA  ARG R 333      -8.079   7.575 -20.267  1.00 78.47           C
ATOM   2079  C   ARG R 333      -7.692   8.568 -19.138  1.00 78.47           C
ATOM   2080  O   ARG R 333      -6.691   9.306 -19.169  1.00 78.47           O
ATOM   2081  CB  ARG R 333      -7.196   7.699 -21.545  1.00 78.47           C
ATOM   2082  CG  ARG R 333      -7.434   6.558 -22.622  1.00 78.47           C
ATOM   2083  CD  ARG R 333      -6.276   6.241 -23.600  1.00 78.47           C
ATOM   2084  NE  ARG R 333      -5.080   5.615 -22.877  1.00 78.47           N
ATOM   2085  CZ  ARG R 333      -4.294   4.596 -23.349  1.00 78.47           C
ATOM   2086  NH1 ARG R 333      -3.579   3.883 -22.502  1.00 78.47           N
ATOM   2087  NH2 ARG R 333      -4.248   4.238 -24.611  1.00 78.47           N
ATOM   2088  N   PHE R 334      -8.655   8.755 -18.172  1.00 81.47           N
ATOM   2089  CA  PHE R 334      -8.485   9.624 -17.004  1.00 81.47           C
ATOM   2090  C   PHE R 334      -9.245   9.063 -15.812  1.00 81.47           C
ATOM   2091  O   PHE R 334      -9.751   7.972 -15.864  1.00 81.47           O
ATOM   2092  CB  PHE R 334      -8.977  11.060 -17.464  1.00 81.47           C
ATOM   2093  CG  PHE R 334      -8.496  12.121 -16.524  1.00 81.47           C
ATOM   2094  CD1 PHE R 334      -7.113  12.241 -16.251  1.00 81.47           C
ATOM   2095  CD2 PHE R 334      -9.345  13.024 -15.904  1.00 81.47           C
ATOM   2096  CE1 PHE R 334      -6.667  13.362 -15.454  1.00 81.47           C
ATOM   2097  CE2 PHE R 334      -8.902  14.000 -15.065  1.00 81.47           C
ATOM   2098  CZ  PHE R 334      -7.531  14.220 -14.786  1.00 81.47           C
ATOM   2099  N   LEU R 335      -9.362   9.908 -14.745  1.00 85.63           N
ATOM   2100  CA  LEU R 335      -9.799   9.479 -13.445  1.00 85.63           C
ATOM   2101  C   LEU R 335     -11.268   9.029 -13.133  1.00 85.63           C
ATOM   2102  O   LEU R 335     -11.414   8.227 -12.189  1.00 85.63           O
ATOM   2103  CB  LEU R 335      -9.226  10.471 -12.362  1.00 85.63           C
ATOM   2104  CG  LEU R 335      -9.306  10.042 -10.847  1.00 85.63           C
ATOM   2105  CD1 LEU R 335      -8.494   8.735 -10.523  1.00 85.63           C
ATOM   2106  CD2 LEU R 335      -8.976  11.230  -9.930  1.00 85.63           C
ATOM   2107  N   PRO R 336     -12.326   9.312 -13.934  1.00 88.61           N
ATOM   2108  CA  PRO R 336     -13.612   8.679 -13.627  1.00 88.61           C
ATOM   2109  C   PRO R 336     -13.757   7.222 -14.098  1.00 88.61           C
ATOM   2110  O   PRO R 336     -14.609   6.550 -13.655  1.00 88.61           O
ATOM   2111  CB  PRO R 336     -14.580   9.672 -14.261  1.00 88.61           C
ATOM   2112  CG  PRO R 336     -13.862  10.247 -15.446  1.00 88.61           C
ATOM   2113  CD  PRO R 336     -12.517  10.468 -14.808  1.00 88.61           C
ATOM   2114  N   CYS R 337     -12.953   6.913 -15.108  1.00 92.80           N
ATOM   2115  CA  CYS R 337     -12.863   5.597 -15.750  1.00 92.80           C
ATOM   2116  C   CYS R 337     -11.385   5.294 -16.076  1.00 92.80           C
ATOM   2117  O   CYS R 337     -10.981   5.515 -17.232  1.00 92.80           O
ATOM   2118  CB  CYS R 337     -13.789   5.466 -16.938  1.00 92.80           C
ATOM   2119  SG  CYS R 337     -15.514   5.287 -16.491  1.00 92.80           S
ATOM   2120  N   PRO R 338     -10.436   4.922 -15.148  1.00 93.20           N
ATOM   2121  CA  PRO R 338      -9.011   4.672 -15.494  1.00 93.20           C
ATOM   2122  C   PRO R 338      -8.644   3.327 -15.977  1.00 93.20           C
ATOM   2123  O   PRO R 338      -7.727   3.145 -16.763  1.00 93.20           O
ATOM   2124  CB  PRO R 338      -8.307   4.983 -14.166  1.00 93.20           C
ATOM   2125  CG  PRO R 338      -9.332   4.672 -13.069  1.00 93.20           C
ATOM   2126  CD  PRO R 338     -10.672   4.990 -13.681  1.00 93.20           C
TER    2127      PRO R 338 
HETATM 2128  C1  UNK     0     -24.490  43.189  -5.184  1.00  0.00           C
HETATM 2129  N1  UNK     0     -26.790  41.798  -4.483  1.00  0.00           N
HETATM 2130  O1  UNK     0     -25.480  43.256  -2.772  1.00  0.00           O
HETATM 2131  S1  UNK     0     -25.928  43.325  -4.209  1.00  0.00           S
HETATM 2132  C2  UNK     0     -24.336  43.839  -6.444  1.00  0.00           C
HETATM 2133  N2  UNK     0     -27.960  39.552  -7.801  1.00  0.00           N
HETATM 2134  O2  UNK     0     -26.763  44.391  -4.691  1.00  0.00           O
HETATM 2135  C3  UNK     0     -23.132  43.651  -7.112  1.00  0.00           C
HETATM 2136  N3  UNK     0     -27.933  37.637  -6.602  1.00  0.00           N
HETATM 2137  C4  UNK     0     -22.112  42.891  -6.493  1.00  0.00           C
HETATM 2138  N4  UNK     0     -27.893  34.729  -6.438  1.00  0.00           N
HETATM 2139  C5  UNK     0     -22.251  42.341  -5.251  1.00  0.00           C
HETATM 2140  C6  UNK     0     -23.438  42.467  -4.651  1.00  0.00           C
HETATM 2141  C7  UNK     0     -27.207  41.230  -5.694  1.00  0.00           C
HETATM 2142  C8  UNK     0     -27.347  39.805  -5.452  1.00  0.00           C
HETATM 2143  C9  UNK     0     -27.106  39.573  -4.010  1.00  0.00           C
HETATM 2144  C10 UNK     0     -26.808  40.799  -3.573  1.00  0.00           C
HETATM 2145  C11 UNK     0     -27.369  41.789  -7.051  1.00  0.00           C
HETATM 2146  C12 UNK     0     -27.688  40.864  -8.075  1.00  0.00           C
HETATM 2147  C13 UNK     0     -27.724  39.022  -6.606  1.00  0.00           C
HETATM 2148  C14 UNK     0     -27.475  43.190  -7.387  1.00  0.00           C
HETATM 2149  C15 UNK     0     -27.635  43.550  -8.750  1.00  0.00           C
HETATM 2150  C16 UNK     0     -27.677  42.586  -9.731  1.00  0.00           C
HETATM 2151  C17 UNK     0     -27.831  41.274  -9.399  1.00  0.00           C
HETATM 2152  C18 UNK     0     -27.238  36.739  -7.602  1.00  0.00           C
HETATM 2153  C19 UNK     0     -27.900  35.329  -7.804  1.00  0.00           C
HETATM 2154  C20 UNK     0     -28.761  35.529  -5.516  1.00  0.00           C
HETATM 2155  C21 UNK     0     -28.149  36.919  -5.296  1.00  0.00           C
HETATM 2156  F1  UNK     0     -23.107  44.252  -8.366  1.00  0.00           F
HETATM 2157  H01 UNK     0     -28.241  33.782  -6.487  1.00  0.00           H
HETATM 2158  H02 UNK     0     -26.947  34.730  -6.083  1.00  0.00           H
CONECT 2128 2131
CONECT 2128 2132
CONECT 2128 2132
CONECT 2128 2140
CONECT 2129 2131 2141 2144
CONECT 2130 2131
CONECT 2130 2131
CONECT 2131 2128 2129
CONECT 2131 2130
CONECT 2131 2130
CONECT 2131 2134
CONECT 2131 2134
CONECT 2132 2128
CONECT 2132 2128
CONECT 2132 2135
CONECT 2133 2146
CONECT 2133 2147
CONECT 2133 2147
CONECT 2134 2131
CONECT 2134 2131
CONECT 2135 2132
CONECT 2135 2137
CONECT 2135 2137
CONECT 2135 2156
CONECT 2136 2147 2152 2155
CONECT 2137 2135
CONECT 2137 2135
CONECT 2137 2139
CONECT 2138 2153 2154 2157 2158
CONECT 2139 2137
CONECT 2139 2140
CONECT 2139 2140
CONECT 2140 2128
CONECT 2140 2139
CONECT 2140 2139
CONECT 2141 2129
CONECT 2141 2142
CONECT 2141 2142
CONECT 2141 2145
CONECT 2142 2141
CONECT 2142 2141
CONECT 2142 2143 2147
CONECT 2143 2142
CONECT 2143 2144
CONECT 2143 2144
CONECT 2144 2129
CONECT 2144 2143
CONECT 2144 2143
CONECT 2145 2141
CONECT 2145 2146
CONECT 2145 2146
CONECT 2145 2148
CONECT 2146 2133
CONECT 2146 2145
CONECT 2146 2145
CONECT 2146 2151
CONECT 2147 2133
CONECT 2147 2133
CONECT 2147 2136 2142
CONECT 2148 2145
CONECT 2148 2149
CONECT 2148 2149
CONECT 2149 2148
CONECT 2149 2148
CONECT 2149 2150
CONECT 2150 2149
CONECT 2150 2151
CONECT 2150 2151
CONECT 2151 2146
CONECT 2151 2150
CONECT 2151 2150
CONECT 2152 2136 2153
CONECT 2153 2138 2152
CONECT 2154 2138 2155
CONECT 2155 2136 2154
CONECT 2156 2135
CONECT 2157 2138
CONECT 2158 2138
END
