# Supplementary material for: Superiority of the Triple-Acting 5-HT6R/5-HT3R Antagonist and MAO-B Reversible Inhibitor PZ-1922 over 5-HT6R Antagonist Intepirdine in Alleviation of Cognitive Deficits in Rats
Source: J Med Chem. 2023 Oct 5;66(21):14928–47. doi: 10.1021/acs.jmedchem.3c01482 (PMC10641814; doi:10.1021/acs.jmedchem.3c01482)
Supplement: Supplementary file 5 — jm3c01482_si_006.pdb [file jm3c01482_si_006.pdb]

ATOM      1  N   ASN A   3      18.081 -14.367  28.018  1.00 31.57           N
ATOM      2  CA  ASN A   3      19.446 -13.836  27.915  1.00 31.21           C
ATOM      3  C   ASN A   3      19.304 -12.313  27.592  1.00 30.53           C
ATOM      4  O   ASN A   3      18.232 -11.863  27.261  1.00 30.50           O
ATOM      5  CB  ASN A   3      20.314 -14.622  26.814  1.00 31.97           C
ATOM      6  CG  ASN A   3      19.866 -14.577  25.335  1.00 32.96           C
ATOM      7  ND2 ASN A   3      19.971 -15.705  24.619  1.00 34.35           N
ATOM      8  OD1 ASN A   3      19.484 -13.554  24.771  1.00 34.81           O
ATOM      9  N   LYS A   4      20.425 -11.579  27.813  1.00 29.33           N
ATOM     10  CA  LYS A   4      20.572 -10.135  27.621  1.00 28.34           C
ATOM     11  C   LYS A   4      21.179  -9.705  26.266  1.00 27.14           C
ATOM     12  O   LYS A   4      22.367  -9.910  25.966  1.00 27.27           O
ATOM     13  CB  LYS A   4      21.265  -9.427  28.784  1.00 28.85           C
ATOM     14  CG  LYS A   4      20.328  -9.320  29.954  1.00 30.24           C
ATOM     15  CD  LYS A   4      21.151  -8.741  31.044  1.00 33.29           C
ATOM     16  CE  LYS A   4      20.526  -8.541  32.508  1.00 34.29           C
ATOM     17  NZ  LYS A   4      19.754  -9.685  32.980  1.00 36.02           N
ATOM     18  N   CYS A   5      20.342  -9.162  25.392  1.00 25.42           N
ATOM     19  CA  CYS A   5      20.708  -8.171  24.328  1.00 23.85           C
ATOM     20  C   CYS A   5      20.362  -6.832  24.972  1.00 22.65           C
ATOM     21  O   CYS A   5      20.159  -6.705  26.179  1.00 22.66           O
ATOM     22  CB  CYS A   5      19.951  -8.449  22.972  1.00 23.98           C
ATOM     23  SG  CYS A   5      18.308  -7.844  22.821  1.00 23.37           S
ATOM     24  N   ASP A   6      20.332  -5.798  24.138  1.00 21.12           N
ATOM     25  CA  ASP A   6      20.023  -4.435  24.463  1.00 19.86           C
ATOM     26  C   ASP A   6      18.601  -4.059  23.861  1.00 18.90           C
ATOM     27  O   ASP A   6      18.066  -3.070  24.473  1.00 18.57           O
ATOM     28  CB  ASP A   6      21.074  -3.370  23.919  1.00 20.05           C
ATOM     29  CG  ASP A   6      22.589  -3.624  24.331  1.00 20.69           C
ATOM     30  OD1 ASP A   6      22.851  -4.061  25.465  1.00 21.89           O
ATOM     31  OD2 ASP A   6      23.375  -3.134  23.504  1.00 19.96           O
ATOM     32  N   VAL A   7      18.021  -4.654  22.770  1.00 17.71           N
ATOM     33  CA  VAL A   7      16.945  -4.102  22.050  1.00 16.52           C
ATOM     34  C   VAL A   7      16.411  -5.209  21.202  1.00 15.87           C
ATOM     35  O   VAL A   7      17.000  -5.521  20.174  1.00 15.57           O
ATOM     36  CB  VAL A   7      17.321  -2.760  21.336  1.00 16.65           C
ATOM     37  CG1 VAL A   7      18.380  -2.763  20.306  1.00 16.33           C
ATOM     38  CG2 VAL A   7      16.047  -2.094  20.776  1.00 16.46           C
ATOM     39  N   VAL A   8      15.404  -5.898  21.708  1.00 14.89           N
ATOM     40  CA  VAL A   8      14.599  -6.862  20.910  1.00 13.97           C
ATOM     41  C   VAL A   8      13.764  -6.031  19.952  1.00 13.87           C
ATOM     42  O   VAL A   8      12.933  -5.236  20.400  1.00 13.28           O
ATOM     43  CB  VAL A   8      13.712  -7.804  21.773  1.00 14.13           C
ATOM     44  CG1 VAL A   8      12.626  -8.587  20.959  1.00 14.21           C
ATOM     45  CG2 VAL A   8      14.522  -8.770  22.626  1.00 14.31           C
ATOM     46  N   VAL A   9      14.013  -6.201  18.649  1.00 13.17           N
ATOM     47  CA  VAL A   9      12.972  -5.966  17.583  1.00 12.99           C
ATOM     48  C   VAL A   9      12.105  -7.181  17.474  1.00 12.55           C
ATOM     49  O   VAL A   9      12.603  -8.305  17.372  1.00 13.01           O
ATOM     50  CB  VAL A   9      13.673  -5.729  16.224  1.00 12.81           C
ATOM     51  CG1 VAL A   9      12.704  -5.374  15.078  1.00 13.09           C
ATOM     52  CG2 VAL A   9      14.701  -4.637  16.430  1.00 12.94           C
ATOM     53  N   VAL A  10      10.816  -6.962  17.564  1.00 12.17           N
ATOM     54  CA  VAL A  10       9.799  -7.906  17.242  1.00 11.98           C
ATOM     55  C   VAL A  10       9.352  -7.720  15.803  1.00 11.83           C
ATOM     56  O   VAL A  10       8.907  -6.569  15.516  1.00 11.49           O
ATOM     57  CB  VAL A  10       8.563  -7.728  18.247  1.00 12.26           C
ATOM     58  CG1 VAL A  10       7.340  -8.677  17.920  1.00 12.21           C
ATOM     59  CG2 VAL A  10       8.960  -7.779  19.725  1.00 12.43           C
ATOM     60  N   GLY A  11       9.373  -8.721  15.003  1.00 11.87           N
ATOM     61  CA  GLY A  11       9.075  -8.658  13.584  1.00 11.57           C
ATOM     62  C   GLY A  11      10.451  -8.461  12.823  1.00 11.70           C
ATOM     63  O   GLY A  11      11.318  -7.656  13.240  1.00 11.82           O
ATOM     64  N   GLY A  12      10.650  -9.253  11.786  1.00 11.53           N
ATOM     65  CA  GLY A  12      11.764  -9.108  10.886  1.00 11.35           C
ATOM     66  C   GLY A  12      11.191  -8.560   9.619  1.00 11.47           C
ATOM     67  O   GLY A  12      11.452  -9.038   8.475  1.00 11.74           O
ATOM     68  N   GLY A  13      10.434  -7.506   9.793  1.00 10.98           N
ATOM     69  CA  GLY A  13       9.840  -6.796   8.695  1.00 11.01           C
ATOM     70  C   GLY A  13      10.905  -5.879   7.907  1.00 10.94           C
ATOM     71  O   GLY A  13      11.999  -5.775   8.327  1.00 11.08           O
ATOM     72  N   ILE A  14      10.457  -5.149   6.863  1.00 10.91           N
ATOM     73  CA  ILE A  14      11.218  -4.036   6.200  1.00 10.81           C
ATOM     74  C   ILE A  14      11.452  -2.853   7.221  1.00 10.93           C
ATOM     75  O   ILE A  14      12.564  -2.251   7.211  1.00 10.93           O
ATOM     76  CB  ILE A  14      10.362  -3.428   4.968  1.00 10.85           C
ATOM     77  CG1 ILE A  14      10.108  -4.628   4.003  1.00 10.67           C
ATOM     78  CG2 ILE A  14      11.023  -2.270   4.183  1.00 10.20           C
ATOM     79  CD1 ILE A  14      11.266  -5.169   3.179  1.00 10.74           C
ATOM     80  N   SER A  15      10.426  -2.595   8.060  1.00 11.08           N
ATOM     81  CA  SER A  15      10.505  -1.625   9.119  1.00 11.21           C
ATOM     82  C   SER A  15      11.508  -2.041  10.263  1.00 11.18           C
ATOM     83  O   SER A  15      12.142  -1.237  10.937  1.00 11.17           O
ATOM     84  CB  SER A  15       9.078  -1.425   9.665  1.00 11.01           C
ATOM     85  OG  SER A  15       8.829  -0.221  10.382  1.00 11.81           O
ATOM     86  N   GLY A  16      11.509  -3.379  10.480  1.00 11.39           N
ATOM     87  CA  GLY A  16      12.230  -4.097  11.563  1.00 11.85           C
ATOM     88  C   GLY A  16      13.691  -4.046  11.134  1.00 12.25           C
ATOM     89  O   GLY A  16      14.526  -3.690  11.919  1.00 12.44           O
ATOM     90  N   MET A  17      14.078  -4.572   9.990  1.00 12.27           N
ATOM     91  CA  MET A  17      15.420  -4.528   9.470  1.00 12.52           C
ATOM     92  C   MET A  17      15.976  -3.067   9.519  1.00 12.50           C
ATOM     93  O   MET A  17      17.134  -2.876   9.951  1.00 12.55           O
ATOM     94  CB  MET A  17      15.359  -5.183   8.059  1.00 12.62           C
ATOM     95  CG  MET A  17      14.903  -6.636   8.084  1.00 13.72           C
ATOM     96  SD  MET A  17      16.182  -7.765   8.761  1.00 17.38           S
ATOM     97  CE  MET A  17      15.021  -9.091   9.337  1.00 20.21           C
ATOM     98  N   ALA A  18      15.197  -2.024   9.057  1.00 12.05           N
ATOM     99  CA  ALA A  18      15.563  -0.550   8.924  1.00 12.24           C
ATOM    100  C   ALA A  18      15.979   0.011  10.326  1.00 12.47           C
ATOM    101  O   ALA A  18      16.873   0.860  10.378  1.00 12.68           O
ATOM    102  CB  ALA A  18      14.405   0.262   8.340  1.00 12.22           C
ATOM    103  N   ALA A  19      15.326  -0.535  11.381  1.00 12.39           N
ATOM    104  CA  ALA A  19      15.608  -0.146  12.751  1.00 12.70           C
ATOM    105  C   ALA A  19      16.805  -1.063  13.130  1.00 13.11           C
ATOM    106  O   ALA A  19      17.800  -0.461  13.527  1.00 13.40           O
ATOM    107  CB  ALA A  19      14.347  -0.422  13.655  1.00 12.80           C
ATOM    108  N   ALA A  20      16.717  -2.363  12.954  1.00 13.40           N
ATOM    109  CA  ALA A  20      17.637  -3.279  13.466  1.00 13.58           C
ATOM    110  C   ALA A  20      19.119  -3.066  13.002  1.00 13.99           C
ATOM    111  O   ALA A  20      20.005  -3.164  13.857  1.00 14.32           O
ATOM    112  CB  ALA A  20      17.092  -4.692  13.329  1.00 13.73           C
ATOM    113  N   LYS A  21      19.377  -2.857  11.747  1.00 14.08           N
ATOM    114  CA  LYS A  21      20.598  -2.458  11.140  1.00 14.22           C
ATOM    115  C   LYS A  21      21.199  -1.132  11.646  1.00 14.38           C
ATOM    116  O   LYS A  21      22.372  -1.094  11.995  1.00 14.49           O
ATOM    117  CB  LYS A  21      20.383  -2.605   9.612  1.00 14.22           C
ATOM    118  CG  LYS A  21      21.239  -1.814   8.638  1.00 14.92           C
ATOM    119  CD  LYS A  21      22.684  -1.964   8.722  1.00 13.87           C
ATOM    120  CE  LYS A  21      23.489  -1.292   7.574  1.00 13.98           C
ATOM    121  NZ  LYS A  21      24.915  -1.261   7.804  1.00 13.53           N
ATOM    122  N   LEU A  22      20.441  -0.022  11.788  1.00 14.50           N
ATOM    123  CA  LEU A  22      20.862   1.216  12.381  1.00 14.94           C
ATOM    124  C   LEU A  22      21.313   0.967  13.855  1.00 15.50           C
ATOM    125  O   LEU A  22      22.311   1.636  14.263  1.00 15.81           O
ATOM    126  CB  LEU A  22      19.669   2.217  12.266  1.00 14.70           C
ATOM    127  CG  LEU A  22      19.954   3.683  12.727  1.00 14.96           C
ATOM    128  CD1 LEU A  22      21.148   4.347  11.990  1.00 15.40           C
ATOM    129  CD2 LEU A  22      18.623   4.495  12.491  1.00 14.87           C
ATOM    130  N   LEU A  23      20.743  -0.021  14.607  1.00 15.83           N
ATOM    131  CA  LEU A  23      21.150  -0.320  15.955  1.00 16.46           C
ATOM    132  C   LEU A  23      22.442  -1.100  15.992  1.00 16.85           C
ATOM    133  O   LEU A  23      23.351  -0.702  16.707  1.00 17.10           O
ATOM    134  CB  LEU A  23      19.975  -1.098  16.556  1.00 16.32           C
ATOM    135  CG  LEU A  23      18.688  -0.350  16.919  1.00 16.61           C
ATOM    136  CD1 LEU A  23      17.527  -1.246  17.311  1.00 16.85           C
ATOM    137  CD2 LEU A  23      18.927   0.863  17.878  1.00 17.09           C
ATOM    138  N   HIS A  24      22.561  -2.175  15.164  1.00 17.19           N
ATOM    139  CA  HIS A  24      23.787  -2.843  14.860  1.00 17.72           C
ATOM    140  C   HIS A  24      24.964  -1.858  14.504  1.00 18.03           C
ATOM    141  O   HIS A  24      26.098  -2.109  14.936  1.00 18.14           O
ATOM    142  CB  HIS A  24      23.506  -3.987  13.890  1.00 17.77           C
ATOM    143  CG  HIS A  24      24.595  -4.949  13.522  1.00 18.41           C
ATOM    144  CD2 HIS A  24      25.012  -5.422  12.296  1.00 18.85           C
ATOM    145  ND1 HIS A  24      25.327  -5.688  14.435  1.00 19.40           N
ATOM    146  CE1 HIS A  24      26.160  -6.451  13.816  1.00 19.68           C
ATOM    147  NE2 HIS A  24      25.926  -6.447  12.466  1.00 18.93           N
ATOM    148  N   ASP A  25      24.707  -0.820  13.633  1.00 18.17           N
ATOM    149  CA  ASP A  25      25.652   0.204  13.303  1.00 18.68           C
ATOM    150  C   ASP A  25      26.067   1.136  14.459  1.00 19.22           C
ATOM    151  O   ASP A  25      27.200   1.607  14.422  1.00 19.61           O
ATOM    152  CB  ASP A  25      25.241   1.218  12.201  1.00 18.16           C
ATOM    153  CG  ASP A  25      25.318   0.657  10.789  1.00 18.39           C
ATOM    154  OD1 ASP A  25      24.916   1.411   9.894  1.00 17.28           O
ATOM    155  OD2 ASP A  25      26.025  -0.302  10.467  1.00 17.71           O
ATOM    156  N   SER A  26      25.264   1.254  15.501  1.00 19.82           N
ATOM    157  CA  SER A  26      25.629   1.955  16.760  1.00 20.67           C
ATOM    158  C   SER A  26      26.513   1.084  17.660  1.00 20.70           C
ATOM    159  O   SER A  26      27.071   1.557  18.640  1.00 21.24           O
ATOM    160  CB  SER A  26      24.343   2.286  17.483  1.00 20.89           C
ATOM    161  OG  SER A  26      24.525   3.336  18.434  1.00 22.88           O
ATOM    162  N   GLY A  27      26.538  -0.210  17.330  1.00 20.60           N
ATOM    163  CA  GLY A  27      27.221  -1.235  18.062  1.00 20.68           C
ATOM    164  C   GLY A  27      26.341  -1.718  19.189  1.00 20.63           C
ATOM    165  O   GLY A  27      26.906  -2.347  20.044  1.00 20.88           O
ATOM    166  N   LEU A  28      25.030  -1.424  19.242  1.00 20.28           N
ATOM    167  CA  LEU A  28      24.076  -2.022  20.125  1.00 20.21           C
ATOM    168  C   LEU A  28      23.851  -3.516  19.853  1.00 19.91           C
ATOM    169  O   LEU A  28      23.707  -3.902  18.680  1.00 19.88           O
ATOM    170  CB  LEU A  28      22.741  -1.343  20.105  1.00 20.33           C
ATOM    171  CG  LEU A  28      22.406  -0.286  21.150  1.00 20.76           C
ATOM    172  CD1 LEU A  28      23.476   0.757  21.305  1.00 22.05           C
ATOM    173  CD2 LEU A  28      20.975   0.374  20.847  1.00 21.89           C
ATOM    174  N   ASN A  29      23.911  -4.403  20.867  1.00 19.70           N
ATOM    175  CA  ASN A  29      23.529  -5.844  20.716  1.00 19.59           C
ATOM    176  C   ASN A  29      21.974  -5.909  20.495  1.00 19.06           C
ATOM    177  O   ASN A  29      21.241  -5.762  21.441  1.00 18.79           O
ATOM    178  CB  ASN A  29      23.872  -6.600  22.070  1.00 20.11           C
ATOM    179  CG  ASN A  29      25.353  -6.874  22.106  1.00 21.84           C
ATOM    180  ND2 ASN A  29      25.840  -7.046  23.301  1.00 23.62           N
ATOM    181  OD1 ASN A  29      26.046  -6.901  21.057  1.00 24.07           O
ATOM    182  N   VAL A  30      21.645  -6.210  19.243  1.00 18.69           N
ATOM    183  CA  VAL A  30      20.319  -6.315  18.760  1.00 18.08           C
ATOM    184  C   VAL A  30      19.983  -7.814  18.433  1.00 17.53           C
ATOM    185  O   VAL A  30      20.845  -8.509  17.919  1.00 17.45           O
ATOM    186  CB  VAL A  30      20.119  -5.276  17.548  1.00 18.04           C
ATOM    187  CG1 VAL A  30      21.175  -5.278  16.467  1.00 18.71           C
ATOM    188  CG2 VAL A  30      18.681  -5.420  16.933  1.00 18.45           C
ATOM    189  N   VAL A  31      18.711  -8.181  18.709  1.00 16.95           N
ATOM    190  CA  VAL A  31      18.105  -9.367  18.321  1.00 16.61           C
ATOM    191  C   VAL A  31      16.850  -9.028  17.532  1.00 16.21           C
ATOM    192  O   VAL A  31      16.173  -8.040  17.843  1.00 16.47           O
ATOM    193  CB  VAL A  31      17.823 -10.302  19.568  1.00 16.85           C
ATOM    194  CG1 VAL A  31      16.977 -11.553  19.266  1.00 17.50           C
ATOM    195  CG2 VAL A  31      19.180 -10.673  20.161  1.00 16.90           C
ATOM    196  N   VAL A  32      16.545  -9.839  16.509  1.00 15.43           N
ATOM    197  CA  VAL A  32      15.386  -9.623  15.680  1.00 14.69           C
ATOM    198  C   VAL A  32      14.591 -10.972  15.784  1.00 14.44           C
ATOM    199  O   VAL A  32      14.993 -11.972  15.138  1.00 14.24           O
ATOM    200  CB  VAL A  32      15.674  -9.335  14.200  1.00 14.72           C
ATOM    201  CG1 VAL A  32      14.364  -9.179  13.364  1.00 14.56           C
ATOM    202  CG2 VAL A  32      16.681  -8.134  14.024  1.00 13.98           C
ATOM    203  N   LEU A  33      13.475 -11.015  16.532  1.00 13.92           N
ATOM    204  CA  LEU A  33      12.507 -12.098  16.694  1.00 13.78           C
ATOM    205  C   LEU A  33      11.518 -12.018  15.510  1.00 13.72           C
ATOM    206  O   LEU A  33      10.946 -10.938  15.404  1.00 14.00           O
ATOM    207  CB  LEU A  33      11.750 -12.197  18.109  1.00 13.69           C
ATOM    208  CG  LEU A  33      12.698 -12.652  19.263  1.00 13.80           C
ATOM    209  CD1 LEU A  33      12.148 -12.467  20.733  1.00 14.16           C
ATOM    210  CD2 LEU A  33      13.298 -14.059  19.106  1.00 14.92           C
ATOM    211  N   GLU A  34      11.324 -13.091  14.765  1.00 13.81           N
ATOM    212  CA  GLU A  34      10.406 -13.290  13.653  1.00 13.30           C
ATOM    213  C   GLU A  34       9.525 -14.531  13.819  1.00 13.24           C
ATOM    214  O   GLU A  34      10.098 -15.577  14.201  1.00 13.13           O
ATOM    215  CB  GLU A  34      11.227 -13.338  12.330  1.00 13.40           C
ATOM    216  CG  GLU A  34      10.351 -13.782  11.110  1.00 13.20           C
ATOM    217  CD  GLU A  34       9.181 -12.771  10.848  1.00 12.64           C
ATOM    218  OE1 GLU A  34       9.403 -11.562  10.847  1.00 11.80           O
ATOM    219  OE2 GLU A  34       8.073 -13.308  10.604  1.00 13.16           O
ATOM    220  N   ALA A  35       8.249 -14.408  13.472  1.00 12.79           N
ATOM    221  CA  ALA A  35       7.242 -15.468  13.703  1.00 12.79           C
ATOM    222  C   ALA A  35       7.375 -16.572  12.713  1.00 12.70           C
ATOM    223  O   ALA A  35       7.274 -17.791  13.154  1.00 12.56           O
ATOM    224  CB  ALA A  35       5.870 -14.852  13.477  1.00 12.76           C
ATOM    225  N   ARG A  36       7.659 -16.241  11.433  1.00 13.00           N
ATOM    226  CA  ARG A  36       7.635 -17.209  10.326  1.00 13.36           C
ATOM    227  C   ARG A  36       9.011 -17.796  10.000  1.00 13.86           C
ATOM    228  O   ARG A  36      10.047 -17.451  10.448  1.00 13.80           O
ATOM    229  CB  ARG A  36       6.953 -16.454   9.152  1.00 12.91           C
ATOM    230  CG  ARG A  36       5.692 -15.685   9.475  1.00 12.87           C
ATOM    231  CD  ARG A  36       5.287 -14.850   8.251  1.00 11.74           C
ATOM    232  NE  ARG A  36       5.022 -15.678   7.091  1.00 11.63           N
ATOM    233  CZ  ARG A  36       5.558 -15.775   5.901  1.00 11.48           C
ATOM    234  NH1 ARG A  36       6.691 -15.167   5.740  1.00 12.11           N
ATOM    235  NH2 ARG A  36       4.948 -16.494   4.957  1.00 12.54           N
ATOM    236  N   ASP A  37       8.914 -18.584   8.918  1.00 14.21           N
ATOM    237  CA  ASP A  37       9.988 -19.448   8.349  1.00 14.89           C
ATOM    238  C   ASP A  37      11.130 -18.741   7.625  1.00 14.91           C
ATOM    239  O   ASP A  37      12.112 -19.304   7.102  1.00 15.09           O
ATOM    240  CB  ASP A  37       9.464 -20.569   7.387  1.00 15.37           C
ATOM    241  CG  ASP A  37       8.484 -21.584   7.936  1.00 17.25           C
ATOM    242  OD1 ASP A  37       7.715 -21.301   8.892  1.00 19.01           O
ATOM    243  OD2 ASP A  37       8.339 -22.681   7.316  1.00 20.04           O
ATOM    244  N   ARG A  38      10.863 -17.476   7.410  1.00 14.56           N
ATOM    245  CA  ARG A  38      11.572 -16.464   6.638  1.00 14.53           C
ATOM    246  C   ARG A  38      11.186 -15.069   7.151  1.00 14.22           C
ATOM    247  O   ARG A  38      10.119 -14.883   7.835  1.00 14.47           O
ATOM    248  CB  ARG A  38      11.184 -16.487   5.157  1.00 14.46           C
ATOM    249  CG  ARG A  38       9.739 -16.420   4.807  1.00 14.72           C
ATOM    250  CD  ARG A  38       9.437 -16.485   3.343  1.00 14.66           C
ATOM    251  NE  ARG A  38       9.862 -17.761   2.706  1.00 14.30           N
ATOM    252  CZ  ARG A  38      10.717 -17.941   1.692  1.00 14.35           C
ATOM    253  NH1 ARG A  38      11.486 -17.054   1.120  1.00 13.78           N
ATOM    254  NH2 ARG A  38      10.726 -19.238   1.330  1.00 12.87           N
ATOM    255  N   VAL A  39      12.013 -14.029   6.810  1.00 14.05           N
ATOM    256  CA  VAL A  39      11.745 -12.610   7.064  1.00 13.49           C
ATOM    257  C   VAL A  39      10.950 -11.879   5.964  1.00 13.42           C
ATOM    258  O   VAL A  39      10.410 -12.500   5.012  1.00 13.71           O
ATOM    259  CB  VAL A  39      13.163 -12.001   7.120  1.00 13.68           C
ATOM    260  CG1 VAL A  39      14.036 -12.431   8.286  1.00 14.09           C
ATOM    261  CG2 VAL A  39      13.870 -12.036   5.725  1.00 13.44           C
ATOM    262  N   GLY A  40      10.789 -10.575   6.130  1.00 12.89           N
ATOM    263  CA  GLY A  40      10.230  -9.656   5.145  1.00 12.19           C
ATOM    264  C   GLY A  40       8.708  -9.626   5.155  1.00 11.52           C
ATOM    265  O   GLY A  40       8.148  -8.626   4.585  1.00 11.97           O
ATOM    266  N   GLY A  41       8.012 -10.587   5.745  1.00 11.20           N
ATOM    267  CA  GLY A  41       6.576 -10.713   5.913  1.00 10.83           C
ATOM    268  C   GLY A  41       5.856 -10.713   4.526  1.00 10.45           C
ATOM    269  O   GLY A  41       5.890 -11.647   3.735  1.00 10.60           O
ATOM    270  N   ARG A  42       5.243  -9.549   4.292  1.00 10.54           N
ATOM    271  CA  ARG A  42       4.598  -9.316   2.987  1.00  9.99           C
ATOM    272  C   ARG A  42       5.521  -9.231   1.769  1.00 10.33           C
ATOM    273  O   ARG A  42       5.164  -9.641   0.648  1.00 10.46           O
ATOM    274  CB  ARG A  42       3.744  -8.064   3.184  1.00 10.10           C
ATOM    275  CG  ARG A  42       2.532  -8.361   4.218  1.00  9.46           C
ATOM    276  CD  ARG A  42       1.786  -7.049   4.674  1.00 10.50           C
ATOM    277  NE  ARG A  42       2.477  -6.171   5.685  1.00 11.05           N
ATOM    278  CZ  ARG A  42       1.968  -5.040   6.175  1.00 11.80           C
ATOM    279  NH1 ARG A  42       0.821  -4.466   5.776  1.00 11.66           N
ATOM    280  NH2 ARG A  42       2.698  -4.282   6.981  1.00 11.75           N
ATOM    281  N   THR A  43       6.752  -8.883   1.958  1.00 10.58           N
ATOM    282  CA  THR A  43       7.778  -9.019   0.946  1.00 10.51           C
ATOM    283  C   THR A  43       8.194 -10.505   0.935  1.00 11.08           C
ATOM    284  O   THR A  43       8.701 -11.037   1.989  1.00 11.14           O
ATOM    285  CB  THR A  43       8.918  -7.995   1.166  1.00 10.73           C
ATOM    286  CG2 THR A  43       8.475  -6.646   1.497  1.00 10.90           C
ATOM    287  OG1 THR A  43       9.962  -8.421   1.991  1.00 11.85           O
ATOM    288  N   TYR A  44       8.005 -11.210  -0.208  1.00 11.18           N
ATOM    289  CA  TYR A  44       8.025 -12.624  -0.272  1.00 11.75           C
ATOM    290  C   TYR A  44       8.311 -13.055  -1.700  1.00 11.45           C
ATOM    291  O   TYR A  44       7.557 -12.617  -2.602  1.00 11.41           O
ATOM    292  CB  TYR A  44       6.742 -13.210   0.332  1.00 12.79           C
ATOM    293  CG  TYR A  44       6.561 -14.724   0.449  1.00 14.37           C
ATOM    294  CD1 TYR A  44       7.648 -15.663   0.254  1.00 16.05           C
ATOM    295  CD2 TYR A  44       5.283 -15.184   0.785  1.00 17.02           C
ATOM    296  CE1 TYR A  44       7.352 -17.047   0.233  1.00 16.94           C
ATOM    297  CE2 TYR A  44       5.035 -16.547   1.000  1.00 17.14           C
ATOM    298  CZ  TYR A  44       6.078 -17.467   0.627  1.00 17.23           C
ATOM    299  OH  TYR A  44       5.790 -18.816   0.534  1.00 18.36           O
ATOM    300  N   THR A  45       9.447 -13.733  -2.015  1.00 11.09           N
ATOM    301  CA  THR A  45       9.725 -14.171  -3.366  1.00 11.16           C
ATOM    302  C   THR A  45      10.325 -15.646  -3.325  1.00 11.46           C
ATOM    303  O   THR A  45      11.124 -15.900  -2.368  1.00 11.38           O
ATOM    304  CB  THR A  45      10.750 -13.218  -4.132  1.00 11.14           C
ATOM    305  CG2 THR A  45      11.283 -13.637  -5.464  1.00 10.88           C
ATOM    306  OG1 THR A  45      10.381 -11.849  -4.154  1.00 11.35           O
ATOM    307  N   LEU A  46      10.064 -16.479  -4.328  1.00 12.00           N
ATOM    308  CA  LEU A  46      10.600 -17.807  -4.455  1.00 12.74           C
ATOM    309  C   LEU A  46      11.220 -18.002  -5.743  1.00 13.04           C
ATOM    310  O   LEU A  46      10.842 -17.382  -6.701  1.00 13.25           O
ATOM    311  CB  LEU A  46       9.341 -18.730  -4.383  1.00 13.02           C
ATOM    312  CG  LEU A  46       8.757 -18.945  -2.975  1.00 13.79           C
ATOM    313  CD1 LEU A  46       7.510 -19.873  -3.268  1.00 16.23           C
ATOM    314  CD2 LEU A  46       9.651 -19.432  -1.793  1.00 14.07           C
ATOM    315  N   ARG A  47      12.322 -18.799  -5.805  1.00 13.38           N
ATOM    316  CA  ARG A  47      13.048 -19.186  -7.091  1.00 13.80           C
ATOM    317  C   ARG A  47      12.639 -20.561  -7.587  1.00 14.07           C
ATOM    318  O   ARG A  47      12.231 -21.437  -6.774  1.00 13.83           O
ATOM    319  CB  ARG A  47      14.548 -19.298  -6.900  1.00 13.78           C
ATOM    320  CG  ARG A  47      15.101 -17.912  -6.454  1.00 14.93           C
ATOM    321  CD  ARG A  47      16.601 -17.803  -6.676  1.00 16.41           C
ATOM    322  NE  ARG A  47      17.049 -16.677  -5.963  1.00 16.42           N
ATOM    323  CZ  ARG A  47      17.448 -16.595  -4.719  1.00 16.68           C
ATOM    324  NH1 ARG A  47      17.462 -17.667  -3.910  1.00 16.92           N
ATOM    325  NH2 ARG A  47      17.918 -15.446  -4.219  1.00 15.75           N
ATOM    326  N   ASN A  48      12.599 -20.712  -8.895  1.00 14.36           N
ATOM    327  CA  ASN A  48      12.562 -21.964  -9.660  1.00 14.77           C
ATOM    328  C   ASN A  48      12.953 -21.624 -11.067  1.00 15.54           C
ATOM    329  O   ASN A  48      12.248 -20.852 -11.682  1.00 15.35           O
ATOM    330  CB  ASN A  48      11.208 -22.675  -9.462  1.00 14.66           C
ATOM    331  CG  ASN A  48      10.936 -23.797 -10.445  1.00 15.07           C
ATOM    332  ND2 ASN A  48       9.662 -24.113 -10.834  1.00 14.82           N
ATOM    333  OD1 ASN A  48      11.868 -24.489 -10.798  1.00 13.28           O
ATOM    334  N   GLN A  49      14.090 -22.163 -11.564  1.00 16.34           N
ATOM    335  CA  GLN A  49      14.676 -21.806 -12.862  1.00 17.61           C
ATOM    336  C   GLN A  49      13.729 -21.839 -14.062  1.00 17.13           C
ATOM    337  O   GLN A  49      13.744 -20.936 -14.902  1.00 17.56           O
ATOM    338  CB  GLN A  49      16.040 -22.469 -13.109  1.00 18.10           C
ATOM    339  CG  GLN A  49      16.102 -23.994 -12.952  1.00 23.10           C
ATOM    340  CD  GLN A  49      17.559 -24.477 -13.270  1.00 27.76           C
ATOM    341  NE2 GLN A  49      17.674 -25.713 -13.608  1.00 29.31           N
ATOM    342  OE1 GLN A  49      18.543 -23.809 -12.994  1.00 31.03           O
ATOM    343  N   LYS A  50      12.724 -22.736 -14.016  1.00 16.72           N
ATOM    344  CA  LYS A  50      11.535 -22.815 -14.905  1.00 16.50           C
ATOM    345  C   LYS A  50      10.789 -21.479 -14.985  1.00 15.92           C
ATOM    346  O   LYS A  50      10.178 -21.162 -16.008  1.00 16.10           O
ATOM    347  CB  LYS A  50      10.679 -24.045 -14.565  1.00 16.80           C
ATOM    348  CG  LYS A  50      11.510 -25.414 -14.652  1.00 18.39           C
ATOM    349  CD  LYS A  50      12.014 -25.899 -16.044  1.00 21.88           C
ATOM    350  CE  LYS A  50      12.920 -27.186 -16.027  1.00 24.37           C
ATOM    351  NZ  LYS A  50      13.166 -27.681 -17.350  1.00 26.78           N
ATOM    352  N   VAL A  51      10.865 -20.642 -13.963  1.00 15.02           N
ATOM    353  CA  VAL A  51      10.046 -19.381 -13.974  1.00 14.18           C
ATOM    354  C   VAL A  51      10.845 -18.148 -13.475  1.00 13.75           C
ATOM    355  O   VAL A  51      10.294 -17.055 -13.214  1.00 13.34           O
ATOM    356  CB  VAL A  51       8.713 -19.518 -13.110  1.00 14.27           C
ATOM    357  CG1 VAL A  51       7.646 -20.429 -13.634  1.00 14.36           C
ATOM    358  CG2 VAL A  51       9.049 -19.929 -11.639  1.00 13.60           C
ATOM    359  N   LYS A  52      12.137 -18.449 -13.394  1.00 13.36           N
ATOM    360  CA  LYS A  52      13.260 -17.700 -12.781  1.00 13.29           C
ATOM    361  C   LYS A  52      12.986 -17.504 -11.348  1.00 12.84           C
ATOM    362  O   LYS A  52      13.634 -18.115 -10.498  1.00 12.82           O
ATOM    363  CB  LYS A  52      13.576 -16.347 -13.521  1.00 13.54           C
ATOM    364  CG  LYS A  52      14.962 -15.722 -13.307  1.00 15.96           C
ATOM    365  CD  LYS A  52      16.161 -16.457 -14.060  1.00 21.09           C
ATOM    366  CE  LYS A  52      17.589 -15.868 -13.840  1.00 22.86           C
ATOM    367  NZ  LYS A  52      18.591 -16.871 -14.036  1.00 23.80           N
ATOM    368  N   TYR A  53      12.062 -16.590 -10.969  1.00 12.35           N
ATOM    369  CA  TYR A  53      11.688 -16.132  -9.605  1.00 11.57           C
ATOM    370  C   TYR A  53      10.273 -15.681  -9.584  1.00 11.36           C
ATOM    371  O   TYR A  53       9.883 -15.226 -10.673  1.00 11.53           O
ATOM    372  CB  TYR A  53      12.534 -15.055  -8.969  1.00 11.99           C
ATOM    373  CG  TYR A  53      12.577 -13.689  -9.688  1.00 12.01           C
ATOM    374  CD1 TYR A  53      11.642 -12.698  -9.455  1.00 12.07           C
ATOM    375  CD2 TYR A  53      13.697 -13.439 -10.524  1.00 11.16           C
ATOM    376  CE1 TYR A  53      11.641 -11.457 -10.166  1.00 11.95           C
ATOM    377  CE2 TYR A  53      13.750 -12.216 -11.206  1.00 11.62           C
ATOM    378  CZ  TYR A  53      12.713 -11.220 -11.039  1.00 12.03           C
ATOM    379  OH  TYR A  53      12.876  -9.998 -11.660  1.00 12.67           O
ATOM    380  N   VAL A  54       9.536 -15.865  -8.524  1.00 10.88           N
ATOM    381  CA  VAL A  54       8.103 -15.666  -8.401  1.00 10.82           C
ATOM    382  C   VAL A  54       7.955 -14.676  -7.246  1.00 10.85           C
ATOM    383  O   VAL A  54       8.120 -15.110  -6.125  1.00 11.09           O
ATOM    384  CB  VAL A  54       7.325 -17.007  -8.096  1.00 10.65           C
ATOM    385  CG1 VAL A  54       5.790 -16.841  -8.471  1.00 11.04           C
ATOM    386  CG2 VAL A  54       7.795 -18.055  -9.079  1.00 10.85           C
ATOM    387  N   ASP A  55       7.650 -13.399  -7.475  1.00 10.97           N
ATOM    388  CA  ASP A  55       7.470 -12.369  -6.469  1.00 10.92           C
ATOM    389  C   ASP A  55       5.994 -12.546  -6.047  1.00 11.07           C
ATOM    390  O   ASP A  55       5.103 -12.031  -6.752  1.00 11.20           O
ATOM    391  CB  ASP A  55       7.769 -10.951  -7.091  1.00 11.00           C
ATOM    392  CG  ASP A  55       8.048  -9.969  -5.920  1.00 11.14           C
ATOM    393  OD1 ASP A  55       8.576  -8.869  -6.200  1.00 11.85           O
ATOM    394  OD2 ASP A  55       7.641 -10.229  -4.766  1.00 11.63           O
ATOM    395  N   LEU A  56       5.777 -13.148  -4.865  1.00 10.75           N
ATOM    396  CA  LEU A  56       4.473 -13.285  -4.243  1.00 10.89           C
ATOM    397  C   LEU A  56       4.088 -12.022  -3.491  1.00 10.64           C
ATOM    398  O   LEU A  56       2.867 -11.841  -3.295  1.00 10.63           O
ATOM    399  CB  LEU A  56       4.709 -14.436  -3.203  1.00 11.34           C
ATOM    400  CG  LEU A  56       5.080 -15.838  -3.753  1.00 12.13           C
ATOM    401  CD1 LEU A  56       5.217 -16.736  -2.521  1.00 13.83           C
ATOM    402  CD2 LEU A  56       4.084 -16.450  -4.801  1.00 13.46           C
ATOM    403  N   GLY A  57       5.002 -11.133  -3.192  1.00 10.35           N
ATOM    404  CA  GLY A  57       4.774 -10.004  -2.232  1.00 10.23           C
ATOM    405  C   GLY A  57       4.648  -8.603  -2.933  1.00 10.05           C
ATOM    406  O   GLY A  57       4.246  -8.563  -4.082  1.00 10.38           O
ATOM    407  N   GLY A  58       5.118  -7.603  -2.184  1.00  9.85           N
ATOM    408  CA  GLY A  58       4.736  -6.194  -2.322  1.00  9.76           C
ATOM    409  C   GLY A  58       5.413  -5.580  -3.611  1.00  9.93           C
ATOM    410  O   GLY A  58       4.789  -4.644  -4.211  1.00  9.97           O
ATOM    411  N   SER A  59       6.494  -6.110  -4.188  1.00  9.76           N
ATOM    412  CA  SER A  59       7.047  -5.797  -5.486  1.00  9.99           C
ATOM    413  C   SER A  59       7.654  -4.419  -5.835  1.00  9.97           C
ATOM    414  O   SER A  59       8.784  -4.366  -6.334  1.00 10.06           O
ATOM    415  CB  SER A  59       6.128  -6.340  -6.639  1.00 10.07           C
ATOM    416  OG  SER A  59       5.964  -7.713  -6.683  1.00 10.77           O
ATOM    417  N   TYR A  60       6.844  -3.313  -5.683  1.00  9.73           N
ATOM    418  CA  TYR A  60       7.042  -2.087  -6.425  1.00  9.74           C
ATOM    419  C   TYR A  60       7.789  -0.986  -5.587  1.00  9.84           C
ATOM    420  O   TYR A  60       7.773  -0.944  -4.308  1.00  9.95           O
ATOM    421  CB  TYR A  60       5.712  -1.587  -7.063  1.00 10.15           C
ATOM    422  CG  TYR A  60       4.972  -2.758  -7.608  1.00 10.07           C
ATOM    423  CD1 TYR A  60       5.518  -3.285  -8.809  1.00 10.03           C
ATOM    424  CD2 TYR A  60       3.841  -3.259  -7.080  1.00 10.74           C
ATOM    425  CE1 TYR A  60       5.020  -4.419  -9.450  1.00 10.31           C
ATOM    426  CE2 TYR A  60       3.342  -4.459  -7.740  1.00  9.86           C
ATOM    427  CZ  TYR A  60       3.923  -5.036  -8.869  1.00 10.76           C
ATOM    428  OH  TYR A  60       3.474  -6.273  -9.300  1.00 11.53           O
ATOM    429  N   VAL A  61       8.424  -0.126  -6.424  1.00  9.74           N
ATOM    430  CA  VAL A  61       9.057   1.113  -5.961  1.00  9.72           C
ATOM    431  C   VAL A  61       8.823   2.282  -6.988  1.00  9.79           C
ATOM    432  O   VAL A  61       8.487   2.058  -8.091  1.00 10.10           O
ATOM    433  CB  VAL A  61      10.547   0.958  -5.620  1.00  9.62           C
ATOM    434  CG1 VAL A  61      11.361   0.789  -6.887  1.00  9.92           C
ATOM    435  CG2 VAL A  61      11.149   2.053  -4.735  1.00 10.09           C
ATOM    436  N   GLY A  62       8.954   3.527  -6.513  1.00 10.02           N
ATOM    437  CA  GLY A  62       9.037   4.562  -7.513  1.00 10.49           C
ATOM    438  C   GLY A  62       9.834   5.724  -7.048  1.00 10.95           C
ATOM    439  O   GLY A  62      10.322   5.687  -5.952  1.00 10.93           O
ATOM    440  N   PRO A  63       9.978   6.817  -7.783  1.00 11.45           N
ATOM    441  CA  PRO A  63      10.584   8.046  -7.405  1.00 11.80           C
ATOM    442  C   PRO A  63       9.857   8.634  -6.147  1.00 11.80           C
ATOM    443  O   PRO A  63       8.621   8.411  -5.905  1.00 11.77           O
ATOM    444  CB  PRO A  63      10.525   9.049  -8.665  1.00 11.77           C
ATOM    445  CG  PRO A  63       9.468   8.354  -9.610  1.00 12.47           C
ATOM    446  CD  PRO A  63       9.596   6.871  -9.212  1.00 11.48           C
ATOM    447  N   THR A  64      10.602   9.317  -5.257  1.00 11.93           N
ATOM    448  CA  THR A  64      10.292   9.950  -3.966  1.00 11.57           C
ATOM    449  C   THR A  64      10.185   8.853  -2.813  1.00 11.42           C
ATOM    450  O   THR A  64       9.773   9.109  -1.683  1.00 11.97           O
ATOM    451  CB  THR A  64       9.111  10.977  -4.001  1.00 12.00           C
ATOM    452  CG2 THR A  64       9.160  11.991  -5.171  1.00 11.47           C
ATOM    453  OG1 THR A  64       7.852  10.324  -3.956  1.00 11.80           O
ATOM    454  N   GLN A  65      10.584   7.608  -3.113  1.00 10.96           N
ATOM    455  CA  GLN A  65      10.664   6.571  -2.022  1.00 10.87           C
ATOM    456  C   GLN A  65      12.165   6.414  -1.811  1.00 11.13           C
ATOM    457  O   GLN A  65      12.710   5.408  -2.175  1.00 11.07           O
ATOM    458  CB  GLN A  65       9.868   5.318  -2.590  1.00 10.85           C
ATOM    459  CG  GLN A  65       8.383   5.653  -2.779  1.00 10.67           C
ATOM    460  CD  GLN A  65       7.536   4.445  -3.189  1.00 10.85           C
ATOM    461  NE2 GLN A  65       6.250   4.621  -2.950  1.00 10.74           N
ATOM    462  OE1 GLN A  65       8.024   3.432  -3.681  1.00 11.23           O
ATOM    463  N   ASN A  66      12.766   7.452  -1.201  1.00 11.48           N
ATOM    464  CA  ASN A  66      14.165   7.717  -1.176  1.00 11.99           C
ATOM    465  C   ASN A  66      14.901   6.689  -0.252  1.00 12.16           C
ATOM    466  O   ASN A  66      15.990   6.195  -0.578  1.00 12.30           O
ATOM    467  CB  ASN A  66      14.384   9.221  -0.667  1.00 12.19           C
ATOM    468  CG  ASN A  66      13.782  10.301  -1.648  1.00 12.40           C
ATOM    469  ND2 ASN A  66      13.421  11.455  -1.133  1.00 13.19           N
ATOM    470  OD1 ASN A  66      13.547  10.045  -2.826  1.00 13.69           O
ATOM    471  N   ARG A  67      14.236   6.334   0.847  1.00 12.30           N
ATOM    472  CA  ARG A  67      14.914   5.456   1.785  1.00 12.18           C
ATOM    473  C   ARG A  67      14.968   3.998   1.318  1.00 12.08           C
ATOM    474  O   ARG A  67      16.053   3.404   1.365  1.00 12.27           O
ATOM    475  CB  ARG A  67      14.333   5.580   3.220  1.00 12.30           C
ATOM    476  CG  ARG A  67      14.265   6.929   3.746  1.00 13.00           C
ATOM    477  CD  ARG A  67      13.562   7.064   5.058  1.00 14.71           C
ATOM    478  NE  ARG A  67      13.570   8.433   5.584  1.00 16.84           N
ATOM    479  CZ  ARG A  67      12.929   9.551   5.213  1.00 17.65           C
ATOM    480  NH1 ARG A  67      11.959   9.573   4.241  1.00 19.65           N
ATOM    481  NH2 ARG A  67      13.145  10.646   5.893  1.00 18.41           N
ATOM    482  N   ILE A  68      13.846   3.495   0.751  1.00 11.98           N
ATOM    483  CA  ILE A  68      13.792   2.085   0.235  1.00 11.79           C
ATOM    484  C   ILE A  68      14.648   1.912  -1.028  1.00 11.61           C
ATOM    485  O   ILE A  68      15.353   0.902  -1.099  1.00 12.05           O
ATOM    486  CB  ILE A  68      12.302   1.662   0.000  1.00 11.84           C
ATOM    487  CG1 ILE A  68      12.083   0.153  -0.257  1.00 11.17           C
ATOM    488  CG2 ILE A  68      11.508   2.511  -1.007  1.00 11.72           C
ATOM    489  CD1 ILE A  68      12.678  -0.893   0.750  1.00 11.52           C
ATOM    490  N   LEU A  69      14.607   2.951  -1.891  1.00 11.50           N
ATOM    491  CA  LEU A  69      15.533   3.057  -3.058  1.00 11.76           C
ATOM    492  C   LEU A  69      16.975   3.025  -2.574  1.00 11.98           C
ATOM    493  O   LEU A  69      17.678   2.067  -2.988  1.00 12.64           O
ATOM    494  CB  LEU A  69      15.355   4.356  -3.841  1.00 11.78           C
ATOM    495  CG  LEU A  69      14.131   4.206  -4.843  1.00 11.66           C
ATOM    496  CD1 LEU A  69      13.833   5.547  -5.521  1.00 11.92           C
ATOM    497  CD2 LEU A  69      14.409   3.178  -5.951  1.00 12.34           C
ATOM    498  N   ARG A  70      17.420   3.851  -1.604  1.00 12.16           N
ATOM    499  CA  ARG A  70      18.818   3.878  -1.062  1.00 11.95           C
ATOM    500  C   ARG A  70      19.278   2.613  -0.391  1.00 12.42           C
ATOM    501  O   ARG A  70      20.366   2.154  -0.700  1.00 11.99           O
ATOM    502  CB  ARG A  70      18.908   5.140  -0.102  1.00 12.28           C
ATOM    503  CG  ARG A  70      20.207   5.180   0.772  1.00 12.21           C
ATOM    504  CD  ARG A  70      20.129   4.623   2.191  1.00 12.42           C
ATOM    505  NE  ARG A  70      19.227   5.339   3.082  1.00 12.69           N
ATOM    506  CZ  ARG A  70      18.755   4.942   4.274  1.00 12.89           C
ATOM    507  NH1 ARG A  70      19.197   3.836   4.884  1.00 12.33           N
ATOM    508  NH2 ARG A  70      17.746   5.609   4.745  1.00 13.36           N
ATOM    509  N   LEU A  71      18.438   2.042   0.505  1.00 12.09           N
ATOM    510  CA  LEU A  71      18.565   0.695   1.167  1.00 12.38           C
ATOM    511  C   LEU A  71      18.869  -0.354   0.027  1.00 12.54           C
ATOM    512  O   LEU A  71      19.962  -0.924   0.054  1.00 12.85           O
ATOM    513  CB  LEU A  71      17.215   0.277   1.896  1.00 12.01           C
ATOM    514  CG  LEU A  71      17.321  -0.961   2.750  1.00 12.61           C
ATOM    515  CD1 LEU A  71      18.220  -0.672   3.986  1.00 13.12           C
ATOM    516  CD2 LEU A  71      15.879  -1.377   3.181  1.00 12.41           C
ATOM    517  N   ALA A  72      17.962  -0.478  -0.970  1.00 12.64           N
ATOM    518  CA  ALA A  72      18.065  -1.451  -2.019  1.00 13.00           C
ATOM    519  C   ALA A  72      19.282  -1.251  -2.956  1.00 13.30           C
ATOM    520  O   ALA A  72      20.140  -2.111  -2.970  1.00 13.59           O
ATOM    521  CB  ALA A  72      16.803  -1.516  -2.868  1.00 13.21           C
ATOM    522  N   LYS A  73      19.425  -0.103  -3.595  1.00 13.34           N
ATOM    523  CA  LYS A  73      20.711   0.494  -4.090  1.00 13.78           C
ATOM    524  C   LYS A  73      22.044   0.066  -3.300  1.00 13.76           C
ATOM    525  O   LYS A  73      22.912  -0.517  -3.915  1.00 13.89           O
ATOM    526  CB  LYS A  73      20.610   2.009  -4.302  1.00 13.84           C
ATOM    527  CG  LYS A  73      21.839   2.566  -5.077  1.00 14.85           C
ATOM    528  CD  LYS A  73      21.659   4.078  -5.020  1.00 15.53           C
ATOM    529  CE  LYS A  73      22.850   4.902  -5.565  1.00 18.01           C
ATOM    530  NZ  LYS A  73      22.523   6.410  -5.481  1.00 20.39           N
ATOM    531  N   GLU A  74      22.095   0.407  -2.012  1.00 13.83           N
ATOM    532  CA  GLU A  74      23.176   0.149  -1.097  1.00 14.08           C
ATOM    533  C   GLU A  74      23.395  -1.375  -0.837  1.00 13.96           C
ATOM    534  O   GLU A  74      24.539  -1.829  -0.634  1.00 14.01           O
ATOM    535  CB  GLU A  74      23.085   1.127   0.060  1.00 14.01           C
ATOM    536  CG  GLU A  74      24.068   0.910   1.184  1.00 15.34           C
ATOM    537  CD  GLU A  74      23.895   2.011   2.272  1.00 16.83           C
ATOM    538  OE1 GLU A  74      23.663   1.723   3.425  1.00 18.18           O
ATOM    539  OE2 GLU A  74      23.900   3.152   1.845  1.00 18.29           O
ATOM    540  N   LEU A  75      22.362  -2.188  -0.776  1.00 13.55           N
ATOM    541  CA  LEU A  75      22.447  -3.648  -0.736  1.00 13.86           C
ATOM    542  C   LEU A  75      22.927  -4.285  -2.024  1.00 13.92           C
ATOM    543  O   LEU A  75      23.118  -5.518  -2.083  1.00 14.23           O
ATOM    544  CB  LEU A  75      21.042  -4.243  -0.359  1.00 14.06           C
ATOM    545  CG  LEU A  75      20.536  -4.143   1.099  1.00 14.04           C
ATOM    546  CD1 LEU A  75      19.051  -4.699   1.279  1.00 14.04           C
ATOM    547  CD2 LEU A  75      21.550  -4.808   2.026  1.00 14.13           C
ATOM    548  N   GLY A  76      22.986  -3.510  -3.051  1.00 14.04           N
ATOM    549  CA  GLY A  76      23.484  -4.038  -4.326  1.00 14.40           C
ATOM    550  C   GLY A  76      22.367  -4.474  -5.295  1.00 14.69           C
ATOM    551  O   GLY A  76      22.626  -5.254  -6.220  1.00 14.69           O
ATOM    552  N   LEU A  77      21.133  -3.940  -5.121  1.00 14.97           N
ATOM    553  CA  LEU A  77      19.955  -4.443  -5.878  1.00 15.16           C
ATOM    554  C   LEU A  77      19.728  -3.428  -6.986  1.00 15.53           C
ATOM    555  O   LEU A  77      20.407  -2.379  -6.999  1.00 15.88           O
ATOM    556  CB  LEU A  77      18.744  -4.610  -5.002  1.00 15.18           C
ATOM    557  CG  LEU A  77      18.845  -5.724  -3.989  1.00 15.26           C
ATOM    558  CD1 LEU A  77      17.612  -5.619  -3.006  1.00 16.21           C
ATOM    559  CD2 LEU A  77      19.099  -7.105  -4.651  1.00 15.56           C
ATOM    560  N   GLU A  78      18.850  -3.827  -7.929  1.00 15.93           N
ATOM    561  CA  GLU A  78      18.540  -3.132  -9.172  1.00 16.87           C
ATOM    562  C   GLU A  78      17.014  -2.890  -9.168  1.00 15.45           C
ATOM    563  O   GLU A  78      16.324  -3.617  -8.467  1.00 15.33           O
ATOM    564  CB  GLU A  78      18.957  -3.955 -10.367  1.00 16.73           C
ATOM    565  CG  GLU A  78      20.426  -3.925 -10.582  1.00 20.00           C
ATOM    566  CD  GLU A  78      20.994  -4.757 -11.743  1.00 21.05           C
ATOM    567  OE1 GLU A  78      22.204  -4.725 -11.919  1.00 26.30           O
ATOM    568  OE2 GLU A  78      20.209  -5.328 -12.555  1.00 27.14           O
ATOM    569  N   THR A  79      16.409  -1.908  -9.891  1.00 15.01           N
ATOM    570  CA  THR A  79      15.007  -1.716 -10.218  1.00 14.60           C
ATOM    571  C   THR A  79      14.725  -1.809 -11.754  1.00 14.41           C
ATOM    572  O   THR A  79      15.471  -1.276 -12.536  1.00 14.30           O
ATOM    573  CB  THR A  79      14.650  -0.376  -9.528  1.00 14.74           C
ATOM    574  CG2 THR A  79      14.854  -0.313  -7.955  1.00 14.98           C
ATOM    575  OG1 THR A  79      15.133   0.754 -10.112  1.00 14.41           O
ATOM    576  N   TYR A  80      13.630  -2.491 -12.259  1.00 13.96           N
ATOM    577  CA  TYR A  80      13.063  -2.477 -13.624  1.00 14.09           C
ATOM    578  C   TYR A  80      11.727  -1.823 -13.617  1.00 13.99           C
ATOM    579  O   TYR A  80      11.115  -1.758 -12.548  1.00 13.59           O
ATOM    580  CB  TYR A  80      12.964  -3.827 -14.320  1.00 14.52           C
ATOM    581  CG  TYR A  80      12.108  -4.969 -13.711  1.00 14.70           C
ATOM    582  CD1 TYR A  80      11.288  -5.650 -14.624  1.00 14.56           C
ATOM    583  CD2 TYR A  80      12.350  -5.477 -12.402  1.00 14.38           C
ATOM    584  CE1 TYR A  80      10.770  -6.900 -14.265  1.00 15.48           C
ATOM    585  CE2 TYR A  80      11.780  -6.717 -12.037  1.00 15.18           C
ATOM    586  CZ  TYR A  80      10.986  -7.439 -12.939  1.00 15.41           C
ATOM    587  OH  TYR A  80      10.521  -8.649 -12.515  1.00 15.91           O
ATOM    588  N   LYS A  81      11.338  -1.251 -14.712  1.00 13.72           N
ATOM    589  CA  LYS A  81      10.094  -0.561 -14.886  1.00 13.77           C
ATOM    590  C   LYS A  81       8.904  -1.597 -14.961  1.00 13.45           C
ATOM    591  O   LYS A  81       8.956  -2.581 -15.733  1.00 13.45           O
ATOM    592  CB  LYS A  81      10.046   0.324 -16.159  1.00 14.25           C
ATOM    593  CG  LYS A  81      10.542   1.835 -15.984  1.00 15.42           C
ATOM    594  CD  LYS A  81      10.564   2.551 -17.326  1.00 19.73           C
ATOM    595  CE  LYS A  81      10.805   4.032 -17.027  1.00 22.13           C
ATOM    596  NZ  LYS A  81      10.314   4.837 -18.124  1.00 25.14           N
ATOM    597  N   VAL A  82       7.777  -1.275 -14.238  1.00 12.44           N
ATOM    598  CA  VAL A  82       6.449  -1.797 -14.648  1.00 12.24           C
ATOM    599  C   VAL A  82       6.039  -0.993 -15.908  1.00 12.19           C
ATOM    600  O   VAL A  82       5.707   0.191 -15.855  1.00 11.93           O
ATOM    601  CB  VAL A  82       5.428  -1.532 -13.545  1.00 12.07           C
ATOM    602  CG1 VAL A  82       4.074  -2.197 -14.069  1.00 12.05           C
ATOM    603  CG2 VAL A  82       5.806  -2.090 -12.127  1.00 11.66           C
ATOM    604  N   ASN A  83       6.008  -1.630 -17.074  1.00 12.45           N
ATOM    605  CA  ASN A  83       5.890  -1.078 -18.481  1.00 12.55           C
ATOM    606  C   ASN A  83       4.564  -0.255 -18.724  1.00 12.55           C
ATOM    607  O   ASN A  83       3.449  -0.673 -18.247  1.00 12.81           O
ATOM    608  CB  ASN A  83       6.067  -2.281 -19.384  1.00 12.57           C
ATOM    609  CG  ASN A  83       5.829  -1.996 -20.918  1.00 12.85           C
ATOM    610  ND2 ASN A  83       5.672  -3.056 -21.752  1.00 12.19           N
ATOM    611  OD1 ASN A  83       5.992  -0.905 -21.431  1.00 12.18           O
ATOM    612  N   GLU A  84       4.719   0.789 -19.529  1.00 12.40           N
ATOM    613  CA  GLU A  84       3.685   1.609 -20.084  1.00 12.59           C
ATOM    614  C   GLU A  84       4.010   2.238 -21.420  1.00 12.63           C
ATOM    615  O   GLU A  84       3.508   3.263 -21.811  1.00 12.95           O
ATOM    616  CB  GLU A  84       3.351   2.632 -19.004  1.00 12.58           C
ATOM    617  CG  GLU A  84       2.036   3.551 -19.203  1.00 12.64           C
ATOM    618  CD  GLU A  84       1.381   4.106 -17.903  1.00 13.50           C
ATOM    619  OE1 GLU A  84       0.403   4.869 -18.031  1.00 13.08           O
ATOM    620  OE2 GLU A  84       1.933   3.976 -16.798  1.00 13.04           O
ATOM    621  N   VAL A  85       4.918   1.635 -22.222  1.00 12.76           N
ATOM    622  CA  VAL A  85       5.403   2.042 -23.529  1.00 12.90           C
ATOM    623  C   VAL A  85       4.296   1.952 -24.551  1.00 13.02           C
ATOM    624  O   VAL A  85       4.250   2.825 -25.430  1.00 13.53           O
ATOM    625  CB  VAL A  85       6.748   1.347 -23.916  1.00 13.03           C
ATOM    626  CG1 VAL A  85       7.114   1.451 -25.465  1.00 13.23           C
ATOM    627  CG2 VAL A  85       7.901   1.911 -23.078  1.00 13.08           C
ATOM    628  N   GLU A  86       3.507   0.931 -24.336  1.00 12.61           N
ATOM    629  CA  GLU A  86       2.504   0.523 -25.249  1.00 12.88           C
ATOM    630  C   GLU A  86       1.175   0.723 -24.508  1.00 12.71           C
ATOM    631  O   GLU A  86       1.101   0.928 -23.299  1.00 12.98           O
ATOM    632  CB  GLU A  86       2.615  -0.962 -25.717  1.00 12.95           C
ATOM    633  CG  GLU A  86       3.880  -1.352 -26.428  1.00 13.68           C
ATOM    634  CD  GLU A  86       4.867  -2.116 -25.570  1.00 14.06           C
ATOM    635  OE1 GLU A  86       4.923  -2.071 -24.324  1.00 14.25           O
ATOM    636  OE2 GLU A  86       5.701  -2.877 -26.194  1.00 14.48           O
ATOM    637  N   ARG A  87       0.084   0.706 -25.293  1.00 12.42           N
ATOM    638  CA  ARG A  87      -1.248   1.050 -24.729  1.00 12.01           C
ATOM    639  C   ARG A  87      -1.788   0.188 -23.533  1.00 11.87           C
ATOM    640  O   ARG A  87      -1.328  -0.974 -23.398  1.00 11.94           O
ATOM    641  CB  ARG A  87      -2.313   0.752 -25.913  1.00 12.20           C
ATOM    642  CG  ARG A  87      -1.939   1.217 -27.380  1.00 13.06           C
ATOM    643  CD  ARG A  87      -2.891   0.741 -28.485  1.00 13.73           C
ATOM    644  NE  ARG A  87      -2.860  -0.660 -28.764  1.00 14.23           N
ATOM    645  CZ  ARG A  87      -3.717  -1.314 -29.608  1.00 15.25           C
ATOM    646  NH1 ARG A  87      -4.688  -0.639 -30.277  1.00 16.07           N
ATOM    647  NH2 ARG A  87      -3.322  -2.532 -30.139  1.00 14.69           N
ATOM    648  N   LEU A  88      -2.590   0.789 -22.689  1.00 11.62           N
ATOM    649  CA  LEU A  88      -3.405   0.065 -21.761  1.00 11.62           C
ATOM    650  C   LEU A  88      -4.643  -0.518 -22.317  1.00 11.75           C
ATOM    651  O   LEU A  88      -5.025  -0.058 -23.408  1.00 11.94           O
ATOM    652  CB  LEU A  88      -3.689   0.864 -20.432  1.00 11.66           C
ATOM    653  CG  LEU A  88      -2.510   1.429 -19.740  1.00 11.70           C
ATOM    654  CD1 LEU A  88      -1.954   2.719 -20.332  1.00 12.55           C
ATOM    655  CD2 LEU A  88      -2.766   1.652 -18.210  1.00 12.12           C
ATOM    656  N   ILE A  89      -5.363  -1.353 -21.595  1.00 11.32           N
ATOM    657  CA  ILE A  89      -6.761  -1.702 -21.852  1.00 11.29           C
ATOM    658  C   ILE A  89      -7.716  -1.452 -20.626  1.00 11.42           C
ATOM    659  O   ILE A  89      -7.331  -1.688 -19.460  1.00 11.24           O
ATOM    660  CB  ILE A  89      -6.934  -3.223 -22.192  1.00 11.08           C
ATOM    661  CG1 ILE A  89      -5.989  -3.464 -23.390  1.00 11.48           C
ATOM    662  CG2 ILE A  89      -8.399  -3.486 -22.553  1.00 11.66           C
ATOM    663  CD1 ILE A  89      -5.900  -4.972 -23.662  1.00 11.29           C
ATOM    664  N   HIS A  90      -8.832  -0.839 -20.985  1.00 11.58           N
ATOM    665  CA  HIS A  90      -9.975  -0.739 -20.137  1.00 11.92           C
ATOM    666  C   HIS A  90     -11.001  -1.759 -20.726  1.00 12.47           C
ATOM    667  O   HIS A  90     -11.327  -1.623 -21.907  1.00 11.97           O
ATOM    668  CB  HIS A  90     -10.688   0.635 -20.159  1.00 12.37           C
ATOM    669  CG  HIS A  90     -11.781   0.787 -19.052  1.00 12.54           C
ATOM    670  CD2 HIS A  90     -12.055   0.029 -17.915  1.00 13.26           C
ATOM    671  ND1 HIS A  90     -12.350   1.977 -18.867  1.00 14.35           N
ATOM    672  CE1 HIS A  90     -13.032   1.907 -17.714  1.00 14.42           C
ATOM    673  NE2 HIS A  90     -12.938   0.715 -17.089  1.00 13.57           N
ATOM    674  N   HIS A  91     -11.324  -2.793 -19.936  1.00 12.76           N
ATOM    675  CA  HIS A  91     -12.423  -3.786 -20.307  1.00 13.50           C
ATOM    676  C   HIS A  91     -13.540  -3.444 -19.350  1.00 14.56           C
ATOM    677  O   HIS A  91     -13.330  -3.373 -18.160  1.00 14.33           O
ATOM    678  CB  HIS A  91     -11.931  -5.210 -20.100  1.00 13.26           C
ATOM    679  CG  HIS A  91     -12.947  -6.266 -20.445  1.00 13.57           C
ATOM    680  CD2 HIS A  91     -13.708  -7.160 -19.712  1.00 14.22           C
ATOM    681  ND1 HIS A  91     -13.111  -6.742 -21.758  1.00 13.64           N
ATOM    682  CE1 HIS A  91     -13.785  -7.856 -21.717  1.00 14.32           C
ATOM    683  NE2 HIS A  91     -14.137  -8.184 -20.524  1.00 14.82           N
ATOM    684  N   VAL A  92     -14.679  -3.141 -19.922  1.00 15.79           N
ATOM    685  CA  VAL A  92     -15.800  -2.511 -19.245  1.00 17.68           C
ATOM    686  C   VAL A  92     -17.106  -2.874 -19.877  1.00 17.99           C
ATOM    687  O   VAL A  92     -17.392  -2.432 -21.015  1.00 17.96           O
ATOM    688  CB  VAL A  92     -15.519  -0.976 -19.309  1.00 17.82           C
ATOM    689  CG1 VAL A  92     -15.343  -0.352 -20.732  1.00 19.23           C
ATOM    690  CG2 VAL A  92     -16.567  -0.100 -18.606  1.00 18.96           C
ATOM    691  N   LYS A  93     -18.065  -3.561 -19.222  1.00 18.82           N
ATOM    692  CA  LYS A  93     -19.399  -3.986 -19.716  1.00 19.87           C
ATOM    693  C   LYS A  93     -19.433  -4.915 -20.934  1.00 19.52           C
ATOM    694  O   LYS A  93     -20.264  -4.663 -21.777  1.00 19.88           O
ATOM    695  CB  LYS A  93     -20.379  -2.806 -19.854  1.00 20.34           C
ATOM    696  CG  LYS A  93     -20.798  -2.118 -18.484  1.00 23.24           C
ATOM    697  CD  LYS A  93     -21.574  -0.807 -18.740  1.00 27.69           C
ATOM    698  CE  LYS A  93     -22.356  -0.199 -17.617  1.00 29.81           C
ATOM    699  NZ  LYS A  93     -21.453   0.342 -16.589  1.00 31.44           N
ATOM    700  N   GLY A  94     -18.409  -5.796 -21.071  1.00 19.02           N
ATOM    701  CA  GLY A  94     -18.155  -6.606 -22.290  1.00 18.63           C
ATOM    702  C   GLY A  94     -17.555  -5.755 -23.447  1.00 18.24           C
ATOM    703  O   GLY A  94     -17.363  -6.339 -24.549  1.00 18.40           O
ATOM    704  N   LYS A  95     -17.290  -4.427 -23.221  1.00 17.67           N
ATOM    705  CA  LYS A  95     -16.497  -3.611 -24.180  1.00 17.51           C
ATOM    706  C   LYS A  95     -15.019  -3.422 -23.761  1.00 16.36           C
ATOM    707  O   LYS A  95     -14.738  -3.322 -22.551  1.00 15.89           O
ATOM    708  CB  LYS A  95     -17.079  -2.167 -24.437  1.00 17.61           C
ATOM    709  CG  LYS A  95     -18.209  -2.103 -25.477  1.00 19.36           C
ATOM    710  CD  LYS A  95     -18.716  -0.707 -25.747  1.00 20.18           C
ATOM    711  CE  LYS A  95     -19.807  -0.709 -26.833  1.00 24.71           C
ATOM    712  NZ  LYS A  95     -20.268   0.671 -27.207  1.00 26.80           N
ATOM    713  N   SER A  96     -14.154  -3.523 -24.753  1.00 15.33           N
ATOM    714  CA  SER A  96     -12.704  -3.352 -24.656  1.00 14.62           C
ATOM    715  C   SER A  96     -12.274  -2.085 -25.430  1.00 14.71           C
ATOM    716  O   SER A  96     -12.571  -1.942 -26.635  1.00 15.08           O
ATOM    717  CB  SER A  96     -11.998  -4.694 -25.137  1.00 14.34           C
ATOM    718  OG  SER A  96     -12.301  -5.824 -24.336  1.00 13.19           O
ATOM    719  N   TYR A  97     -11.666  -1.159 -24.743  1.00 14.52           N
ATOM    720  CA  TYR A  97     -11.277   0.203 -25.179  1.00 14.78           C
ATOM    721  C   TYR A  97      -9.791   0.428 -24.800  1.00 14.66           C
ATOM    722  O   TYR A  97      -9.527   0.535 -23.618  1.00 14.20           O
ATOM    723  CB  TYR A  97     -12.267   1.156 -24.558  1.00 15.14           C
ATOM    724  CG  TYR A  97     -11.929   2.662 -24.517  1.00 15.98           C
ATOM    725  CD1 TYR A  97     -11.342   3.384 -23.401  1.00 15.78           C
ATOM    726  CD2 TYR A  97     -12.015   3.368 -25.765  1.00 17.15           C
ATOM    727  CE1 TYR A  97     -10.958   4.731 -23.505  1.00 16.59           C
ATOM    728  CE2 TYR A  97     -11.612   4.698 -25.875  1.00 17.58           C
ATOM    729  CZ  TYR A  97     -11.047   5.403 -24.767  1.00 17.22           C
ATOM    730  OH  TYR A  97     -10.829   6.692 -24.837  1.00 18.24           O
ATOM    731  N   PRO A  98      -8.851   0.411 -25.759  1.00 14.84           N
ATOM    732  CA  PRO A  98      -7.483   0.858 -25.369  1.00 15.04           C
ATOM    733  C   PRO A  98      -7.395   2.371 -25.107  1.00 15.17           C
ATOM    734  O   PRO A  98      -8.208   3.118 -25.554  1.00 15.33           O
ATOM    735  CB  PRO A  98      -6.649   0.458 -26.699  1.00 15.28           C
ATOM    736  CG  PRO A  98      -7.577  -0.343 -27.701  1.00 15.56           C
ATOM    737  CD  PRO A  98      -8.957  -0.130 -27.137  1.00 15.04           C
ATOM    738  N   PHE A  99      -6.293   2.804 -24.429  1.00 15.30           N
ATOM    739  CA  PHE A  99      -6.027   4.194 -24.018  1.00 15.26           C
ATOM    740  C   PHE A  99      -4.544   4.430 -23.692  1.00 16.07           C
ATOM    741  O   PHE A  99      -3.793   3.411 -23.521  1.00 15.84           O
ATOM    742  CB  PHE A  99      -6.950   4.573 -22.844  1.00 14.95           C
ATOM    743  CG  PHE A  99      -6.703   4.007 -21.426  1.00 14.38           C
ATOM    744  CD1 PHE A  99      -7.072   2.671 -21.031  1.00 13.31           C
ATOM    745  CD2 PHE A  99      -5.986   4.881 -20.551  1.00 13.68           C
ATOM    746  CE1 PHE A  99      -6.754   2.187 -19.768  1.00 13.10           C
ATOM    747  CE2 PHE A  99      -5.676   4.303 -19.266  1.00 12.95           C
ATOM    748  CZ  PHE A  99      -5.979   2.996 -18.937  1.00 12.84           C
ATOM    749  N   ARG A 100      -4.313   5.743 -23.540  1.00 17.00           N
ATOM    750  CA  ARG A 100      -3.100   6.380 -23.020  1.00 18.38           C
ATOM    751  C   ARG A 100      -3.472   7.639 -22.183  1.00 18.68           C
ATOM    752  O   ARG A 100      -4.396   8.387 -22.566  1.00 18.85           O
ATOM    753  CB  ARG A 100      -2.167   6.758 -24.246  1.00 18.64           C
ATOM    754  CG  ARG A 100      -1.645   5.561 -25.093  1.00 20.62           C
ATOM    755  CD  ARG A 100      -0.905   6.032 -26.345  1.00 23.95           C
ATOM    756  NE  ARG A 100      -1.883   6.297 -27.409  1.00 26.15           N
ATOM    757  CZ  ARG A 100      -1.977   5.837 -28.660  1.00 28.15           C
ATOM    758  NH1 ARG A 100      -1.048   5.031 -29.217  1.00 28.35           N
ATOM    759  NH2 ARG A 100      -3.035   6.055 -29.412  1.00 29.43           N
ATOM    760  N   GLY A 101      -2.711   7.844 -21.103  1.00 19.01           N
ATOM    761  CA  GLY A 101      -2.965   8.850 -20.073  1.00 19.19           C
ATOM    762  C   GLY A 101      -3.032   7.986 -18.770  1.00 19.38           C
ATOM    763  O   GLY A 101      -3.043   6.763 -18.761  1.00 19.53           O
ATOM    764  N   PRO A 102      -3.014   8.716 -17.664  1.00 19.33           N
ATOM    765  CA  PRO A 102      -3.099   8.169 -16.210  1.00 19.50           C
ATOM    766  C   PRO A 102      -4.505   7.822 -15.729  1.00 19.61           C
ATOM    767  O   PRO A 102      -4.711   6.665 -15.327  1.00 18.90           O
ATOM    768  CB  PRO A 102      -2.495   9.265 -15.340  1.00 19.41           C
ATOM    769  CG  PRO A 102      -2.700  10.534 -16.199  1.00 19.40           C
ATOM    770  CD  PRO A 102      -2.577  10.129 -17.665  1.00 19.39           C
ATOM    771  N   PHE A 103      -5.386   8.849 -15.804  1.00 20.06           N
ATOM    772  CA  PHE A 103      -6.815   8.544 -15.769  1.00 20.36           C
ATOM    773  C   PHE A 103      -7.287   7.963 -17.059  1.00 21.05           C
ATOM    774  O   PHE A 103      -6.994   8.561 -18.085  1.00 21.14           O
ATOM    775  CB  PHE A 103      -7.525   9.949 -15.639  1.00 20.13           C
ATOM    776  CG  PHE A 103      -8.554   9.916 -14.554  1.00 19.56           C
ATOM    777  CD1 PHE A 103      -8.215  10.349 -13.254  1.00 19.57           C
ATOM    778  CD2 PHE A 103      -9.812   9.322 -14.808  1.00 19.63           C
ATOM    779  CE1 PHE A 103      -9.197  10.196 -12.270  1.00 20.86           C
ATOM    780  CE2 PHE A 103     -10.748   9.124 -13.827  1.00 20.24           C
ATOM    781  CZ  PHE A 103     -10.400   9.579 -12.569  1.00 20.43           C
ATOM    782  N   PRO A 104      -7.897   6.756 -17.043  1.00 21.55           N
ATOM    783  CA  PRO A 104      -8.681   6.182 -18.217  1.00 21.88           C
ATOM    784  C   PRO A 104      -9.782   7.115 -18.831  1.00 22.38           C
ATOM    785  O   PRO A 104     -10.670   7.454 -18.089  1.00 22.69           O
ATOM    786  CB  PRO A 104      -9.346   4.937 -17.616  1.00 21.72           C
ATOM    787  CG  PRO A 104      -8.534   4.511 -16.396  1.00 21.65           C
ATOM    788  CD  PRO A 104      -8.011   5.834 -15.888  1.00 21.74           C
ATOM    789  N   PRO A 105      -9.653   7.664 -20.061  1.00 22.66           N
ATOM    790  CA  PRO A 105     -10.624   8.589 -20.710  1.00 23.01           C
ATOM    791  C   PRO A 105     -11.930   7.995 -21.017  1.00 23.22           C
ATOM    792  O   PRO A 105     -12.023   7.186 -21.981  1.00 22.79           O
ATOM    793  CB  PRO A 105      -9.882   9.061 -21.948  1.00 23.00           C
ATOM    794  CG  PRO A 105      -8.910   7.987 -22.253  1.00 23.18           C
ATOM    795  CD  PRO A 105      -8.442   7.580 -20.855  1.00 22.84           C
ATOM    796  N   VAL A 106     -12.942   8.369 -20.304  1.00 23.23           N
ATOM    797  CA  VAL A 106     -14.322   7.983 -20.567  1.00 23.82           C
ATOM    798  C   VAL A 106     -14.875   8.539 -21.895  1.00 24.00           C
ATOM    799  O   VAL A 106     -14.426   9.649 -22.275  1.00 23.86           O
ATOM    800  CB  VAL A 106     -15.080   8.477 -19.334  1.00 23.96           C
ATOM    801  CG1 VAL A 106     -15.283  10.028 -19.110  1.00 24.01           C
ATOM    802  CG2 VAL A 106     -16.460   7.839 -19.231  1.00 24.51           C
ATOM    803  N   TRP A 107     -15.717   7.767 -22.535  1.00 24.29           N
ATOM    804  CA  TRP A 107     -16.317   8.096 -23.828  1.00 24.76           C
ATOM    805  C   TRP A 107     -17.159   9.465 -23.758  1.00 24.35           C
ATOM    806  O   TRP A 107     -17.122  10.324 -24.657  1.00 24.33           O
ATOM    807  CB  TRP A 107     -17.180   7.002 -24.321  1.00 25.79           C
ATOM    808  CG  TRP A 107     -16.443   5.679 -24.578  1.00 27.22           C
ATOM    809  CD1 TRP A 107     -15.132   5.564 -24.871  1.00 28.52           C
ATOM    810  CD2 TRP A 107     -17.010   4.340 -24.337  1.00 28.42           C
ATOM    811  CE2 TRP A 107     -15.939   3.433 -24.433  1.00 29.25           C
ATOM    812  CE3 TRP A 107     -18.269   3.865 -24.102  1.00 28.74           C
ATOM    813  NE1 TRP A 107     -14.832   4.190 -24.725  1.00 29.24           N
ATOM    814  CZ2 TRP A 107     -16.115   2.060 -24.241  1.00 28.31           C
ATOM    815  CZ3 TRP A 107     -18.468   2.530 -23.906  1.00 28.62           C
ATOM    816  CH2 TRP A 107     -17.366   1.625 -23.835  1.00 28.37           C
ATOM    817  N   ASN A 108     -17.942   9.561 -22.620  1.00 23.73           N
ATOM    818  CA  ASN A 108     -18.990  10.554 -22.475  1.00 23.56           C
ATOM    819  C   ASN A 108     -18.327  11.908 -22.077  1.00 23.12           C
ATOM    820  O   ASN A 108     -17.668  11.920 -21.035  1.00 22.81           O
ATOM    821  CB  ASN A 108     -19.882  10.152 -21.305  1.00 23.70           C
ATOM    822  CG  ASN A 108     -20.798   9.045 -21.716  1.00 24.75           C
ATOM    823  ND2 ASN A 108     -22.034   9.111 -21.327  1.00 25.26           N
ATOM    824  OD1 ASN A 108     -20.368   8.147 -22.401  1.00 27.29           O
ATOM    825  N   PRO A 109     -18.480  13.012 -22.865  1.00 22.74           N
ATOM    826  CA  PRO A 109     -17.842  14.300 -22.574  1.00 22.36           C
ATOM    827  C   PRO A 109     -18.316  15.027 -21.238  1.00 21.73           C
ATOM    828  O   PRO A 109     -17.494  15.477 -20.464  1.00 21.67           O
ATOM    829  CB  PRO A 109     -18.080  15.150 -23.822  1.00 22.63           C
ATOM    830  CG  PRO A 109     -19.431  14.653 -24.230  1.00 22.74           C
ATOM    831  CD  PRO A 109     -19.245  13.146 -24.051  1.00 22.93           C
ATOM    832  N   ILE A 110     -19.614  14.922 -20.877  1.00 21.19           N
ATOM    833  CA  ILE A 110     -20.149  15.414 -19.599  1.00 20.85           C
ATOM    834  C   ILE A 110     -19.546  14.659 -18.388  1.00 20.66           C
ATOM    835  O   ILE A 110     -19.082  15.331 -17.439  1.00 20.30           O
ATOM    836  CB  ILE A 110     -21.725  15.351 -19.485  1.00 21.11           C
ATOM    837  CG1 ILE A 110     -22.337  16.276 -20.463  1.00 21.78           C
ATOM    838  CG2 ILE A 110     -22.303  15.641 -18.122  1.00 21.11           C
ATOM    839  CD1 ILE A 110     -23.772  15.828 -20.834  1.00 23.11           C
ATOM    840  N   THR A 111     -19.512  13.334 -18.376  1.00 20.47           N
ATOM    841  CA  THR A 111     -18.855  12.584 -17.336  1.00 20.39           C
ATOM    842  C   THR A 111     -17.311  12.808 -17.254  1.00 20.12           C
ATOM    843  O   THR A 111     -16.710  12.670 -16.180  1.00 19.73           O
ATOM    844  CB  THR A 111     -19.072  11.127 -17.625  1.00 20.60           C
ATOM    845  CG2 THR A 111     -18.577  10.205 -16.516  1.00 20.82           C
ATOM    846  OG1 THR A 111     -20.399  10.872 -17.944  1.00 22.14           O
ATOM    847  N   TYR A 112     -16.634  12.983 -18.372  1.00 19.77           N
ATOM    848  CA  TYR A 112     -15.147  13.158 -18.409  1.00 19.78           C
ATOM    849  C   TYR A 112     -14.716  14.442 -17.693  1.00 19.00           C
ATOM    850  O   TYR A 112     -13.791  14.281 -16.875  1.00 18.70           O
ATOM    851  CB  TYR A 112     -14.609  13.190 -19.885  1.00 21.05           C
ATOM    852  CG  TYR A 112     -13.130  13.481 -20.121  1.00 22.97           C
ATOM    853  CD1 TYR A 112     -12.606  14.718 -20.568  1.00 24.48           C
ATOM    854  CD2 TYR A 112     -12.276  12.379 -20.122  1.00 24.70           C
ATOM    855  CE1 TYR A 112     -11.231  14.935 -20.854  1.00 25.95           C
ATOM    856  CE2 TYR A 112     -10.950  12.556 -20.389  1.00 25.97           C
ATOM    857  CZ  TYR A 112     -10.407  13.821 -20.693  1.00 25.62           C
ATOM    858  OH  TYR A 112      -9.070  13.920 -21.013  1.00 26.74           O
ATOM    859  N   LEU A 113     -15.410  15.532 -17.905  1.00 17.98           N
ATOM    860  CA  LEU A 113     -15.211  16.798 -17.235  1.00 17.22           C
ATOM    861  C   LEU A 113     -15.627  16.781 -15.729  1.00 16.64           C
ATOM    862  O   LEU A 113     -14.877  17.396 -14.990  1.00 16.29           O
ATOM    863  CB  LEU A 113     -15.969  17.912 -18.012  1.00 17.37           C
ATOM    864  CG  LEU A 113     -15.263  18.379 -19.236  1.00 17.71           C
ATOM    865  CD1 LEU A 113     -16.121  19.573 -19.852  1.00 18.71           C
ATOM    866  CD2 LEU A 113     -13.812  18.772 -19.016  1.00 17.73           C
ATOM    867  N   ASP A 114     -16.564  15.981 -15.323  1.00 15.86           N
ATOM    868  CA  ASP A 114     -16.863  15.728 -13.908  1.00 15.51           C
ATOM    869  C   ASP A 114     -15.734  14.860 -13.274  1.00 15.35           C
ATOM    870  O   ASP A 114     -15.373  15.206 -12.137  1.00 15.18           O
ATOM    871  CB  ASP A 114     -18.168  14.939 -13.705  1.00 15.41           C
ATOM    872  CG  ASP A 114     -18.897  15.011 -12.383  1.00 15.12           C
ATOM    873  OD1 ASP A 114     -18.410  15.678 -11.419  1.00 15.58           O
ATOM    874  OD2 ASP A 114     -20.074  14.519 -12.410  1.00 15.00           O
ATOM    875  N   HIS A 115     -15.110  13.886 -13.962  1.00 14.92           N
ATOM    876  CA  HIS A 115     -13.965  13.108 -13.448  1.00 14.96           C
ATOM    877  C   HIS A 115     -12.702  14.058 -13.307  1.00 15.00           C
ATOM    878  O   HIS A 115     -12.138  14.062 -12.215  1.00 14.54           O
ATOM    879  CB  HIS A 115     -13.584  12.024 -14.500  1.00 14.87           C
ATOM    880  CG  HIS A 115     -14.452  10.706 -14.709  1.00 15.19           C
ATOM    881  CD2 HIS A 115     -15.525  10.174 -14.060  1.00 14.35           C
ATOM    882  ND1 HIS A 115     -14.131   9.791 -15.727  1.00 15.10           N
ATOM    883  CE1 HIS A 115     -14.987   8.790 -15.616  1.00 15.31           C
ATOM    884  NE2 HIS A 115     -15.864   8.947 -14.650  1.00 14.50           N
ATOM    885  N   ASN A 116     -12.438  14.879 -14.346  1.00 14.92           N
ATOM    886  CA  ASN A 116     -11.538  15.951 -14.169  1.00 15.17           C
ATOM    887  C   ASN A 116     -11.850  16.898 -12.982  1.00 14.94           C
ATOM    888  O   ASN A 116     -10.938  17.568 -12.489  1.00 15.09           O
ATOM    889  CB  ASN A 116     -11.383  16.752 -15.503  1.00 15.43           C
ATOM    890  CG  ASN A 116     -10.624  16.057 -16.637  1.00 15.80           C
ATOM    891  ND2 ASN A 116     -11.199  15.217 -17.436  1.00 16.22           N
ATOM    892  OD1 ASN A 116      -9.416  16.260 -16.780  1.00 17.82           O
ATOM    893  N   ASN A 117     -13.095  16.976 -12.515  1.00 14.56           N
ATOM    894  CA  ASN A 117     -13.352  17.788 -11.335  1.00 14.26           C
ATOM    895  C   ASN A 117     -12.916  17.084  -9.987  1.00 14.17           C
ATOM    896  O   ASN A 117     -12.363  17.760  -9.095  1.00 14.10           O
ATOM    897  CB  ASN A 117     -14.825  18.121 -11.250  1.00 14.34           C
ATOM    898  CG  ASN A 117     -15.141  19.451 -10.538  1.00 14.53           C
ATOM    899  ND2 ASN A 117     -16.154  19.443  -9.689  1.00 13.55           N
ATOM    900  OD1 ASN A 117     -14.457  20.461 -10.741  1.00 16.85           O
ATOM    901  N   PHE A 118     -13.310  15.842  -9.876  1.00 13.98           N
ATOM    902  CA  PHE A 118     -13.073  14.993  -8.729  1.00 13.87           C
ATOM    903  C   PHE A 118     -11.568  14.924  -8.353  1.00 13.51           C
ATOM    904  O   PHE A 118     -11.277  15.197  -7.197  1.00 13.72           O
ATOM    905  CB  PHE A 118     -13.657  13.575  -8.962  1.00 14.02           C
ATOM    906  CG  PHE A 118     -12.964  12.367  -8.407  1.00 14.87           C
ATOM    907  CD1 PHE A 118     -12.932  12.058  -7.027  1.00 15.67           C
ATOM    908  CD2 PHE A 118     -12.296  11.477  -9.363  1.00 15.95           C
ATOM    909  CE1 PHE A 118     -12.173  10.948  -6.577  1.00 16.10           C
ATOM    910  CE2 PHE A 118     -11.493  10.462  -8.868  1.00 16.20           C
ATOM    911  CZ  PHE A 118     -11.474  10.211  -7.573  1.00 15.81           C
ATOM    912  N   TRP A 119     -10.674  14.681  -9.355  1.00 13.50           N
ATOM    913  CA  TRP A 119      -9.297  14.424  -9.035  1.00 13.16           C
ATOM    914  C   TRP A 119      -8.495  15.651  -8.637  1.00 13.25           C
ATOM    915  O   TRP A 119      -7.484  15.554  -8.005  1.00 13.16           O
ATOM    916  CB  TRP A 119      -8.707  13.649 -10.290  1.00 13.45           C
ATOM    917  CG  TRP A 119      -8.000  14.276 -11.412  1.00 13.30           C
ATOM    918  CD1 TRP A 119      -8.472  15.370 -12.080  1.00 13.56           C
ATOM    919  CD2 TRP A 119      -6.753  13.965 -12.019  1.00 13.71           C
ATOM    920  CE2 TRP A 119      -6.537  14.827 -13.148  1.00 13.54           C
ATOM    921  CE3 TRP A 119      -5.782  12.948 -11.745  1.00 13.45           C
ATOM    922  NE1 TRP A 119      -7.644  15.657 -13.118  1.00 13.46           N
ATOM    923  CZ2 TRP A 119      -5.328  14.663 -13.968  1.00 14.38           C
ATOM    924  CZ3 TRP A 119      -4.625  12.873 -12.471  1.00 13.57           C
ATOM    925  CH2 TRP A 119      -4.357  13.676 -13.569  1.00 13.77           C
ATOM    926  N   ARG A 120      -8.997  16.831  -9.109  1.00 13.03           N
ATOM    927  CA  ARG A 120      -8.497  18.161  -8.753  1.00 12.68           C
ATOM    928  C   ARG A 120      -8.988  18.621  -7.342  1.00 12.70           C
ATOM    929  O   ARG A 120      -8.237  18.937  -6.428  1.00 12.34           O
ATOM    930  CB  ARG A 120      -8.791  19.274  -9.789  1.00 12.71           C
ATOM    931  CG  ARG A 120      -8.130  19.036 -11.197  1.00 13.35           C
ATOM    932  CD  ARG A 120      -8.261  20.212 -12.181  1.00 14.47           C
ATOM    933  NE  ARG A 120      -9.705  20.352 -12.532  1.00 15.10           N
ATOM    934  CZ  ARG A 120     -10.450  21.402 -12.452  1.00 16.70           C
ATOM    935  NH1 ARG A 120     -10.152  22.552 -11.865  1.00 15.65           N
ATOM    936  NH2 ARG A 120     -11.630  21.358 -12.994  1.00 15.53           N
ATOM    937  N   THR A 121     -10.288  18.444  -7.045  1.00 12.48           N
ATOM    938  CA  THR A 121     -10.858  18.759  -5.742  1.00 12.77           C
ATOM    939  C   THR A 121     -10.365  17.936  -4.476  1.00 12.66           C
ATOM    940  O   THR A 121     -10.285  18.501  -3.382  1.00 12.61           O
ATOM    941  CB  THR A 121     -12.329  18.459  -5.848  1.00 13.05           C
ATOM    942  CG2 THR A 121     -13.174  18.847  -4.629  1.00 13.66           C
ATOM    943  OG1 THR A 121     -12.890  19.167  -6.951  1.00 13.32           O
ATOM    944  N   MET A 122      -9.928  16.702  -4.726  1.00 12.55           N
ATOM    945  CA  MET A 122      -9.387  15.716  -3.761  1.00 12.80           C
ATOM    946  C   MET A 122      -8.034  16.149  -3.243  1.00 12.36           C
ATOM    947  O   MET A 122      -7.693  15.858  -2.095  1.00 12.39           O
ATOM    948  CB  MET A 122      -9.332  14.319  -4.406  1.00 13.05           C
ATOM    949  CG  MET A 122      -9.180  13.261  -3.322  1.00 15.60           C
ATOM    950  SD  MET A 122      -9.679  11.714  -4.138  1.00 19.89           S
ATOM    951  CE  MET A 122      -8.268  11.466  -5.247  1.00 23.47           C
ATOM    952  N   ASP A 123      -7.244  16.918  -4.076  1.00 11.98           N
ATOM    953  CA  ASP A 123      -5.967  17.515  -3.586  1.00 11.91           C
ATOM    954  C   ASP A 123      -6.243  18.823  -2.830  1.00 11.91           C
ATOM    955  O   ASP A 123      -5.528  19.093  -1.866  1.00 11.99           O
ATOM    956  CB  ASP A 123      -4.779  17.855  -4.560  1.00 11.76           C
ATOM    957  CG  ASP A 123      -3.881  16.664  -5.046  1.00 12.15           C
ATOM    958  OD1 ASP A 123      -3.876  15.558  -4.411  1.00 11.54           O
ATOM    959  OD2 ASP A 123      -2.985  16.971  -5.817  1.00 12.35           O
ATOM    960  N   ASP A 124      -7.309  19.583  -3.139  1.00 12.13           N
ATOM    961  CA  ASP A 124      -7.733  20.819  -2.449  1.00 12.71           C
ATOM    962  C   ASP A 124      -8.086  20.590  -0.976  1.00 12.62           C
ATOM    963  O   ASP A 124      -7.573  21.341  -0.154  1.00 12.46           O
ATOM    964  CB  ASP A 124      -8.937  21.559  -3.191  1.00 13.07           C
ATOM    965  CG  ASP A 124      -8.780  21.992  -4.682  1.00 14.52           C
ATOM    966  OD1 ASP A 124      -7.609  21.997  -5.166  1.00 16.38           O
ATOM    967  OD2 ASP A 124      -9.826  22.282  -5.336  1.00 16.41           O
ATOM    968  N   MET A 125      -8.739  19.466  -0.689  1.00 12.36           N
ATOM    969  CA  MET A 125      -9.146  18.995   0.645  1.00 12.39           C
ATOM    970  C   MET A 125      -7.902  18.569   1.394  1.00 12.22           C
ATOM    971  O   MET A 125      -7.850  18.924   2.577  1.00 12.16           O
ATOM    972  CB  MET A 125     -10.189  17.804   0.557  1.00 12.28           C
ATOM    973  CG  MET A 125     -11.538  18.293   0.028  1.00 12.34           C
ATOM    974  SD  MET A 125     -12.781  17.042  -0.468  1.00 13.33           S
ATOM    975  CE  MET A 125     -13.681  16.859   1.111  1.00 13.91           C
ATOM    976  N   GLY A 126      -6.869  18.074   0.692  1.00 12.29           N
ATOM    977  CA  GLY A 126      -5.494  17.620   1.091  1.00 12.95           C
ATOM    978  C   GLY A 126      -4.664  18.838   1.567  1.00 13.31           C
ATOM    979  O   GLY A 126      -3.711  18.653   2.281  1.00 13.09           O
ATOM    980  N   ARG A 127      -5.031  20.069   1.240  1.00 13.94           N
ATOM    981  CA  ARG A 127      -4.334  21.297   1.586  1.00 15.14           C
ATOM    982  C   ARG A 127      -4.564  21.601   3.125  1.00 14.79           C
ATOM    983  O   ARG A 127      -3.609  22.001   3.800  1.00 15.35           O
ATOM    984  CB  ARG A 127      -4.701  22.520   0.665  1.00 15.03           C
ATOM    985  CG  ARG A 127      -4.428  22.173  -0.807  1.00 16.47           C
ATOM    986  CD  ARG A 127      -4.808  23.392  -1.742  1.00 18.69           C
ATOM    987  NE  ARG A 127      -6.167  23.939  -1.519  1.00 23.31           N
ATOM    988  CZ  ARG A 127      -6.835  24.805  -2.297  1.00 24.26           C
ATOM    989  NH1 ARG A 127      -6.278  25.401  -3.294  1.00 26.40           N
ATOM    990  NH2 ARG A 127      -8.041  25.204  -1.948  1.00 26.55           N
ATOM    991  N   GLU A 128      -5.739  21.261   3.531  1.00 14.50           N
ATOM    992  CA  GLU A 128      -6.204  21.467   4.887  1.00 14.12           C
ATOM    993  C   GLU A 128      -5.668  20.359   5.869  1.00 13.44           C
ATOM    994  O   GLU A 128      -5.892  20.541   7.066  1.00 13.31           O
ATOM    995  CB  GLU A 128      -7.820  21.409   4.870  1.00 14.70           C
ATOM    996  CG  GLU A 128      -8.546  22.117   3.758  1.00 16.75           C
ATOM    997  CD  GLU A 128      -8.285  23.565   3.559  1.00 19.91           C
ATOM    998  OE1 GLU A 128      -7.548  24.172   4.385  1.00 22.24           O
ATOM    999  OE2 GLU A 128      -8.858  24.160   2.608  1.00 21.88           O
ATOM   1000  N   ILE A 129      -5.078  19.302   5.322  1.00 12.92           N
ATOM   1001  CA  ILE A 129      -4.711  18.071   6.033  1.00 12.53           C
ATOM   1002  C   ILE A 129      -3.184  18.057   6.158  1.00 12.33           C
ATOM   1003  O   ILE A 129      -2.511  17.855   5.118  1.00 12.52           O
ATOM   1004  CB  ILE A 129      -5.124  16.830   5.195  1.00 12.46           C
ATOM   1005  CG1 ILE A 129      -6.631  16.742   5.020  1.00 12.33           C
ATOM   1006  CG2 ILE A 129      -4.620  15.411   5.733  1.00 12.59           C
ATOM   1007  CD1 ILE A 129      -7.084  15.677   4.007  1.00 12.79           C
ATOM   1008  N   PRO A 130      -2.612  18.235   7.345  1.00 12.28           N
ATOM   1009  CA  PRO A 130      -1.202  17.839   7.708  1.00 12.27           C
ATOM   1010  C   PRO A 130      -1.013  16.337   7.383  1.00 12.46           C
ATOM   1011  O   PRO A 130      -1.857  15.589   7.819  1.00 12.48           O
ATOM   1012  CB  PRO A 130      -1.052  18.186   9.197  1.00 12.42           C
ATOM   1013  CG  PRO A 130      -2.138  19.213   9.442  1.00 12.61           C
ATOM   1014  CD  PRO A 130      -3.354  18.694   8.598  1.00 12.07           C
ATOM   1015  N   SER A 131       0.066  15.808   6.715  1.00 12.52           N
ATOM   1016  CA  SER A 131       0.353  14.385   6.597  1.00 12.85           C
ATOM   1017  C   SER A 131       0.884  13.670   7.860  1.00 12.87           C
ATOM   1018  O   SER A 131       0.724  12.461   8.024  1.00 12.53           O
ATOM   1019  CB  SER A 131       1.163  14.179   5.273  1.00 12.97           C
ATOM   1020  OG  SER A 131       2.332  15.046   5.131  1.00 14.69           O
ATOM   1021  N   ASP A 132       1.480  14.496   8.741  1.00 12.88           N
ATOM   1022  CA  ASP A 132       1.958  13.993  10.013  1.00 13.34           C
ATOM   1023  C   ASP A 132       0.873  13.794  11.082  1.00 12.93           C
ATOM   1024  O   ASP A 132       1.135  13.137  12.102  1.00 13.09           O
ATOM   1025  CB  ASP A 132       3.223  14.658  10.631  1.00 13.73           C
ATOM   1026  CG  ASP A 132       4.512  14.750   9.805  1.00 16.50           C
ATOM   1027  OD1 ASP A 132       4.498  14.806   8.556  1.00 18.57           O
ATOM   1028  OD2 ASP A 132       5.589  15.066  10.398  1.00 19.21           O
ATOM   1029  N   ALA A 133      -0.351  14.295  10.845  1.00 12.74           N
ATOM   1030  CA  ALA A 133      -1.448  14.315  11.758  1.00 12.43           C
ATOM   1031  C   ALA A 133      -2.794  14.829  11.203  1.00 12.33           C
ATOM   1032  O   ALA A 133      -3.058  16.012  11.408  1.00 12.62           O
ATOM   1033  CB  ALA A 133      -1.085  15.118  13.064  1.00 12.97           C
ATOM   1034  N   PRO A 134      -3.585  13.978  10.526  1.00 12.01           N
ATOM   1035  CA  PRO A 134      -4.848  14.408   9.964  1.00 12.21           C
ATOM   1036  C   PRO A 134      -5.852  14.827  10.998  1.00 12.30           C
ATOM   1037  O   PRO A 134      -6.611  15.752  10.675  1.00 12.29           O
ATOM   1038  CB  PRO A 134      -5.348  13.218   9.034  1.00 12.06           C
ATOM   1039  CG  PRO A 134      -4.680  12.008   9.702  1.00 11.87           C
ATOM   1040  CD  PRO A 134      -3.374  12.547  10.382  1.00 12.10           C
ATOM   1041  N   TRP A 135      -5.879  14.202  12.167  1.00 12.92           N
ATOM   1042  CA  TRP A 135      -6.723  14.566  13.288  1.00 13.45           C
ATOM   1043  C   TRP A 135      -6.608  15.981  13.765  1.00 13.50           C
ATOM   1044  O   TRP A 135      -7.497  16.445  14.503  1.00 13.67           O
ATOM   1045  CB  TRP A 135      -6.558  13.509  14.464  1.00 14.18           C
ATOM   1046  CG  TRP A 135      -5.176  13.191  14.795  1.00 14.55           C
ATOM   1047  CD1 TRP A 135      -4.433  13.732  15.707  1.00 15.86           C
ATOM   1048  CD2 TRP A 135      -4.310  12.136  14.242  1.00 15.07           C
ATOM   1049  CE2 TRP A 135      -3.022  12.237  14.808  1.00 15.55           C
ATOM   1050  CE3 TRP A 135      -4.531  11.108  13.299  1.00 15.49           C
ATOM   1051  NE1 TRP A 135      -3.153  13.289  15.684  1.00 16.20           N
ATOM   1052  CZ2 TRP A 135      -1.950  11.316  14.537  1.00 15.63           C
ATOM   1053  CZ3 TRP A 135      -3.494  10.200  13.035  1.00 15.76           C
ATOM   1054  CH2 TRP A 135      -2.209  10.291  13.582  1.00 15.60           C
ATOM   1055  N   LYS A 136      -5.636  16.769  13.279  1.00 13.53           N
ATOM   1056  CA  LYS A 136      -5.495  18.126  13.756  1.00 14.10           C
ATOM   1057  C   LYS A 136      -6.036  19.144  12.641  1.00 13.74           C
ATOM   1058  O   LYS A 136      -5.917  20.369  12.935  1.00 13.78           O
ATOM   1059  CB  LYS A 136      -4.023  18.371  14.221  1.00 14.16           C
ATOM   1060  CG  LYS A 136      -3.606  17.404  15.264  1.00 16.14           C
ATOM   1061  CD  LYS A 136      -4.014  17.610  16.771  1.00 20.57           C
ATOM   1062  CE  LYS A 136      -3.771  18.960  17.386  1.00 23.59           C
ATOM   1063  NZ  LYS A 136      -2.331  19.302  17.233  1.00 26.41           N
ATOM   1064  N   ALA A 137      -6.512  18.676  11.457  1.00 13.55           N
ATOM   1065  CA  ALA A 137      -7.139  19.506  10.377  1.00 13.38           C
ATOM   1066  C   ALA A 137      -8.315  20.234  10.956  1.00 13.22           C
ATOM   1067  O   ALA A 137      -9.086  19.553  11.670  1.00 13.07           O
ATOM   1068  CB  ALA A 137      -7.539  18.563   9.198  1.00 13.38           C
ATOM   1069  N   PRO A 138      -8.696  21.497  10.462  1.00 13.37           N
ATOM   1070  CA  PRO A 138      -9.961  22.186  10.724  1.00 13.43           C
ATOM   1071  C   PRO A 138     -11.306  21.375  10.876  1.00 13.41           C
ATOM   1072  O   PRO A 138     -12.082  21.757  11.782  1.00 14.11           O
ATOM   1073  CB  PRO A 138     -10.164  23.219   9.628  1.00 13.58           C
ATOM   1074  CG  PRO A 138      -8.659  23.496   9.252  1.00 13.79           C
ATOM   1075  CD  PRO A 138      -8.045  22.096   9.359  1.00 13.46           C
ATOM   1076  N   LEU A 139     -11.607  20.418   9.999  1.00 13.08           N
ATOM   1077  CA  LEU A 139     -12.872  19.780   9.868  1.00 13.02           C
ATOM   1078  C   LEU A 139     -12.692  18.251  10.150  1.00 12.73           C
ATOM   1079  O   LEU A 139     -13.616  17.498   9.801  1.00 12.73           O
ATOM   1080  CB  LEU A 139     -13.517  20.027   8.465  1.00 13.26           C
ATOM   1081  CG  LEU A 139     -13.572  21.451   7.962  1.00 13.87           C
ATOM   1082  CD1 LEU A 139     -14.213  21.629   6.532  1.00 15.12           C
ATOM   1083  CD2 LEU A 139     -14.105  22.572   8.877  1.00 15.62           C
ATOM   1084  N   ALA A 140     -11.575  17.804  10.761  1.00 12.84           N
ATOM   1085  CA  ALA A 140     -11.192  16.371  10.774  1.00 12.86           C
ATOM   1086  C   ALA A 140     -12.293  15.375  11.330  1.00 13.15           C
ATOM   1087  O   ALA A 140     -12.611  14.462  10.593  1.00 12.73           O
ATOM   1088  CB  ALA A 140      -9.801  16.159  11.601  1.00 12.87           C
ATOM   1089  N   GLU A 141     -12.884  15.773  12.423  1.00 13.75           N
ATOM   1090  CA  GLU A 141     -13.968  15.073  13.098  1.00 14.36           C
ATOM   1091  C   GLU A 141     -15.297  15.050  12.405  1.00 13.81           C
ATOM   1092  O   GLU A 141     -16.131  14.244  12.830  1.00 13.24           O
ATOM   1093  CB  GLU A 141     -14.193  15.499  14.552  1.00 15.32           C
ATOM   1094  CG  GLU A 141     -12.918  15.631  15.408  1.00 19.14           C
ATOM   1095  CD  GLU A 141     -13.283  16.057  16.815  1.00 24.37           C
ATOM   1096  OE1 GLU A 141     -14.226  15.490  17.408  1.00 26.52           O
ATOM   1097  OE2 GLU A 141     -12.564  16.959  17.254  1.00 26.41           O
ATOM   1098  N   GLU A 142     -15.560  15.799  11.353  1.00 13.24           N
ATOM   1099  CA  GLU A 142     -16.713  15.627  10.405  1.00 13.59           C
ATOM   1100  C   GLU A 142     -16.315  14.600   9.369  1.00 12.54           C
ATOM   1101  O   GLU A 142     -16.904  13.578   9.222  1.00 12.61           O
ATOM   1102  CB  GLU A 142     -17.057  17.003   9.693  1.00 13.54           C
ATOM   1103  CG  GLU A 142     -17.475  18.206  10.659  1.00 15.72           C
ATOM   1104  CD  GLU A 142     -18.656  17.820  11.542  1.00 15.90           C
ATOM   1105  OE1 GLU A 142     -18.728  18.407  12.641  1.00 19.92           O
ATOM   1106  OE2 GLU A 142     -19.535  17.075  11.100  1.00 20.12           O
ATOM   1107  N   TRP A 143     -15.186  14.858   8.641  1.00 11.87           N
ATOM   1108  CA  TRP A 143     -14.687  14.104   7.545  1.00 11.23           C
ATOM   1109  C   TRP A 143     -14.254  12.608   7.902  1.00 11.16           C
ATOM   1110  O   TRP A 143     -14.328  11.806   6.989  1.00 11.67           O
ATOM   1111  CB  TRP A 143     -13.492  14.798   6.767  1.00 11.41           C
ATOM   1112  CG  TRP A 143     -13.677  16.141   6.214  1.00 11.29           C
ATOM   1113  CD1 TRP A 143     -14.789  16.910   6.100  1.00 12.07           C
ATOM   1114  CD2 TRP A 143     -12.610  16.858   5.562  1.00 11.44           C
ATOM   1115  CE2 TRP A 143     -13.065  18.100   5.090  1.00 12.02           C
ATOM   1116  CE3 TRP A 143     -11.233  16.638   5.320  1.00 11.56           C
ATOM   1117  NE1 TRP A 143     -14.434  18.053   5.361  1.00 12.05           N
ATOM   1118  CZ2 TRP A 143     -12.190  19.067   4.572  1.00 11.92           C
ATOM   1119  CZ3 TRP A 143     -10.360  17.567   4.705  1.00 12.01           C
ATOM   1120  CH2 TRP A 143     -10.808  18.835   4.401  1.00 11.49           C
ATOM   1121  N   ASP A 144     -13.788  12.317   9.161  1.00 10.96           N
ATOM   1122  CA  ASP A 144     -13.686  10.930   9.649  1.00 10.83           C
ATOM   1123  C   ASP A 144     -15.044  10.221   9.865  1.00 11.19           C
ATOM   1124  O   ASP A 144     -15.178   9.031   9.545  1.00 11.04           O
ATOM   1125  CB  ASP A 144     -12.843  10.808  10.944  1.00 10.84           C
ATOM   1126  CG  ASP A 144     -12.431   9.544  11.528  1.00 11.00           C
ATOM   1127  OD1 ASP A 144     -12.085   8.589  10.809  1.00 11.79           O
ATOM   1128  OD2 ASP A 144     -12.216   9.441  12.727  1.00 10.59           O
ATOM   1129  N   ASN A 145     -16.130  11.007  10.131  1.00 11.03           N
ATOM   1130  CA  ASN A 145     -17.412  10.388  10.571  1.00 11.77           C
ATOM   1131  C   ASN A 145     -18.355  10.207   9.384  1.00 12.29           C
ATOM   1132  O   ASN A 145     -19.549  10.346   9.534  1.00 12.70           O
ATOM   1133  CB  ASN A 145     -17.968  11.230  11.719  1.00 11.99           C
ATOM   1134  CG  ASN A 145     -17.333  10.796  13.045  1.00 12.60           C
ATOM   1135  ND2 ASN A 145     -16.763  11.710  13.717  1.00 14.56           N
ATOM   1136  OD1 ASN A 145     -17.374   9.652  13.484  1.00 14.53           O
ATOM   1137  N   MET A 146     -17.759   9.948   8.167  1.00 12.62           N
ATOM   1138  CA  MET A 146     -18.378   9.489   6.927  1.00 14.34           C
ATOM   1139  C   MET A 146     -17.432   8.626   6.178  1.00 12.44           C
ATOM   1140  O   MET A 146     -16.298   8.855   6.201  1.00 12.02           O
ATOM   1141  CB  MET A 146     -18.948  10.756   6.063  1.00 14.24           C
ATOM   1142  CG  MET A 146     -17.776  11.732   5.633  1.00 18.41           C
ATOM   1143  SD  MET A 146     -18.387  13.488   5.411  1.00 20.96           S
ATOM   1144  CE  MET A 146     -19.690  13.392   4.191  1.00 21.79           C
ATOM   1145  N   THR A 147     -17.997   7.699   5.407  1.00 11.27           N
ATOM   1146  CA  THR A 147     -17.293   6.913   4.354  1.00 10.45           C
ATOM   1147  C   THR A 147     -16.918   7.696   3.148  1.00 10.07           C
ATOM   1148  O   THR A 147     -17.449   8.699   2.802  1.00  9.65           O
ATOM   1149  CB  THR A 147     -18.194   5.655   3.854  1.00 10.53           C
ATOM   1150  CG2 THR A 147     -18.581   4.752   5.004  1.00 10.51           C
ATOM   1151  OG1 THR A 147     -19.452   6.175   3.299  1.00  9.96           O
ATOM   1152  N   MET A 148     -16.006   7.062   2.419  1.00  9.79           N
ATOM   1153  CA  MET A 148     -15.603   7.497   1.084  1.00  9.94           C
ATOM   1154  C   MET A 148     -16.765   7.345   0.114  1.00 10.32           C
ATOM   1155  O   MET A 148     -16.869   8.126  -0.825  1.00 10.66           O
ATOM   1156  CB  MET A 148     -14.352   6.663   0.667  1.00 10.03           C
ATOM   1157  CG  MET A 148     -13.457   7.352  -0.471  1.00  9.73           C
ATOM   1158  SD  MET A 148     -12.906   9.041  -0.350  1.00 11.41           S
ATOM   1159  CE  MET A 148     -12.313   9.343  -2.045  1.00 11.38           C
ATOM   1160  N   LYS A 149     -17.716   6.445   0.402  1.00 10.36           N
ATOM   1161  CA  LYS A 149     -19.005   6.351  -0.334  1.00 10.80           C
ATOM   1162  C   LYS A 149     -19.906   7.541  -0.298  1.00 11.25           C
ATOM   1163  O   LYS A 149     -20.379   8.045  -1.305  1.00 10.81           O
ATOM   1164  CB  LYS A 149     -19.759   5.081   0.096  1.00 11.06           C
ATOM   1165  CG  LYS A 149     -21.077   4.644  -0.598  1.00 12.85           C
ATOM   1166  CD  LYS A 149     -20.774   4.575  -2.039  1.00 17.26           C
ATOM   1167  CE  LYS A 149     -22.014   4.057  -2.814  1.00 20.20           C
ATOM   1168  NZ  LYS A 149     -23.226   4.942  -2.829  1.00 23.20           N
ATOM   1169  N   GLU A 150     -20.101   8.054   0.866  1.00 11.34           N
ATOM   1170  CA  GLU A 150     -20.736   9.396   1.090  1.00 11.75           C
ATOM   1171  C   GLU A 150     -19.987  10.609   0.616  1.00 11.85           C
ATOM   1172  O   GLU A 150     -20.671  11.621   0.302  1.00 11.56           O
ATOM   1173  CB  GLU A 150     -20.967   9.577   2.590  1.00 12.25           C
ATOM   1174  CG  GLU A 150     -22.028   8.656   3.196  1.00 14.12           C
ATOM   1175  CD  GLU A 150     -21.941   8.498   4.707  1.00 16.00           C
ATOM   1176  OE1 GLU A 150     -22.759   9.178   5.357  1.00 16.65           O
ATOM   1177  OE2 GLU A 150     -21.113   7.619   5.194  1.00 13.93           O
ATOM   1178  N   LEU A 151     -18.688  10.477   0.410  1.00 11.90           N
ATOM   1179  CA  LEU A 151     -17.774  11.455  -0.115  1.00 12.21           C
ATOM   1180  C   LEU A 151     -17.874  11.643  -1.668  1.00 12.63           C
ATOM   1181  O   LEU A 151     -17.875  12.751  -2.186  1.00 12.91           O
ATOM   1182  CB  LEU A 151     -16.234  11.185   0.270  1.00 12.11           C
ATOM   1183  CG  LEU A 151     -15.494  12.551   0.446  1.00 11.81           C
ATOM   1184  CD1 LEU A 151     -16.021  13.232   1.795  1.00 12.18           C
ATOM   1185  CD2 LEU A 151     -13.960  12.519   0.495  1.00 12.35           C
ATOM   1186  N   LEU A 152     -18.118  10.533  -2.428  1.00 12.96           N
ATOM   1187  CA  LEU A 152     -18.438  10.527  -3.845  1.00 13.58           C
ATOM   1188  C   LEU A 152     -19.605  11.352  -4.207  1.00 14.34           C
ATOM   1189  O   LEU A 152     -19.613  11.795  -5.368  1.00 13.86           O
ATOM   1190  CB  LEU A 152     -18.547   9.150  -4.427  1.00 13.62           C
ATOM   1191  CG  LEU A 152     -17.265   8.287  -4.215  1.00 13.25           C
ATOM   1192  CD1 LEU A 152     -17.541   6.847  -4.580  1.00 13.92           C
ATOM   1193  CD2 LEU A 152     -15.973   8.869  -4.805  1.00 13.95           C
ATOM   1194  N   ASP A 153     -20.587  11.620  -3.273  1.00 15.32           N
ATOM   1195  CA  ASP A 153     -21.751  12.469  -3.469  1.00 16.41           C
ATOM   1196  C   ASP A 153     -21.406  13.945  -3.285  1.00 17.14           C
ATOM   1197  O   ASP A 153     -22.065  14.687  -3.976  1.00 17.43           O
ATOM   1198  CB  ASP A 153     -22.955  12.047  -2.543  1.00 16.67           C
ATOM   1199  CG  ASP A 153     -23.370  10.551  -2.650  1.00 17.77           C
ATOM   1200  OD1 ASP A 153     -23.217   9.868  -3.682  1.00 17.73           O
ATOM   1201  OD2 ASP A 153     -23.975  10.087  -1.657  1.00 19.52           O
ATOM   1202  N   LYS A 154     -20.398  14.380  -2.472  1.00 17.81           N
ATOM   1203  CA  LYS A 154     -19.821  15.725  -2.662  1.00 18.77           C
ATOM   1204  C   LYS A 154     -18.830  15.759  -3.904  1.00 18.79           C
ATOM   1205  O   LYS A 154     -18.964  16.667  -4.704  1.00 18.83           O
ATOM   1206  CB  LYS A 154     -18.997  16.157  -1.423  1.00 19.00           C
ATOM   1207  CG  LYS A 154     -19.873  16.217  -0.133  1.00 21.35           C
ATOM   1208  CD  LYS A 154     -19.312  17.118   0.914  1.00 23.41           C
ATOM   1209  CE  LYS A 154     -19.310  18.718   0.699  1.00 26.30           C
ATOM   1210  NZ  LYS A 154     -20.624  19.306   0.901  1.00 28.75           N
ATOM   1211  N   LEU A 155     -17.924  14.779  -4.068  1.00 18.61           N
ATOM   1212  CA  LEU A 155     -16.887  14.769  -5.084  1.00 18.86           C
ATOM   1213  C   LEU A 155     -17.389  14.958  -6.541  1.00 18.38           C
ATOM   1214  O   LEU A 155     -16.864  15.824  -7.235  1.00 18.15           O
ATOM   1215  CB  LEU A 155     -15.976  13.564  -4.898  1.00 19.20           C
ATOM   1216  CG  LEU A 155     -14.993  13.542  -3.699  1.00 21.79           C
ATOM   1217  CD1 LEU A 155     -14.269  12.226  -3.528  1.00 22.03           C
ATOM   1218  CD2 LEU A 155     -14.068  14.770  -3.729  1.00 24.16           C
ATOM   1219  N   CYS A 156     -18.408  14.150  -7.004  1.00 18.12           N
ATOM   1220  CA  CYS A 156     -18.857  14.136  -8.451  1.00 17.97           C
ATOM   1221  C   CYS A 156     -20.282  14.703  -8.439  1.00 18.33           C
ATOM   1222  O   CYS A 156     -21.057  14.284  -7.501  1.00 18.27           O
ATOM   1223  CB  CYS A 156     -18.922  12.730  -9.061  1.00 17.89           C
ATOM   1224  SG  CYS A 156     -17.329  11.862  -9.199  1.00 17.05           S
ATOM   1225  N   TRP A 157     -20.538  15.435  -9.459  1.00 18.69           N
ATOM   1226  CA  TRP A 157     -21.888  16.101  -9.660  1.00 19.19           C
ATOM   1227  C   TRP A 157     -22.982  15.073 -10.018  1.00 19.16           C
ATOM   1228  O   TRP A 157     -24.078  15.197  -9.581  1.00 19.20           O
ATOM   1229  CB  TRP A 157     -21.780  17.185 -10.744  1.00 19.74           C
ATOM   1230  CG  TRP A 157     -22.815  18.168 -10.850  1.00 20.66           C
ATOM   1231  CD1 TRP A 157     -23.268  18.956  -9.889  1.00 21.23           C
ATOM   1232  CD2 TRP A 157     -23.414  18.710 -12.074  1.00 21.55           C
ATOM   1233  CE2 TRP A 157     -24.367  19.739 -11.677  1.00 22.02           C
ATOM   1234  CE3 TRP A 157     -23.434  18.441 -13.382  1.00 22.31           C
ATOM   1235  NE1 TRP A 157     -24.174  19.847 -10.367  1.00 21.52           N
ATOM   1236  CZ2 TRP A 157     -25.244  20.401 -12.515  1.00 21.84           C
ATOM   1237  CZ3 TRP A 157     -24.298  19.057 -14.352  1.00 21.60           C
ATOM   1238  CH2 TRP A 157     -25.254  19.996 -13.918  1.00 21.54           C
ATOM   1239  N   THR A 158     -22.632  14.092 -10.885  1.00 18.81           N
ATOM   1240  CA  THR A 158     -23.579  13.194 -11.529  1.00 18.59           C
ATOM   1241  C   THR A 158     -23.286  11.846 -10.982  1.00 18.76           C
ATOM   1242  O   THR A 158     -22.248  11.601 -10.370  1.00 18.44           O
ATOM   1243  CB  THR A 158     -23.236  13.232 -13.069  1.00 18.59           C
ATOM   1244  CG2 THR A 158     -23.423  14.592 -13.749  1.00 18.60           C
ATOM   1245  OG1 THR A 158     -21.917  12.821 -13.364  1.00 17.54           O
ATOM   1246  N   GLU A 159     -24.180  10.888 -11.241  1.00 18.85           N
ATOM   1247  CA  GLU A 159     -23.981   9.510 -10.762  1.00 19.19           C
ATOM   1248  C   GLU A 159     -23.042   8.622 -11.586  1.00 18.30           C
ATOM   1249  O   GLU A 159     -22.200   7.854 -11.027  1.00 18.27           O
ATOM   1250  CB  GLU A 159     -25.407   8.850 -10.804  1.00 19.66           C
ATOM   1251  CG  GLU A 159     -26.564   9.469 -10.007  1.00 23.23           C
ATOM   1252  CD  GLU A 159     -26.212   9.973  -8.664  1.00 26.23           C
ATOM   1253  OE1 GLU A 159     -26.609  11.122  -8.438  1.00 28.75           O
ATOM   1254  OE2 GLU A 159     -25.756   9.132  -7.875  1.00 29.02           O
ATOM   1255  N   SER A 160     -23.184   8.748 -12.875  1.00 17.40           N
ATOM   1256  CA  SER A 160     -22.357   8.055 -13.904  1.00 16.56           C
ATOM   1257  C   SER A 160     -20.815   8.306 -13.882  1.00 15.96           C
ATOM   1258  O   SER A 160     -20.043   7.439 -14.364  1.00 15.65           O
ATOM   1259  CB  SER A 160     -23.109   8.217 -15.222  1.00 16.67           C
ATOM   1260  OG  SER A 160     -23.686   9.476 -15.388  1.00 16.82           O
ATOM   1261  N   ALA A 161     -20.361   9.368 -13.133  1.00 15.30           N
ATOM   1262  CA  ALA A 161     -19.013   9.698 -12.768  1.00 15.30           C
ATOM   1263  C   ALA A 161     -18.515   9.042 -11.447  1.00 15.16           C
ATOM   1264  O   ALA A 161     -17.308   8.870 -11.442  1.00 15.16           O
ATOM   1265  CB  ALA A 161     -18.847  11.249 -12.693  1.00 15.07           C
ATOM   1266  N   LYS A 162     -19.344   8.572 -10.497  1.00 15.32           N
ATOM   1267  CA  LYS A 162     -18.981   7.926  -9.208  1.00 16.03           C
ATOM   1268  C   LYS A 162     -18.444   6.499  -9.414  1.00 15.50           C
ATOM   1269  O   LYS A 162     -18.122   5.835  -8.428  1.00 15.42           O
ATOM   1270  CB  LYS A 162     -20.310   7.835  -8.430  1.00 15.85           C
ATOM   1271  CG  LYS A 162     -20.789   9.252  -7.986  1.00 17.52           C
ATOM   1272  CD  LYS A 162     -22.184   9.291  -7.241  1.00 19.03           C
ATOM   1273  CE  LYS A 162     -22.640  10.815  -7.155  1.00 20.91           C
ATOM   1274  NZ  LYS A 162     -23.932  11.043  -6.434  1.00 20.37           N
ATOM   1275  N   GLN A 163     -18.443   6.035 -10.647  1.00 15.20           N
ATOM   1276  CA  GLN A 163     -18.200   4.574 -10.900  1.00 15.28           C
ATOM   1277  C   GLN A 163     -16.693   4.338 -11.057  1.00 14.30           C
ATOM   1278  O   GLN A 163     -16.116   3.591 -10.290  1.00 13.86           O
ATOM   1279  CB  GLN A 163     -18.936   4.259 -12.194  1.00 16.00           C
ATOM   1280  CG  GLN A 163     -20.485   4.364 -12.084  1.00 19.55           C
ATOM   1281  CD  GLN A 163     -21.080   3.706 -10.882  1.00 25.32           C
ATOM   1282  NE2 GLN A 163     -20.893   2.424 -10.712  1.00 27.12           N
ATOM   1283  OE1 GLN A 163     -21.957   4.231 -10.233  1.00 28.02           O
ATOM   1284  N   LEU A 164     -16.054   5.061 -12.009  1.00 13.14           N
ATOM   1285  CA  LEU A 164     -14.568   5.117 -12.141  1.00 12.19           C
ATOM   1286  C   LEU A 164     -13.899   5.780 -10.916  1.00 11.54           C
ATOM   1287  O   LEU A 164     -12.827   5.301 -10.553  1.00 10.75           O
ATOM   1288  CB  LEU A 164     -14.067   5.575 -13.582  1.00 12.09           C
ATOM   1289  CG  LEU A 164     -12.678   5.093 -14.027  1.00 12.64           C
ATOM   1290  CD1 LEU A 164     -12.443   3.559 -14.155  1.00 13.32           C
ATOM   1291  CD2 LEU A 164     -12.209   5.772 -15.326  1.00 12.58           C
ATOM   1292  N   ALA A 165     -14.625   6.690 -10.219  1.00 10.69           N
ATOM   1293  CA  ALA A 165     -14.223   7.163  -8.900  1.00 10.52           C
ATOM   1294  C   ALA A 165     -14.322   6.067  -7.818  1.00  9.92           C
ATOM   1295  O   ALA A 165     -13.484   6.132  -6.910  1.00  9.77           O
ATOM   1296  CB  ALA A 165     -15.041   8.400  -8.566  1.00 10.30           C
ATOM   1297  N   THR A 166     -15.289   5.093  -7.929  1.00  9.76           N
ATOM   1298  CA  THR A 166     -15.274   3.948  -6.994  1.00  9.91           C
ATOM   1299  C   THR A 166     -14.103   2.914  -7.348  1.00  9.88           C
ATOM   1300  O   THR A 166     -13.447   2.431  -6.427  1.00  9.62           O
ATOM   1301  CB  THR A 166     -16.551   3.092  -7.137  1.00 10.08           C
ATOM   1302  CG2 THR A 166     -16.793   1.869  -6.202  1.00 10.53           C
ATOM   1303  OG1 THR A 166     -17.581   3.862  -6.733  1.00  9.71           O
ATOM   1304  N   LEU A 167     -13.750   2.705  -8.591  1.00  9.59           N
ATOM   1305  CA  LEU A 167     -12.554   1.920  -8.966  1.00  9.71           C
ATOM   1306  C   LEU A 167     -11.185   2.450  -8.441  1.00  9.59           C
ATOM   1307  O   LEU A 167     -10.414   1.681  -7.918  1.00  9.54           O
ATOM   1308  CB  LEU A 167     -12.425   1.621 -10.444  1.00  9.93           C
ATOM   1309  CG  LEU A 167     -13.676   1.133 -11.268  1.00 10.26           C
ATOM   1310  CD1 LEU A 167     -13.130   0.440 -12.592  1.00 11.35           C
ATOM   1311  CD2 LEU A 167     -14.497   0.182 -10.410  1.00 11.58           C
ATOM   1312  N   PHE A 168     -10.988   3.802  -8.562  1.00  9.78           N
ATOM   1313  CA  PHE A 168      -9.874   4.558  -8.004  1.00  9.77           C
ATOM   1314  C   PHE A 168      -9.672   4.309  -6.512  1.00  9.44           C
ATOM   1315  O   PHE A 168      -8.537   4.326  -6.020  1.00  9.31           O
ATOM   1316  CB  PHE A 168     -10.205   6.026  -8.237  1.00  9.91           C
ATOM   1317  CG  PHE A 168      -9.164   7.020  -7.789  1.00 10.59           C
ATOM   1318  CD1 PHE A 168      -8.726   7.212  -6.458  1.00 10.92           C
ATOM   1319  CD2 PHE A 168      -8.522   7.815  -8.774  1.00 11.18           C
ATOM   1320  CE1 PHE A 168      -7.604   7.944  -6.157  1.00 12.54           C
ATOM   1321  CE2 PHE A 168      -7.398   8.619  -8.488  1.00 11.31           C
ATOM   1322  CZ  PHE A 168      -7.021   8.672  -7.175  1.00 11.12           C
ATOM   1323  N   VAL A 169     -10.786   4.166  -5.699  1.00  8.87           N
ATOM   1324  CA  VAL A 169     -10.772   3.942  -4.236  1.00  8.96           C
ATOM   1325  C   VAL A 169     -10.452   2.502  -3.963  1.00  8.93           C
ATOM   1326  O   VAL A 169      -9.477   2.133  -3.211  1.00  9.15           O
ATOM   1327  CB  VAL A 169     -12.010   4.460  -3.537  1.00  8.88           C
ATOM   1328  CG1 VAL A 169     -12.316   3.788  -2.173  1.00  9.19           C
ATOM   1329  CG2 VAL A 169     -12.109   5.988  -3.373  1.00  9.00           C
ATOM   1330  N   ASN A 170     -11.167   1.603  -4.631  1.00  9.07           N
ATOM   1331  CA  ASN A 170     -11.164   0.127  -4.335  1.00  8.92           C
ATOM   1332  C   ASN A 170      -9.852  -0.531  -4.535  1.00  9.07           C
ATOM   1333  O   ASN A 170      -9.374  -1.175  -3.605  1.00  9.54           O
ATOM   1334  CB  ASN A 170     -12.244  -0.683  -4.952  1.00  9.23           C
ATOM   1335  CG  ASN A 170     -13.684  -0.351  -4.599  1.00  8.91           C
ATOM   1336  ND2 ASN A 170     -14.612  -1.169  -5.091  1.00  8.61           N
ATOM   1337  OD1 ASN A 170     -13.955   0.622  -3.951  1.00  9.79           O
ATOM   1338  N   LEU A 171      -9.159  -0.357  -5.722  1.00  9.22           N
ATOM   1339  CA  LEU A 171      -7.825  -0.791  -6.063  1.00  9.56           C
ATOM   1340  C   LEU A 171      -6.730  -0.209  -5.175  1.00  9.46           C
ATOM   1341  O   LEU A 171      -5.790  -0.929  -4.840  1.00  9.80           O
ATOM   1342  CB  LEU A 171      -7.688  -0.775  -7.584  1.00  9.48           C
ATOM   1343  CG  LEU A 171      -6.553   0.005  -8.269  1.00  9.75           C
ATOM   1344  CD1 LEU A 171      -6.730   1.490  -8.121  1.00  9.71           C
ATOM   1345  CD2 LEU A 171      -5.101  -0.452  -7.910  1.00  9.63           C
ATOM   1346  N   CYS A 172      -7.004   0.960  -4.580  1.00  9.98           N
ATOM   1347  CA  CYS A 172      -6.006   1.746  -3.867  1.00  9.87           C
ATOM   1348  C   CYS A 172      -5.954   1.371  -2.424  1.00  9.80           C
ATOM   1349  O   CYS A 172      -4.905   1.284  -1.820  1.00  9.73           O
ATOM   1350  CB  CYS A 172      -6.341   3.220  -4.073  1.00  9.92           C
ATOM   1351  SG  CYS A 172      -5.297   4.330  -3.208  1.00 12.46           S
ATOM   1352  N   VAL A 173      -7.074   0.910  -1.873  1.00  9.41           N
ATOM   1353  CA  VAL A 173      -7.107   0.375  -0.502  1.00  9.48           C
ATOM   1354  C   VAL A 173      -6.942  -1.140  -0.399  1.00  9.21           C
ATOM   1355  O   VAL A 173      -6.154  -1.512   0.433  1.00  8.93           O
ATOM   1356  CB  VAL A 173      -8.498   0.735   0.237  1.00  9.62           C
ATOM   1357  CG1 VAL A 173      -8.532   0.301   1.676  1.00 10.04           C
ATOM   1358  CG2 VAL A 173      -8.842   2.228   0.066  1.00 10.41           C
ATOM   1359  N   THR A 174      -7.706  -1.902  -1.246  1.00  8.75           N
ATOM   1360  CA  THR A 174      -8.051  -3.304  -1.174  1.00  8.94           C
ATOM   1361  C   THR A 174      -9.337  -3.620  -0.391  1.00  9.26           C
ATOM   1362  O   THR A 174      -9.917  -4.713  -0.433  1.00  9.53           O
ATOM   1363  CB  THR A 174      -6.917  -4.260  -0.592  1.00  9.02           C
ATOM   1364  CG2 THR A 174      -5.510  -4.130  -1.126  1.00  9.53           C
ATOM   1365  OG1 THR A 174      -6.775  -4.241   0.804  1.00  9.24           O
ATOM   1366  N   ALA A 175      -9.871  -2.555   0.228  1.00  9.09           N
ATOM   1367  CA  ALA A 175     -11.270  -2.369   0.732  1.00  9.38           C
ATOM   1368  C   ALA A 175     -12.155  -1.493  -0.195  1.00  9.30           C
ATOM   1369  O   ALA A 175     -11.631  -0.726  -0.999  1.00  9.20           O
ATOM   1370  CB  ALA A 175     -11.094  -1.868   2.191  1.00  9.15           C
ATOM   1371  N   GLU A 176     -13.488  -1.539  -0.057  1.00  9.22           N
ATOM   1372  CA  GLU A 176     -14.404  -0.726  -0.756  1.00  9.00           C
ATOM   1373  C   GLU A 176     -14.590   0.723  -0.152  1.00  8.76           C
ATOM   1374  O   GLU A 176     -14.317   0.985   1.015  1.00  9.09           O
ATOM   1375  CB  GLU A 176     -15.785  -1.502  -1.083  1.00  9.16           C
ATOM   1376  CG  GLU A 176     -15.356  -2.759  -1.907  1.00 10.14           C
ATOM   1377  CD  GLU A 176     -16.584  -3.628  -2.176  1.00 11.11           C
ATOM   1378  OE1 GLU A 176     -17.521  -3.254  -2.912  1.00 12.38           O
ATOM   1379  OE2 GLU A 176     -16.599  -4.772  -1.699  1.00 10.96           O
ATOM   1380  N   THR A 177     -15.171   1.575  -1.025  1.00  8.44           N
ATOM   1381  CA  THR A 177     -15.699   2.858  -0.701  1.00  8.42           C
ATOM   1382  C   THR A 177     -16.627   2.963   0.545  1.00  8.33           C
ATOM   1383  O   THR A 177     -16.469   3.859   1.350  1.00  8.79           O
ATOM   1384  CB  THR A 177     -16.448   3.418  -1.935  1.00  8.34           C
ATOM   1385  CG2 THR A 177     -15.509   3.675  -3.132  1.00  8.68           C
ATOM   1386  OG1 THR A 177     -17.521   2.634  -2.288  1.00  8.40           O
ATOM   1387  N   HIS A 178     -17.544   2.006   0.679  1.00  8.71           N
ATOM   1388  CA  HIS A 178     -18.379   1.950   1.903  1.00  8.62           C
ATOM   1389  C   HIS A 178     -17.763   1.499   3.217  1.00  8.84           C
ATOM   1390  O   HIS A 178     -18.427   1.648   4.264  1.00  8.99           O
ATOM   1391  CB  HIS A 178     -19.684   1.192   1.578  1.00  8.75           C
ATOM   1392  CG  HIS A 178     -19.537  -0.326   1.390  1.00  9.26           C
ATOM   1393  CD2 HIS A 178     -19.662  -1.320   2.348  1.00  9.97           C
ATOM   1394  ND1 HIS A 178     -19.131  -0.989   0.223  1.00  9.71           N
ATOM   1395  CE1 HIS A 178     -19.188  -2.297   0.560  1.00 10.73           C
ATOM   1396  NE2 HIS A 178     -19.519  -2.585   1.788  1.00 10.44           N
ATOM   1397  N   GLU A 179     -16.540   0.952   3.088  1.00  8.93           N
ATOM   1398  CA  GLU A 179     -15.972   0.320   4.230  1.00  9.10           C
ATOM   1399  C   GLU A 179     -14.984   1.277   4.938  1.00  9.11           C
ATOM   1400  O   GLU A 179     -14.936   1.227   6.166  1.00  9.46           O
ATOM   1401  CB  GLU A 179     -15.168  -0.972   3.660  1.00  9.14           C
ATOM   1402  CG  GLU A 179     -16.049  -2.080   3.107  1.00  9.30           C
ATOM   1403  CD  GLU A 179     -15.177  -3.359   2.971  1.00 10.14           C
ATOM   1404  OE1 GLU A 179     -15.132  -4.115   3.971  1.00 10.34           O
ATOM   1405  OE2 GLU A 179     -14.456  -3.498   1.958  1.00 12.24           O
ATOM   1406  N   VAL A 180     -14.311   2.163   4.150  1.00  8.78           N
ATOM   1407  CA  VAL A 180     -13.136   2.899   4.715  1.00  9.37           C
ATOM   1408  C   VAL A 180     -13.623   4.293   5.042  1.00  9.19           C
ATOM   1409  O   VAL A 180     -14.531   4.863   4.419  1.00  9.12           O
ATOM   1410  CB  VAL A 180     -11.970   2.993   3.688  1.00  9.45           C
ATOM   1411  CG1 VAL A 180     -12.303   3.767   2.358  1.00 10.24           C
ATOM   1412  CG2 VAL A 180     -10.529   3.345   4.302  1.00 10.82           C
ATOM   1413  N   SER A 181     -12.927   4.913   5.951  1.00  9.12           N
ATOM   1414  CA  SER A 181     -12.946   6.333   6.422  1.00  8.90           C
ATOM   1415  C   SER A 181     -12.633   7.287   5.207  1.00  9.28           C
ATOM   1416  O   SER A 181     -11.791   6.925   4.384  1.00  9.09           O
ATOM   1417  CB  SER A 181     -11.940   6.459   7.579  1.00  9.21           C
ATOM   1418  OG  SER A 181     -11.721   7.793   7.988  1.00  9.59           O
ATOM   1419  N   ALA A 182     -13.332   8.423   5.145  1.00  8.69           N
ATOM   1420  CA  ALA A 182     -13.051   9.411   4.188  1.00  9.50           C
ATOM   1421  C   ALA A 182     -11.790  10.300   4.638  1.00  9.27           C
ATOM   1422  O   ALA A 182     -10.908  10.526   3.821  1.00  9.57           O
ATOM   1423  CB  ALA A 182     -14.297  10.342   3.897  1.00  9.21           C
ATOM   1424  N   LEU A 183     -11.650  10.578   5.988  1.00  9.45           N
ATOM   1425  CA  LEU A 183     -10.444  11.222   6.478  1.00  9.10           C
ATOM   1426  C   LEU A 183      -9.177  10.411   6.275  1.00  9.40           C
ATOM   1427  O   LEU A 183      -8.156  10.932   5.862  1.00  8.91           O
ATOM   1428  CB  LEU A 183     -10.534  11.744   7.939  1.00  9.30           C
ATOM   1429  CG  LEU A 183      -9.334  12.594   8.538  1.00  9.02           C
ATOM   1430  CD1 LEU A 183      -9.031  13.932   7.685  1.00  9.80           C
ATOM   1431  CD2 LEU A 183      -9.636  12.883   9.993  1.00  9.52           C
ATOM   1432  N   TRP A 184      -9.294   9.039   6.489  1.00  9.05           N
ATOM   1433  CA  TRP A 184      -8.097   8.187   6.191  1.00  9.29           C
ATOM   1434  C   TRP A 184      -7.708   8.170   4.747  1.00  9.25           C
ATOM   1435  O   TRP A 184      -6.497   8.142   4.509  1.00  8.89           O
ATOM   1436  CB  TRP A 184      -8.310   6.821   6.740  1.00  9.32           C
ATOM   1437  CG  TRP A 184      -7.155   5.873   6.704  1.00  9.29           C
ATOM   1438  CD1 TRP A 184      -6.200   5.815   7.665  1.00  9.49           C
ATOM   1439  CD2 TRP A 184      -6.833   4.920   5.691  1.00  8.73           C
ATOM   1440  CE2 TRP A 184      -5.669   4.255   6.148  1.00  9.72           C
ATOM   1441  CE3 TRP A 184      -7.300   4.605   4.368  1.00  9.44           C
ATOM   1442  NE1 TRP A 184      -5.383   4.799   7.374  1.00  9.13           N
ATOM   1443  CZ2 TRP A 184      -4.991   3.301   5.378  1.00  9.45           C
ATOM   1444  CZ3 TRP A 184      -6.600   3.676   3.600  1.00  9.27           C
ATOM   1445  CH2 TRP A 184      -5.499   2.978   4.120  1.00  9.81           C
ATOM   1446  N   PHE A 185      -8.741   8.160   3.893  1.00  8.87           N
ATOM   1447  CA  PHE A 185      -8.515   8.085   2.393  1.00  9.12           C
ATOM   1448  C   PHE A 185      -7.930   9.378   1.824  1.00  8.95           C
ATOM   1449  O   PHE A 185      -6.914   9.334   1.161  1.00  9.52           O
ATOM   1450  CB  PHE A 185      -9.821   7.667   1.761  1.00  9.17           C
ATOM   1451  CG  PHE A 185      -9.631   7.210   0.352  1.00  9.32           C
ATOM   1452  CD1 PHE A 185      -9.165   5.924   0.063  1.00  9.86           C
ATOM   1453  CD2 PHE A 185      -9.700   8.142  -0.666  1.00  9.89           C
ATOM   1454  CE1 PHE A 185      -8.624   5.662  -1.156  1.00 10.15           C
ATOM   1455  CE2 PHE A 185      -9.110   7.890  -1.921  1.00 10.17           C
ATOM   1456  CZ  PHE A 185      -8.546   6.629  -2.127  1.00 10.07           C
ATOM   1457  N   LEU A 186      -8.382  10.591   2.247  1.00  9.29           N
ATOM   1458  CA  LEU A 186      -7.858  11.912   1.869  1.00  9.29           C
ATOM   1459  C   LEU A 186      -6.497  12.251   2.496  1.00  9.47           C
ATOM   1460  O   LEU A 186      -5.756  13.087   1.977  1.00  9.81           O
ATOM   1461  CB  LEU A 186      -8.798  13.017   2.360  1.00  9.45           C
ATOM   1462  CG  LEU A 186     -10.160  13.131   1.734  1.00  9.18           C
ATOM   1463  CD1 LEU A 186     -11.188  13.787   2.721  1.00 10.55           C
ATOM   1464  CD2 LEU A 186     -10.177  13.784   0.339  1.00 10.37           C
ATOM   1465  N   TRP A 187      -6.160  11.637   3.676  1.00  9.78           N
ATOM   1466  CA  TRP A 187      -4.811  11.531   4.266  1.00 10.10           C
ATOM   1467  C   TRP A 187      -3.981  10.609   3.421  1.00  9.96           C
ATOM   1468  O   TRP A 187      -2.825  10.903   3.210  1.00  9.96           O
ATOM   1469  CB  TRP A 187      -4.864  11.114   5.779  1.00 10.42           C
ATOM   1470  CG  TRP A 187      -3.491  10.902   6.381  1.00 10.17           C
ATOM   1471  CD1 TRP A 187      -2.592  11.827   6.735  1.00 10.97           C
ATOM   1472  CD2 TRP A 187      -2.861   9.573   6.686  1.00 10.27           C
ATOM   1473  CE2 TRP A 187      -1.586   9.756   7.210  1.00 10.74           C
ATOM   1474  CE3 TRP A 187      -3.247   8.243   6.466  1.00  9.89           C
ATOM   1475  NE1 TRP A 187      -1.556  11.160   7.215  1.00 10.78           N
ATOM   1476  CZ2 TRP A 187      -0.736   8.761   7.529  1.00 10.86           C
ATOM   1477  CZ3 TRP A 187      -2.453   7.195   6.840  1.00 10.89           C
ATOM   1478  CH2 TRP A 187      -1.234   7.438   7.439  1.00 11.12           C
ATOM   1479  N   TYR A 188      -4.470   9.416   3.097  1.00  9.79           N
ATOM   1480  CA  TYR A 188      -3.687   8.306   2.454  1.00  9.63           C
ATOM   1481  C   TYR A 188      -3.112   8.650   1.048  1.00  9.49           C
ATOM   1482  O   TYR A 188      -1.949   8.349   0.783  1.00  9.74           O
ATOM   1483  CB  TYR A 188      -4.485   6.969   2.472  1.00  9.23           C
ATOM   1484  CG  TYR A 188      -4.002   5.718   1.826  1.00  9.36           C
ATOM   1485  CD1 TYR A 188      -2.904   5.005   2.352  1.00  9.87           C
ATOM   1486  CD2 TYR A 188      -4.697   5.146   0.732  1.00  9.37           C
ATOM   1487  CE1 TYR A 188      -2.498   3.769   1.726  1.00  8.66           C
ATOM   1488  CE2 TYR A 188      -4.383   3.929   0.202  1.00  9.03           C
ATOM   1489  CZ  TYR A 188      -3.277   3.272   0.663  1.00  8.92           C
ATOM   1490  OH  TYR A 188      -2.921   2.058   0.061  1.00  8.80           O
ATOM   1491  N   VAL A 189      -3.945   9.394   0.329  1.00  9.53           N
ATOM   1492  CA  VAL A 189      -3.602  10.078  -0.927  1.00  9.67           C
ATOM   1493  C   VAL A 189      -2.556  11.088  -0.643  1.00 10.02           C
ATOM   1494  O   VAL A 189      -1.433  10.966  -1.181  1.00 10.30           O
ATOM   1495  CB  VAL A 189      -4.972  10.619  -1.582  1.00  9.93           C
ATOM   1496  CG1 VAL A 189      -4.752  11.663  -2.653  1.00  9.31           C
ATOM   1497  CG2 VAL A 189      -5.761   9.353  -2.047  1.00  9.65           C
ATOM   1498  N   LYS A 190      -2.850  11.995   0.222  1.00 10.11           N
ATOM   1499  CA  LYS A 190      -1.980  13.177   0.509  1.00 10.78           C
ATOM   1500  C   LYS A 190      -0.567  12.781   0.855  1.00 10.36           C
ATOM   1501  O   LYS A 190       0.399  13.221   0.222  1.00 10.60           O
ATOM   1502  CB  LYS A 190      -2.654  14.110   1.659  1.00 11.06           C
ATOM   1503  CG  LYS A 190      -1.746  15.221   2.283  1.00 13.73           C
ATOM   1504  CD  LYS A 190      -1.499  16.375   1.261  1.00 15.07           C
ATOM   1505  CE  LYS A 190      -0.374  17.360   1.716  1.00 16.97           C
ATOM   1506  NZ  LYS A 190      -0.836  18.356   2.694  1.00 19.01           N
ATOM   1507  N   GLN A 191      -0.429  11.853   1.793  1.00 10.19           N
ATOM   1508  CA  GLN A 191       0.877  11.381   2.319  1.00 10.40           C
ATOM   1509  C   GLN A 191       1.680  10.405   1.379  1.00 10.84           C
ATOM   1510  O   GLN A 191       2.754   9.892   1.664  1.00 11.03           O
ATOM   1511  CB  GLN A 191       0.645  10.736   3.700  1.00 10.41           C
ATOM   1512  CG  GLN A 191      -0.228   9.507   3.643  1.00 10.45           C
ATOM   1513  CD  GLN A 191       0.483   8.149   3.750  1.00 10.44           C
ATOM   1514  NE2 GLN A 191      -0.066   7.107   3.117  1.00  9.71           N
ATOM   1515  OE1 GLN A 191       1.436   8.064   4.511  1.00 10.41           O
ATOM   1516  N   CYS A 192       1.071  10.244   0.208  1.00 10.84           N
ATOM   1517  CA  CYS A 192       1.651   9.581  -0.948  1.00 11.19           C
ATOM   1518  C   CYS A 192       1.906  10.466  -2.170  1.00 11.45           C
ATOM   1519  O   CYS A 192       1.690  10.137  -3.382  1.00 12.75           O
ATOM   1520  CB  CYS A 192       0.788   8.331  -1.308  1.00 11.12           C
ATOM   1521  SG  CYS A 192       0.623   7.024  -0.026  1.00 11.14           S
ATOM   1522  N   GLY A 193       2.306  11.702  -1.826  1.00 11.35           N
ATOM   1523  CA  GLY A 193       2.626  12.738  -2.825  1.00 11.35           C
ATOM   1524  C   GLY A 193       1.383  13.452  -3.470  1.00 11.39           C
ATOM   1525  O   GLY A 193       1.622  14.228  -4.435  1.00 11.97           O
ATOM   1526  N   GLY A 194       0.124  13.141  -3.117  1.00 11.13           N
ATOM   1527  CA  GLY A 194      -1.045  13.682  -3.801  1.00 10.84           C
ATOM   1528  C   GLY A 194      -1.536  12.981  -5.063  1.00 10.88           C
ATOM   1529  O   GLY A 194      -0.883  12.049  -5.502  1.00 10.52           O
ATOM   1530  N   THR A 195      -2.694  13.337  -5.593  1.00 10.61           N
ATOM   1531  CA  THR A 195      -3.491  12.571  -6.573  1.00 10.70           C
ATOM   1532  C   THR A 195      -2.707  12.126  -7.805  1.00 10.80           C
ATOM   1533  O   THR A 195      -2.791  10.973  -8.237  1.00 10.66           O
ATOM   1534  CB  THR A 195      -4.875  13.237  -6.909  1.00 10.81           C
ATOM   1535  CG2 THR A 195      -5.857  12.376  -7.781  1.00 10.85           C
ATOM   1536  OG1 THR A 195      -5.500  13.615  -5.706  1.00 11.77           O
ATOM   1537  N   THR A 196      -1.827  13.025  -8.360  1.00 10.61           N
ATOM   1538  CA  THR A 196      -0.913  12.766  -9.512  1.00 11.01           C
ATOM   1539  C   THR A 196       0.241  11.802  -9.181  1.00 10.69           C
ATOM   1540  O   THR A 196       0.722  11.206 -10.140  1.00 10.97           O
ATOM   1541  CB  THR A 196      -0.459  14.100 -10.220  1.00 11.00           C
ATOM   1542  CG2 THR A 196      -1.424  14.774 -11.203  1.00 11.53           C
ATOM   1543  OG1 THR A 196      -0.131  15.102  -9.256  1.00 12.87           O
ATOM   1544  N   ARG A 197       0.607  11.589  -7.918  1.00 10.47           N
ATOM   1545  CA  ARG A 197       1.655  10.606  -7.528  1.00 10.59           C
ATOM   1546  C   ARG A 197       1.185   9.224  -7.063  1.00 10.37           C
ATOM   1547  O   ARG A 197       1.767   8.211  -7.357  1.00 10.45           O
ATOM   1548  CB  ARG A 197       2.562  11.313  -6.494  1.00 10.77           C
ATOM   1549  CG  ARG A 197       3.836  10.440  -6.122  1.00 11.09           C
ATOM   1550  CD  ARG A 197       5.035  10.388  -7.157  1.00 12.46           C
ATOM   1551  NE  ARG A 197       5.683  11.694  -7.138  1.00 12.45           N
ATOM   1552  CZ  ARG A 197       6.665  12.242  -7.856  1.00 14.21           C
ATOM   1553  NH1 ARG A 197       7.269  11.562  -8.847  1.00 12.66           N
ATOM   1554  NH2 ARG A 197       7.074  13.478  -7.690  1.00 14.00           N
ATOM   1555  N   ILE A 198      -0.029   9.117  -6.443  1.00  9.88           N
ATOM   1556  CA  ILE A 198      -0.645   7.850  -6.031  1.00  9.96           C
ATOM   1557  C   ILE A 198      -1.398   7.121  -7.141  1.00 10.14           C
ATOM   1558  O   ILE A 198      -1.558   5.905  -6.990  1.00 10.43           O
ATOM   1559  CB  ILE A 198      -1.623   8.097  -4.859  1.00  9.75           C
ATOM   1560  CG1 ILE A 198      -1.877   6.839  -3.983  1.00 10.05           C
ATOM   1561  CG2 ILE A 198      -3.008   8.574  -5.280  1.00 10.32           C
ATOM   1562  CD1 ILE A 198      -2.507   7.060  -2.623  1.00  9.59           C
ATOM   1563  N   ILE A 199      -1.845   7.880  -8.162  1.00 10.20           N
ATOM   1564  CA  ILE A 199      -2.662   7.310  -9.248  1.00 10.70           C
ATOM   1565  C   ILE A 199      -1.762   6.587 -10.336  1.00 10.95           C
ATOM   1566  O   ILE A 199      -2.149   5.531 -10.868  1.00 11.31           O
ATOM   1567  CB  ILE A 199      -3.635   8.335  -9.919  1.00 10.64           C
ATOM   1568  CG1 ILE A 199      -4.775   7.669 -10.646  1.00 11.19           C
ATOM   1569  CG2 ILE A 199      -2.851   9.376 -10.812  1.00 10.62           C
ATOM   1570  CD1 ILE A 199      -5.622   8.666 -11.577  1.00 12.17           C
ATOM   1571  N   SER A 200      -0.688   7.221 -10.673  1.00 11.31           N
ATOM   1572  CA  SER A 200       0.123   6.713 -11.780  1.00 11.35           C
ATOM   1573  C   SER A 200       0.943   5.496 -11.383  1.00 11.77           C
ATOM   1574  O   SER A 200       1.382   5.393 -10.209  1.00 11.80           O
ATOM   1575  CB  SER A 200       0.980   7.885 -12.358  1.00 11.26           C
ATOM   1576  OG  SER A 200       0.178   8.651 -13.260  1.00 11.93           O
ATOM   1577  N   THR A 201       1.303   4.733 -12.476  1.00 11.85           N
ATOM   1578  CA  THR A 201       2.474   3.888 -12.466  1.00 12.06           C
ATOM   1579  C   THR A 201       3.641   4.742 -12.995  1.00 12.13           C
ATOM   1580  O   THR A 201       4.425   5.197 -12.166  1.00 11.64           O
ATOM   1581  CB  THR A 201       2.308   2.693 -13.419  1.00 12.17           C
ATOM   1582  CG2 THR A 201       3.539   1.832 -13.698  1.00 11.95           C
ATOM   1583  OG1 THR A 201       1.335   1.904 -12.713  1.00 12.89           O
ATOM   1584  N   THR A 202       3.711   5.105 -14.280  1.00 12.36           N
ATOM   1585  CA  THR A 202       4.822   5.840 -14.790  1.00 12.52           C
ATOM   1586  C   THR A 202       5.030   7.274 -14.143  1.00 12.59           C
ATOM   1587  O   THR A 202       4.077   8.058 -14.163  1.00 12.56           O
ATOM   1588  CB  THR A 202       4.575   5.981 -16.255  1.00 12.73           C
ATOM   1589  CG2 THR A 202       5.213   7.146 -17.058  1.00 13.14           C
ATOM   1590  OG1 THR A 202       4.773   4.775 -16.954  1.00 12.84           O
ATOM   1591  N   ASN A 203       6.198   7.539 -13.558  1.00 12.69           N
ATOM   1592  CA  ASN A 203       6.470   8.767 -12.774  1.00 12.91           C
ATOM   1593  C   ASN A 203       5.755   8.805 -11.428  1.00 12.34           C
ATOM   1594  O   ASN A 203       6.080   9.748 -10.686  1.00 12.05           O
ATOM   1595  CB  ASN A 203       6.262  10.100 -13.537  1.00 13.50           C
ATOM   1596  CG  ASN A 203       7.346  10.490 -14.555  1.00 16.19           C
ATOM   1597  ND2 ASN A 203       6.876  10.825 -15.746  1.00 17.22           N
ATOM   1598  OD1 ASN A 203       8.496  10.547 -14.252  1.00 17.97           O
ATOM   1599  N   GLY A 204       4.896   7.766 -11.062  1.00 11.81           N
ATOM   1600  CA  GLY A 204       4.192   7.655  -9.778  1.00 11.20           C
ATOM   1601  C   GLY A 204       5.031   6.720  -8.874  1.00 11.11           C
ATOM   1602  O   GLY A 204       6.006   6.229  -9.349  1.00 11.08           O
ATOM   1603  N   GLY A 205       4.540   6.478  -7.680  1.00 10.79           N
ATOM   1604  CA  GLY A 205       5.273   5.823  -6.582  1.00 10.89           C
ATOM   1605  C   GLY A 205       5.305   4.328  -6.659  1.00 10.89           C
ATOM   1606  O   GLY A 205       5.235   3.623  -5.684  1.00 11.03           O
ATOM   1607  N   GLN A 206       5.131   3.796  -7.919  1.00 10.62           N
ATOM   1608  CA  GLN A 206       4.963   2.435  -8.211  1.00 10.67           C
ATOM   1609  C   GLN A 206       5.455   2.212  -9.670  1.00 10.93           C
ATOM   1610  O   GLN A 206       4.831   1.443 -10.410  1.00 10.93           O
ATOM   1611  CB  GLN A 206       3.450   2.070  -7.950  1.00 10.73           C
ATOM   1612  CG  GLN A 206       2.323   3.034  -8.453  1.00 10.13           C
ATOM   1613  CD  GLN A 206       1.223   3.297  -7.529  1.00 11.04           C
ATOM   1614  NE2 GLN A 206       0.504   4.336  -7.766  1.00 10.20           N
ATOM   1615  OE1 GLN A 206       0.910   2.438  -6.704  1.00 11.09           O
ATOM   1616  N   GLU A 207       6.386   3.016 -10.120  1.00 11.04           N
ATOM   1617  CA  GLU A 207       6.802   2.952 -11.581  1.00 11.18           C
ATOM   1618  C   GLU A 207       7.631   1.661 -11.811  1.00 11.07           C
ATOM   1619  O   GLU A 207       7.550   1.091 -12.908  1.00 10.75           O
ATOM   1620  CB  GLU A 207       7.656   4.237 -11.916  1.00 11.35           C
ATOM   1621  CG  GLU A 207       8.269   4.267 -13.273  1.00 11.75           C
ATOM   1622  CD  GLU A 207       9.406   5.313 -13.397  1.00 12.41           C
ATOM   1623  OE1 GLU A 207      10.549   4.929 -12.933  1.00 13.02           O
ATOM   1624  OE2 GLU A 207       9.168   6.326 -14.097  1.00 13.12           O
ATOM   1625  N   ARG A 208       8.466   1.280 -10.845  1.00 11.21           N
ATOM   1626  CA  ARG A 208       9.427   0.178 -10.848  1.00 11.45           C
ATOM   1627  C   ARG A 208       9.121  -0.920  -9.807  1.00 11.29           C
ATOM   1628  O   ARG A 208       8.125  -0.796  -9.195  1.00 11.26           O
ATOM   1629  CB  ARG A 208      10.799   0.712 -10.633  1.00 11.68           C
ATOM   1630  CG  ARG A 208      11.187   1.758 -11.696  1.00 13.11           C
ATOM   1631  CD  ARG A 208      12.625   2.219 -11.374  1.00 15.48           C
ATOM   1632  NE  ARG A 208      12.926   3.362 -12.191  1.00 16.14           N
ATOM   1633  CZ  ARG A 208      14.143   3.724 -12.602  1.00 17.41           C
ATOM   1634  NH1 ARG A 208      15.262   3.115 -12.198  1.00 16.54           N
ATOM   1635  NH2 ARG A 208      14.171   4.688 -13.445  1.00 17.60           N
ATOM   1636  N   LYS A 209      10.003  -1.870  -9.761  1.00 11.12           N
ATOM   1637  CA  LYS A 209      10.005  -3.098  -9.065  1.00 11.51           C
ATOM   1638  C   LYS A 209      11.473  -3.647  -8.994  1.00 11.56           C
ATOM   1639  O   LYS A 209      12.184  -3.381  -9.940  1.00 11.79           O
ATOM   1640  CB  LYS A 209       9.054  -4.199  -9.776  1.00 11.51           C
ATOM   1641  CG  LYS A 209       8.986  -4.155 -11.328  1.00 11.32           C
ATOM   1642  CD  LYS A 209       8.162  -5.260 -12.020  1.00 12.37           C
ATOM   1643  CE  LYS A 209       7.823  -5.125 -13.507  1.00 12.76           C
ATOM   1644  NZ  LYS A 209       6.665  -5.945 -13.854  1.00 13.05           N
ATOM   1645  N   PHE A 210      11.776  -4.301  -7.856  1.00 11.54           N
ATOM   1646  CA  PHE A 210      13.083  -4.805  -7.529  1.00 11.86           C
ATOM   1647  C   PHE A 210      13.364  -5.994  -8.483  1.00 11.89           C
ATOM   1648  O   PHE A 210      12.617  -6.894  -8.534  1.00 12.28           O
ATOM   1649  CB  PHE A 210      13.233  -5.048  -5.980  1.00 11.92           C
ATOM   1650  CG  PHE A 210      12.751  -3.910  -5.149  1.00 11.34           C
ATOM   1651  CD1 PHE A 210      11.377  -3.940  -4.752  1.00 12.29           C
ATOM   1652  CD2 PHE A 210      13.532  -2.837  -4.818  1.00 12.58           C
ATOM   1653  CE1 PHE A 210      10.871  -2.857  -4.025  1.00 12.25           C
ATOM   1654  CE2 PHE A 210      13.020  -1.882  -3.960  1.00 12.76           C
ATOM   1655  CZ  PHE A 210      11.703  -1.844  -3.541  1.00 12.19           C
ATOM   1656  N   VAL A 211      14.462  -5.985  -9.232  1.00 12.05           N
ATOM   1657  CA  VAL A 211      14.979  -6.987 -10.167  1.00 12.23           C
ATOM   1658  C   VAL A 211      15.478  -8.222  -9.317  1.00 12.14           C
ATOM   1659  O   VAL A 211      16.412  -8.029  -8.531  1.00 12.47           O
ATOM   1660  CB  VAL A 211      16.164  -6.548 -11.006  1.00 12.35           C
ATOM   1661  CG1 VAL A 211      16.746  -7.619 -11.908  1.00 12.61           C
ATOM   1662  CG2 VAL A 211      15.884  -5.331 -11.915  1.00 12.30           C
ATOM   1663  N   GLY A 212      14.729  -9.324  -9.401  1.00 12.06           N
ATOM   1664  CA  GLY A 212      14.879 -10.515  -8.512  1.00 12.09           C
ATOM   1665  C   GLY A 212      13.892 -10.395  -7.388  1.00 11.82           C
ATOM   1666  O   GLY A 212      14.040 -11.008  -6.316  1.00 12.32           O
ATOM   1667  N   GLY A 213      12.903  -9.503  -7.454  1.00 11.90           N
ATOM   1668  CA  GLY A 213      11.761  -9.539  -6.500  1.00 11.75           C
ATOM   1669  C   GLY A 213      11.951  -8.717  -5.250  1.00 11.83           C
ATOM   1670  O   GLY A 213      13.068  -8.404  -4.788  1.00 12.16           O
ATOM   1671  N   SER A 214      10.875  -8.373  -4.613  1.00 11.74           N
ATOM   1672  CA  SER A 214      10.912  -7.717  -3.346  1.00 11.53           C
ATOM   1673  C   SER A 214      11.459  -8.573  -2.159  1.00 11.61           C
ATOM   1674  O   SER A 214      11.861  -7.932  -1.203  1.00 11.24           O
ATOM   1675  CB  SER A 214       9.608  -6.974  -3.012  1.00 11.59           C
ATOM   1676  OG  SER A 214       8.538  -7.888  -2.867  1.00 11.94           O
ATOM   1677  N   GLY A 215      11.487  -9.956  -2.138  1.00 11.51           N
ATOM   1678  CA  GLY A 215      11.991 -10.749  -1.029  1.00 11.58           C
ATOM   1679  C   GLY A 215      13.501 -10.471  -0.694  1.00 11.89           C
ATOM   1680  O   GLY A 215      13.844 -10.569   0.471  1.00 11.96           O
ATOM   1681  N   GLN A 216      14.249 -10.100  -1.755  1.00 11.90           N
ATOM   1682  CA  GLN A 216      15.648  -9.819  -1.621  1.00 12.00           C
ATOM   1683  C   GLN A 216      15.979  -8.549  -0.843  1.00 12.32           C
ATOM   1684  O   GLN A 216      17.099  -8.441  -0.375  1.00 12.69           O
ATOM   1685  CB  GLN A 216      16.211  -9.642  -2.998  1.00 12.18           C
ATOM   1686  CG  GLN A 216      16.238 -11.007  -3.675  1.00 12.09           C
ATOM   1687  CD  GLN A 216      17.335 -11.098  -4.754  1.00 12.55           C
ATOM   1688  NE2 GLN A 216      17.574 -10.087  -5.563  1.00 11.71           N
ATOM   1689  OE1 GLN A 216      17.946 -12.188  -4.919  1.00 13.42           O
ATOM   1690  N   VAL A 217      15.043  -7.607  -0.750  1.00 12.17           N
ATOM   1691  CA  VAL A 217      15.244  -6.348  -0.185  1.00 12.22           C
ATOM   1692  C   VAL A 217      15.339  -6.554   1.369  1.00 12.46           C
ATOM   1693  O   VAL A 217      15.963  -5.700   2.048  1.00 11.95           O
ATOM   1694  CB  VAL A 217      14.018  -5.456  -0.569  1.00 12.27           C
ATOM   1695  CG1 VAL A 217      13.971  -3.999   0.069  1.00 12.59           C
ATOM   1696  CG2 VAL A 217      13.860  -5.287  -2.071  1.00 12.02           C
ATOM   1697  N   SER A 218      14.792  -7.594   1.947  1.00 12.26           N
ATOM   1698  CA  SER A 218      15.028  -7.859   3.401  1.00 12.65           C
ATOM   1699  C   SER A 218      16.180  -8.883   3.650  1.00 12.92           C
ATOM   1700  O   SER A 218      16.953  -8.697   4.613  1.00 13.21           O
ATOM   1701  CB  SER A 218      13.688  -8.192   4.206  1.00 12.51           C
ATOM   1702  OG  SER A 218      12.834  -8.949   3.402  1.00 13.21           O
ATOM   1703  N   GLU A 219      16.239  -9.930   2.786  1.00 13.21           N
ATOM   1704  CA  GLU A 219      17.132 -11.068   2.923  1.00 13.10           C
ATOM   1705  C   GLU A 219      18.612 -10.765   3.109  1.00 13.32           C
ATOM   1706  O   GLU A 219      19.300 -11.336   3.917  1.00 13.48           O
ATOM   1707  CB  GLU A 219      16.999 -12.091   1.718  1.00 13.11           C
ATOM   1708  CG  GLU A 219      15.682 -12.938   1.825  1.00 12.98           C
ATOM   1709  CD  GLU A 219      15.321 -13.588   0.585  1.00 14.48           C
ATOM   1710  OE1 GLU A 219      14.196 -14.124   0.534  1.00 13.77           O
ATOM   1711  OE2 GLU A 219      16.158 -13.643  -0.320  1.00 15.30           O
ATOM   1712  N   ARG A 220      19.024  -9.716   2.380  1.00 13.33           N
ATOM   1713  CA  ARG A 220      20.372  -9.163   2.443  1.00 13.55           C
ATOM   1714  C   ARG A 220      20.684  -8.456   3.757  1.00 13.76           C
ATOM   1715  O   ARG A 220      21.829  -8.588   4.148  1.00 13.47           O
ATOM   1716  CB  ARG A 220      20.765  -8.314   1.181  1.00 13.80           C
ATOM   1717  CG  ARG A 220      20.908  -9.134  -0.111  1.00 14.53           C
ATOM   1718  CD  ARG A 220      21.171  -8.361  -1.487  1.00 15.51           C
ATOM   1719  NE  ARG A 220      21.418  -9.272  -2.649  1.00 16.02           N
ATOM   1720  CZ  ARG A 220      22.272  -8.985  -3.685  1.00 16.65           C
ATOM   1721  NH1 ARG A 220      22.977  -7.888  -3.819  1.00 17.11           N
ATOM   1722  NH2 ARG A 220      22.230  -9.871  -4.664  1.00 17.19           N
ATOM   1723  N   ILE A 221      19.757  -7.775   4.331  1.00 13.80           N
ATOM   1724  CA  ILE A 221      19.959  -7.090   5.613  1.00 13.96           C
ATOM   1725  C   ILE A 221      20.082  -8.143   6.735  1.00 14.60           C
ATOM   1726  O   ILE A 221      20.954  -7.947   7.622  1.00 15.22           O
ATOM   1727  CB  ILE A 221      18.768  -6.140   6.011  1.00 13.71           C
ATOM   1728  CG1 ILE A 221      18.223  -5.398   4.734  1.00 13.20           C
ATOM   1729  CG2 ILE A 221      19.153  -5.170   7.098  1.00 13.19           C
ATOM   1730  CD1 ILE A 221      17.149  -4.357   4.881  1.00 13.90           C
ATOM   1731  N   MET A 222      19.171  -9.148   6.642  1.00 15.16           N
ATOM   1732  CA  MET A 222      19.266 -10.366   7.483  1.00 16.69           C
ATOM   1733  C   MET A 222      20.626 -10.980   7.522  1.00 16.79           C
ATOM   1734  O   MET A 222      21.092 -11.221   8.655  1.00 17.24           O
ATOM   1735  CB  MET A 222      18.159 -11.400   7.186  1.00 16.36           C
ATOM   1736  CG  MET A 222      18.542 -12.858   7.312  1.00 17.45           C
ATOM   1737  SD  MET A 222      17.059 -13.889   6.862  1.00 19.48           S
ATOM   1738  CE  MET A 222      17.822 -15.525   6.895  1.00 21.83           C
ATOM   1739  N   ASP A 223      21.275 -11.157   6.325  1.00 17.26           N
ATOM   1740  CA  ASP A 223      22.612 -11.653   6.116  1.00 17.71           C
ATOM   1741  C   ASP A 223      23.767 -10.846   6.920  1.00 17.94           C
ATOM   1742  O   ASP A 223      24.782 -11.448   7.256  1.00 17.94           O
ATOM   1743  CB  ASP A 223      23.014 -11.944   4.603  1.00 17.78           C
ATOM   1744  CG  ASP A 223      22.127 -12.931   3.821  1.00 18.20           C
ATOM   1745  OD1 ASP A 223      22.198 -12.881   2.531  1.00 19.45           O
ATOM   1746  OD2 ASP A 223      21.477 -13.781   4.445  1.00 18.93           O
ATOM   1747  N   LEU A 224      23.592  -9.547   7.086  1.00 17.99           N
ATOM   1748  CA  LEU A 224      24.535  -8.696   7.787  1.00 18.67           C
ATOM   1749  C   LEU A 224      24.418  -8.863   9.271  1.00 18.93           C
ATOM   1750  O   LEU A 224      25.503  -9.097   9.892  1.00 19.05           O
ATOM   1751  CB  LEU A 224      24.323  -7.222   7.334  1.00 18.67           C
ATOM   1752  CG  LEU A 224      24.629  -6.983   5.824  1.00 20.03           C
ATOM   1753  CD1 LEU A 224      24.216  -5.541   5.496  1.00 20.03           C
ATOM   1754  CD2 LEU A 224      26.089  -7.521   5.422  1.00 20.67           C
ATOM   1755  N   LEU A 225      23.128  -8.827   9.781  1.00 18.80           N
ATOM   1756  CA  LEU A 225      22.838  -9.036  11.201  1.00 19.11           C
ATOM   1757  C   LEU A 225      23.420 -10.358  11.685  1.00 19.38           C
ATOM   1758  O   LEU A 225      23.954 -10.495  12.765  1.00 19.34           O
ATOM   1759  CB  LEU A 225      21.377  -8.913  11.427  1.00 18.75           C
ATOM   1760  CG  LEU A 225      20.727  -7.606  11.124  1.00 19.19           C
ATOM   1761  CD1 LEU A 225      19.199  -7.628  11.222  1.00 18.69           C
ATOM   1762  CD2 LEU A 225      21.486  -6.455  11.964  1.00 19.75           C
ATOM   1763  N   GLY A 226      23.369 -11.309  10.739  1.00 19.72           N
ATOM   1764  CA  GLY A 226      23.654 -12.720  10.952  1.00 20.44           C
ATOM   1765  C   GLY A 226      22.638 -13.448  11.831  1.00 20.77           C
ATOM   1766  O   GLY A 226      21.430 -13.261  11.764  1.00 21.11           O
ATOM   1767  N   ASP A 227      23.234 -14.299  12.731  1.00 20.77           N
ATOM   1768  CA  ASP A 227      22.539 -15.102  13.786  1.00 20.94           C
ATOM   1769  C   ASP A 227      21.669 -14.302  14.762  1.00 20.21           C
ATOM   1770  O   ASP A 227      20.871 -14.951  15.491  1.00 20.39           O
ATOM   1771  CB  ASP A 227      23.447 -16.046  14.509  1.00 21.77           C
ATOM   1772  CG  ASP A 227      24.125 -17.141  13.649  1.00 24.17           C
ATOM   1773  OD1 ASP A 227      25.218 -17.592  14.032  1.00 28.09           O
ATOM   1774  OD2 ASP A 227      23.686 -17.516  12.536  1.00 29.74           O
ATOM   1775  N   ARG A 228      21.760 -13.006  14.736  1.00 19.25           N
ATOM   1776  CA  ARG A 228      20.943 -12.048  15.453  1.00 18.46           C
ATOM   1777  C   ARG A 228      19.495 -12.060  14.988  1.00 17.88           C
ATOM   1778  O   ARG A 228      18.676 -11.481  15.679  1.00 17.61           O
ATOM   1779  CB  ARG A 228      21.637 -10.645  15.423  1.00 18.42           C
ATOM   1780  CG  ARG A 228      23.071 -10.632  15.898  1.00 18.71           C
ATOM   1781  CD  ARG A 228      23.759  -9.241  15.767  1.00 20.19           C
ATOM   1782  NE  ARG A 228      25.170  -9.225  16.215  1.00 21.29           N
ATOM   1783  CZ  ARG A 228      26.249  -9.474  15.559  1.00 22.21           C
ATOM   1784  NH1 ARG A 228      26.115  -9.914  14.338  1.00 21.74           N
ATOM   1785  NH2 ARG A 228      27.391  -9.202  16.053  1.00 22.20           N
ATOM   1786  N   VAL A 229      19.143 -12.758  13.874  1.00 17.34           N
ATOM   1787  CA  VAL A 229      17.792 -13.024  13.378  1.00 16.83           C
ATOM   1788  C   VAL A 229      17.292 -14.453  13.789  1.00 16.74           C
ATOM   1789  O   VAL A 229      18.040 -15.434  13.761  1.00 16.75           O
ATOM   1790  CB  VAL A 229      17.663 -12.851  11.828  1.00 16.73           C
ATOM   1791  CG1 VAL A 229      16.195 -12.836  11.304  1.00 16.69           C
ATOM   1792  CG2 VAL A 229      18.371 -11.547  11.345  1.00 16.26           C
ATOM   1793  N   LYS A 230      16.103 -14.493  14.358  1.00 16.48           N
ATOM   1794  CA  LYS A 230      15.486 -15.517  15.156  1.00 16.38           C
ATOM   1795  C   LYS A 230      14.090 -15.750  14.491  1.00 16.06           C
ATOM   1796  O   LYS A 230      13.178 -15.223  15.054  1.00 16.04           O
ATOM   1797  CB  LYS A 230      15.506 -15.034  16.628  1.00 16.46           C
ATOM   1798  CG  LYS A 230      16.886 -15.045  17.321  1.00 17.42           C
ATOM   1799  CD  LYS A 230      17.522 -16.371  17.565  1.00 19.54           C
ATOM   1800  CE  LYS A 230      18.951 -16.333  18.151  1.00 21.10           C
ATOM   1801  NZ  LYS A 230      19.915 -17.171  17.521  1.00 21.75           N
ATOM   1802  N   LEU A 231      14.136 -16.402  13.377  1.00 15.89           N
ATOM   1803  CA  LEU A 231      13.054 -17.035  12.640  1.00 15.77           C
ATOM   1804  C   LEU A 231      12.242 -17.990  13.485  1.00 15.83           C
ATOM   1805  O   LEU A 231      12.811 -18.457  14.522  1.00 15.77           O
ATOM   1806  CB  LEU A 231      13.751 -17.868  11.508  1.00 15.81           C
ATOM   1807  CG  LEU A 231      14.535 -17.146  10.482  1.00 16.11           C
ATOM   1808  CD1 LEU A 231      15.170 -18.139   9.533  1.00 17.05           C
ATOM   1809  CD2 LEU A 231      13.759 -15.951   9.774  1.00 17.17           C
ATOM   1810  N   GLU A 232      11.068 -18.284  13.050  1.00 15.70           N
ATOM   1811  CA  GLU A 232      10.244 -19.339  13.645  1.00 15.98           C
ATOM   1812  C   GLU A 232      10.024 -19.231  15.180  1.00 15.66           C
ATOM   1813  O   GLU A 232       9.864 -20.258  15.817  1.00 15.59           O
ATOM   1814  CB  GLU A 232      10.699 -20.702  13.188  1.00 16.30           C
ATOM   1815  CG  GLU A 232      10.829 -20.921  11.643  1.00 18.77           C
ATOM   1816  CD  GLU A 232      10.882 -22.383  11.213  1.00 21.37           C
ATOM   1817  OE1 GLU A 232      11.599 -22.677  10.234  1.00 23.25           O
ATOM   1818  OE2 GLU A 232      10.327 -23.322  11.852  1.00 23.73           O
ATOM   1819  N   ARG A 233       9.986 -18.004  15.767  1.00 15.08           N
ATOM   1820  CA  ARG A 233       9.782 -17.792  17.189  1.00 14.83           C
ATOM   1821  C   ARG A 233       8.681 -16.729  17.484  1.00 14.20           C
ATOM   1822  O   ARG A 233       9.050 -15.679  17.950  1.00 14.04           O
ATOM   1823  CB  ARG A 233      11.213 -17.434  17.752  1.00 14.91           C
ATOM   1824  CG  ARG A 233      12.184 -18.620  17.743  1.00 16.38           C
ATOM   1825  CD  ARG A 233      13.628 -18.131  17.791  1.00 18.44           C
ATOM   1826  NE  ARG A 233      14.542 -19.246  17.955  1.00 20.53           N
ATOM   1827  CZ  ARG A 233      15.148 -20.085  17.175  1.00 22.07           C
ATOM   1828  NH1 ARG A 233      15.030 -20.049  15.855  1.00 22.27           N
ATOM   1829  NH2 ARG A 233      16.013 -20.854  17.785  1.00 22.06           N
ATOM   1830  N   PRO A 234       7.374 -16.971  17.196  1.00 14.20           N
ATOM   1831  CA  PRO A 234       6.253 -16.030  17.416  1.00 13.83           C
ATOM   1832  C   PRO A 234       6.333 -15.622  18.845  1.00 13.88           C
ATOM   1833  O   PRO A 234       6.479 -16.476  19.750  1.00 13.89           O
ATOM   1834  CB  PRO A 234       4.903 -16.779  17.086  1.00 13.94           C
ATOM   1835  CG  PRO A 234       5.518 -17.854  16.179  1.00 14.46           C
ATOM   1836  CD  PRO A 234       6.906 -18.250  16.721  1.00 14.18           C
ATOM   1837  N   VAL A 235       6.493 -14.315  18.982  1.00 13.49           N
ATOM   1838  CA  VAL A 235       6.357 -13.677  20.350  1.00 13.47           C
ATOM   1839  C   VAL A 235       4.890 -13.699  20.807  1.00 13.67           C
ATOM   1840  O   VAL A 235       4.001 -13.249  20.110  1.00 13.17           O
ATOM   1841  CB  VAL A 235       6.872 -12.228  20.405  1.00 13.50           C
ATOM   1842  CG1 VAL A 235       6.589 -11.438  21.668  1.00 13.64           C
ATOM   1843  CG2 VAL A 235       8.400 -12.132  20.221  1.00 13.49           C
ATOM   1844  N   ILE A 236       4.682 -14.111  22.015  1.00 13.73           N
ATOM   1845  CA  ILE A 236       3.360 -14.204  22.651  1.00 13.99           C
ATOM   1846  C   ILE A 236       3.260 -13.419  23.924  1.00 13.98           C
ATOM   1847  O   ILE A 236       2.079 -13.186  24.253  1.00 13.63           O
ATOM   1848  CB  ILE A 236       2.976 -15.705  22.850  1.00 14.00           C
ATOM   1849  CG1 ILE A 236       4.037 -16.429  23.692  1.00 14.24           C
ATOM   1850  CG2 ILE A 236       2.776 -16.429  21.498  1.00 14.73           C
ATOM   1851  CD1 ILE A 236       3.536 -17.815  24.259  1.00 14.33           C
ATOM   1852  N   TYR A 237       4.340 -12.895  24.516  1.00 14.37           N
ATOM   1853  CA  TYR A 237       4.303 -12.187  25.796  1.00 14.78           C
ATOM   1854  C   TYR A 237       5.411 -11.144  25.823  1.00 15.03           C
ATOM   1855  O   TYR A 237       6.381 -11.274  25.035  1.00 15.02           O
ATOM   1856  CB  TYR A 237       4.481 -13.297  26.879  1.00 15.28           C
ATOM   1857  CG  TYR A 237       4.556 -12.876  28.306  1.00 15.96           C
ATOM   1858  CD1 TYR A 237       3.380 -12.759  29.062  1.00 16.77           C
ATOM   1859  CD2 TYR A 237       5.804 -12.458  28.812  1.00 16.95           C
ATOM   1860  CE1 TYR A 237       3.445 -12.449  30.394  1.00 17.17           C
ATOM   1861  CE2 TYR A 237       5.861 -12.082  30.170  1.00 18.03           C
ATOM   1862  CZ  TYR A 237       4.718 -12.110  31.007  1.00 17.34           C
ATOM   1863  OH  TYR A 237       4.716 -11.716  32.351  1.00 18.16           O
ATOM   1864  N   ILE A 238       5.209 -10.102  26.580  1.00 15.07           N
ATOM   1865  CA  ILE A 238       6.125  -8.976  26.732  1.00 15.48           C
ATOM   1866  C   ILE A 238       5.864  -8.344  28.137  1.00 16.30           C
ATOM   1867  O   ILE A 238       4.699  -8.094  28.445  1.00 16.19           O
ATOM   1868  CB  ILE A 238       5.911  -7.822  25.655  1.00 15.53           C
ATOM   1869  CG1 ILE A 238       6.122  -8.205  24.199  1.00 14.80           C
ATOM   1870  CG2 ILE A 238       6.795  -6.555  25.945  1.00 15.51           C
ATOM   1871  CD1 ILE A 238       5.585  -7.176  23.156  1.00 14.74           C
ATOM   1872  N   ASP A 239       6.957  -8.207  28.920  1.00 17.08           N
ATOM   1873  CA  ASP A 239       6.887  -7.891  30.340  1.00 18.37           C
ATOM   1874  C   ASP A 239       7.761  -6.663  30.574  1.00 18.88           C
ATOM   1875  O   ASP A 239       8.962  -6.820  30.815  1.00 18.98           O
ATOM   1876  CB  ASP A 239       7.043  -9.126  31.140  1.00 18.49           C
ATOM   1877  CG  ASP A 239       6.896  -8.951  32.692  1.00 20.32           C
ATOM   1878  OD1 ASP A 239       6.489  -7.892  33.180  1.00 20.50           O
ATOM   1879  OD2 ASP A 239       7.144  -9.981  33.340  1.00 23.25           O
ATOM   1880  N   GLN A 240       7.205  -5.457  30.699  1.00 19.74           N
ATOM   1881  CA  GLN A 240       8.004  -4.257  31.091  1.00 20.84           C
ATOM   1882  C   GLN A 240       7.780  -3.839  32.577  1.00 22.05           C
ATOM   1883  O   GLN A 240       8.057  -2.757  32.929  1.00 22.49           O
ATOM   1884  CB  GLN A 240       7.873  -3.116  30.063  1.00 20.71           C
ATOM   1885  CG  GLN A 240       6.441  -2.600  29.720  1.00 20.01           C
ATOM   1886  CD  GLN A 240       6.555  -1.418  28.805  1.00 19.30           C
ATOM   1887  NE2 GLN A 240       5.496  -0.711  28.562  1.00 17.84           N
ATOM   1888  OE1 GLN A 240       7.569  -1.263  28.140  1.00 18.37           O
ATOM   1889  N   THR A 241       7.337  -4.730  33.475  1.00 23.45           N
ATOM   1890  CA  THR A 241       7.385  -4.401  34.891  1.00 24.95           C
ATOM   1891  C   THR A 241       8.847  -4.636  35.306  1.00 26.10           C
ATOM   1892  O   THR A 241       9.283  -3.921  36.192  1.00 26.44           O
ATOM   1893  CB  THR A 241       6.392  -5.395  35.616  1.00 24.91           C
ATOM   1894  CG2 THR A 241       4.971  -5.370  35.170  1.00 24.92           C
ATOM   1895  OG1 THR A 241       6.630  -6.778  35.656  1.00 25.17           O
ATOM   1896  N   ARG A 242       9.679  -5.478  34.628  1.00 27.27           N
ATOM   1897  CA  ARG A 242      11.053  -5.734  35.033  1.00 28.49           C
ATOM   1898  C   ARG A 242      11.859  -4.515  34.575  1.00 28.73           C
ATOM   1899  O   ARG A 242      11.475  -3.686  33.741  1.00 28.89           O
ATOM   1900  CB  ARG A 242      11.574  -6.965  34.322  1.00 28.79           C
ATOM   1901  CG  ARG A 242      10.733  -8.213  34.730  1.00 31.13           C
ATOM   1902  CD  ARG A 242      11.056  -9.599  34.217  1.00 35.04           C
ATOM   1903  NE  ARG A 242       9.877 -10.538  34.443  1.00 38.16           N
ATOM   1904  CZ  ARG A 242       9.891 -11.894  34.534  1.00 39.93           C
ATOM   1905  NH1 ARG A 242      11.021 -12.634  34.737  1.00 41.03           N
ATOM   1906  NH2 ARG A 242       8.750 -12.556  34.374  1.00 40.57           N
ATOM   1907  N   GLU A 243      13.113  -4.517  35.111  1.00 28.93           N
ATOM   1908  CA  GLU A 243      14.033  -3.419  34.998  1.00 29.23           C
ATOM   1909  C   GLU A 243      14.834  -3.355  33.668  1.00 28.61           C
ATOM   1910  O   GLU A 243      15.058  -2.246  33.151  1.00 28.79           O
ATOM   1911  CB  GLU A 243      14.919  -3.340  36.272  1.00 29.64           C
ATOM   1912  CG  GLU A 243      13.996  -3.222  37.490  1.00 31.77           C
ATOM   1913  CD  GLU A 243      14.732  -3.370  38.900  1.00 34.71           C
ATOM   1914  OE1 GLU A 243      15.937  -3.460  39.034  1.00 35.76           O
ATOM   1915  OE2 GLU A 243      13.999  -3.203  39.950  1.00 36.68           O
ATOM   1916  N   ASN A 244      15.137  -4.528  33.098  1.00 27.98           N
ATOM   1917  CA  ASN A 244      15.248  -4.770  31.637  1.00 27.20           C
ATOM   1918  C   ASN A 244      13.874  -5.303  31.236  1.00 26.14           C
ATOM   1919  O   ASN A 244      13.395  -6.201  31.916  1.00 25.96           O
ATOM   1920  CB  ASN A 244      16.288  -5.885  31.231  1.00 27.79           C
ATOM   1921  CG  ASN A 244      17.795  -5.302  31.106  1.00 29.12           C
ATOM   1922  ND2 ASN A 244      18.400  -5.043  32.276  1.00 30.54           N
ATOM   1923  OD1 ASN A 244      18.316  -5.053  30.002  1.00 31.30           O
ATOM   1924  N   VAL A 245      13.282  -4.753  30.234  1.00 24.76           N
ATOM   1925  CA  VAL A 245      11.970  -5.243  29.678  1.00 23.35           C
ATOM   1926  C   VAL A 245      12.241  -6.679  29.093  1.00 22.36           C
ATOM   1927  O   VAL A 245      13.155  -6.786  28.245  1.00 22.11           O
ATOM   1928  CB  VAL A 245      11.569  -4.246  28.624  1.00 23.35           C
ATOM   1929  CG1 VAL A 245      10.299  -4.702  27.837  1.00 23.46           C
ATOM   1930  CG2 VAL A 245      11.386  -2.760  29.058  1.00 23.40           C
ATOM   1931  N   LEU A 246      11.396  -7.605  29.447  1.00 21.07           N
ATOM   1932  CA  LEU A 246      11.478  -8.922  28.886  1.00 20.19           C
ATOM   1933  C   LEU A 246      10.541  -9.224  27.730  1.00 19.43           C
ATOM   1934  O   LEU A 246       9.420  -8.784  27.714  1.00 19.08           O
ATOM   1935  CB  LEU A 246      11.134  -9.919  30.102  1.00 20.44           C
ATOM   1936  CG  LEU A 246      11.229 -11.507  29.739  1.00 21.62           C
ATOM   1937  CD1 LEU A 246      11.779 -12.336  30.914  1.00 22.65           C
ATOM   1938  CD2 LEU A 246       9.855 -12.050  29.371  1.00 22.82           C
ATOM   1939  N   VAL A 247      11.050 -10.092  26.811  1.00 18.30           N
ATOM   1940  CA  VAL A 247      10.132 -10.639  25.771  1.00 17.63           C
ATOM   1941  C   VAL A 247      10.239 -12.173  25.896  1.00 17.71           C
ATOM   1942  O   VAL A 247      11.357 -12.635  26.199  1.00 17.35           O
ATOM   1943  CB  VAL A 247      10.508 -10.147  24.316  1.00 17.44           C
ATOM   1944  CG1 VAL A 247       9.653 -10.727  23.217  1.00 17.07           C
ATOM   1945  CG2 VAL A 247      10.413  -8.634  24.156  1.00 16.93           C
ATOM   1946  N   GLU A 248       9.104 -12.911  25.691  1.00 17.48           N
ATOM   1947  CA  GLU A 248       9.089 -14.340  25.638  1.00 17.98           C
ATOM   1948  C   GLU A 248       8.300 -14.796  24.405  1.00 17.76           C
ATOM   1949  O   GLU A 248       7.548 -14.028  23.810  1.00 17.11           O
ATOM   1950  CB  GLU A 248       8.530 -14.852  26.966  1.00 17.85           C
ATOM   1951  CG  GLU A 248       8.410 -16.398  27.117  1.00 18.98           C
ATOM   1952  CD  GLU A 248       7.925 -16.911  28.514  1.00 19.73           C
ATOM   1953  OE1 GLU A 248       7.674 -18.158  28.641  1.00 22.28           O
ATOM   1954  OE2 GLU A 248       7.639 -16.132  29.430  1.00 22.62           O
ATOM   1955  N   THR A 249       8.467 -16.127  24.064  1.00 17.90           N
ATOM   1956  CA  THR A 249       8.058 -16.589  22.783  1.00 18.25           C
ATOM   1957  C   THR A 249       7.306 -17.957  22.996  1.00 18.74           C
ATOM   1958  O   THR A 249       7.369 -18.555  24.049  1.00 18.49           O
ATOM   1959  CB  THR A 249       9.400 -16.896  21.968  1.00 18.44           C
ATOM   1960  CG2 THR A 249      10.282 -15.684  21.649  1.00 17.78           C
ATOM   1961  OG1 THR A 249      10.219 -17.792  22.677  1.00 18.27           O
ATOM   1962  N   LEU A 250       6.649 -18.459  21.896  1.00 19.46           N
ATOM   1963  CA  LEU A 250       6.009 -19.739  21.906  1.00 20.61           C
ATOM   1964  C   LEU A 250       6.966 -20.914  22.193  1.00 21.66           C
ATOM   1965  O   LEU A 250       6.556 -21.875  22.751  1.00 21.71           O
ATOM   1966  CB  LEU A 250       5.236 -19.758  20.501  1.00 20.64           C
ATOM   1967  CG  LEU A 250       4.697 -21.114  19.901  1.00 20.64           C
ATOM   1968  CD1 LEU A 250       3.920 -21.945  20.884  1.00 20.83           C
ATOM   1969  CD2 LEU A 250       3.998 -21.042  18.548  1.00 20.68           C
ATOM   1970  N   ASN A 251       8.216 -20.829  21.646  1.00 22.73           N
ATOM   1971  CA  ASN A 251       9.309 -21.727  21.808  1.00 24.27           C
ATOM   1972  C   ASN A 251       9.999 -21.644  23.171  1.00 24.98           C
ATOM   1973  O   ASN A 251      10.949 -22.363  23.423  1.00 25.62           O
ATOM   1974  CB  ASN A 251      10.277 -21.460  20.615  1.00 24.35           C
ATOM   1975  CG  ASN A 251       9.708 -21.475  19.170  1.00 25.73           C
ATOM   1976  ND2 ASN A 251      10.469 -22.007  18.199  1.00 25.70           N
ATOM   1977  OD1 ASN A 251       8.720 -20.795  18.906  1.00 28.00           O
ATOM   1978  N   HIS A 252       9.372 -20.785  24.064  1.00 25.30           N
ATOM   1979  CA  HIS A 252       9.812 -20.473  25.469  1.00 26.14           C
ATOM   1980  C   HIS A 252      11.217 -19.825  25.589  1.00 25.75           C
ATOM   1981  O   HIS A 252      11.739 -19.773  26.686  1.00 26.62           O
ATOM   1982  CB  HIS A 252       9.782 -21.774  26.243  1.00 26.74           C
ATOM   1983  CG  HIS A 252       8.446 -22.547  26.235  1.00 29.10           C
ATOM   1984  CD2 HIS A 252       7.880 -23.521  25.460  1.00 30.64           C
ATOM   1985  ND1 HIS A 252       7.649 -22.348  27.336  1.00 31.52           N
ATOM   1986  CE1 HIS A 252       6.627 -23.227  27.175  1.00 32.06           C
ATOM   1987  NE2 HIS A 252       6.632 -23.859  26.024  1.00 31.71           N
ATOM   1988  N   GLU A 253      11.827 -19.391  24.509  1.00 24.56           N
ATOM   1989  CA  GLU A 253      13.023 -18.634  24.488  1.00 23.69           C
ATOM   1990  C   GLU A 253      12.752 -17.223  25.028  1.00 23.36           C
ATOM   1991  O   GLU A 253      11.896 -16.551  24.467  1.00 22.97           O
ATOM   1992  CB  GLU A 253      13.609 -18.503  23.086  1.00 23.63           C
ATOM   1993  CG  GLU A 253      14.229 -19.831  22.588  1.00 23.16           C
ATOM   1994  CD  GLU A 253      15.059 -19.630  21.335  1.00 23.75           C
ATOM   1995  OE1 GLU A 253      15.381 -18.479  20.931  1.00 23.60           O
ATOM   1996  OE2 GLU A 253      15.486 -20.642  20.732  1.00 24.46           O
ATOM   1997  N   MET A 254      13.467 -16.840  26.099  1.00 23.00           N
ATOM   1998  CA  MET A 254      13.342 -15.566  26.716  1.00 23.01           C
ATOM   1999  C   MET A 254      14.442 -14.600  26.331  1.00 22.63           C
ATOM   2000  O   MET A 254      15.516 -15.137  26.108  1.00 22.48           O
ATOM   2001  CB  MET A 254      13.140 -15.526  28.228  1.00 23.55           C
ATOM   2002  CG  MET A 254      11.956 -16.317  28.716  1.00 25.21           C
ATOM   2003  SD  MET A 254      11.632 -16.055  30.533  1.00 29.16           S
ATOM   2004  CE  MET A 254      13.207 -16.599  31.184  1.00 28.75           C
ATOM   2005  N   TYR A 255      14.172 -13.292  26.118  1.00 22.01           N
ATOM   2006  CA  TYR A 255      15.202 -12.246  25.859  1.00 21.82           C
ATOM   2007  C   TYR A 255      14.900 -11.100  26.862  1.00 21.83           C
ATOM   2008  O   TYR A 255      13.766 -10.807  27.028  1.00 22.12           O
ATOM   2009  CB  TYR A 255      15.148 -11.843  24.356  1.00 21.53           C
ATOM   2010  CG  TYR A 255      15.583 -13.019  23.444  1.00 20.78           C
ATOM   2011  CD1 TYR A 255      14.565 -13.937  23.016  1.00 20.25           C
ATOM   2012  CD2 TYR A 255      16.896 -13.133  23.099  1.00 20.89           C
ATOM   2013  CE1 TYR A 255      14.872 -14.922  22.086  1.00 19.47           C
ATOM   2014  CE2 TYR A 255      17.222 -14.141  22.161  1.00 20.46           C
ATOM   2015  CZ  TYR A 255      16.219 -15.018  21.662  1.00 20.41           C
ATOM   2016  OH  TYR A 255      16.648 -16.017  20.831  1.00 21.32           O
ATOM   2017  N   GLU A 256      15.922 -10.373  27.287  1.00 21.76           N
ATOM   2018  CA  GLU A 256      15.828  -9.044  28.011  1.00 21.98           C
ATOM   2019  C   GLU A 256      16.599  -7.983  27.337  1.00 21.51           C
ATOM   2020  O   GLU A 256      17.714  -8.222  26.868  1.00 21.76           O
ATOM   2021  CB  GLU A 256      16.239  -9.262  29.451  1.00 22.43           C
ATOM   2022  CG  GLU A 256      15.277  -9.670  30.526  1.00 24.63           C
ATOM   2023  CD  GLU A 256      15.984  -9.988  31.861  1.00 27.67           C
ATOM   2024  OE1 GLU A 256      15.654 -11.051  32.446  1.00 29.80           O
ATOM   2025  OE2 GLU A 256      16.922  -9.328  32.291  1.00 29.59           O
ATOM   2026  N   ALA A 257      15.952  -6.772  27.332  1.00 20.77           N
ATOM   2027  CA  ALA A 257      16.520  -5.569  26.752  1.00 20.02           C
ATOM   2028  C   ALA A 257      15.951  -4.348  27.376  1.00 19.55           C
ATOM   2029  O   ALA A 257      14.909  -4.385  27.932  1.00 19.81           O
ATOM   2030  CB  ALA A 257      16.149  -5.700  25.295  1.00 20.33           C
ATOM   2031  N   LYS A 258      16.778  -3.340  27.176  1.00 18.85           N
ATOM   2032  CA  LYS A 258      16.508  -1.959  27.604  1.00 18.65           C
ATOM   2033  C   LYS A 258      15.198  -1.288  27.151  1.00 17.99           C
ATOM   2034  O   LYS A 258      14.679  -0.419  27.848  1.00 17.78           O
ATOM   2035  CB  LYS A 258      17.742  -1.128  27.173  1.00 18.58           C
ATOM   2036  CG  LYS A 258      19.094  -1.489  27.773  1.00 19.76           C
ATOM   2037  CD  LYS A 258      19.202  -1.298  29.326  1.00 20.70           C
ATOM   2038  CE  LYS A 258      20.559  -1.657  29.945  1.00 22.58           C
ATOM   2039  NZ  LYS A 258      20.569  -1.365  31.389  1.00 24.54           N
ATOM   2040  N   TYR A 259      14.684  -1.736  25.990  1.00 17.04           N
ATOM   2041  CA  TYR A 259      13.551  -1.280  25.293  1.00 16.61           C
ATOM   2042  C   TYR A 259      13.188  -2.375  24.273  1.00 15.68           C
ATOM   2043  O   TYR A 259      14.066  -3.238  23.971  1.00 15.57           O
ATOM   2044  CB  TYR A 259      13.881  -0.002  24.548  1.00 17.19           C
ATOM   2045  CG  TYR A 259      14.412   1.154  25.321  1.00 17.91           C
ATOM   2046  CD1 TYR A 259      15.772   1.483  25.132  1.00 18.91           C
ATOM   2047  CD2 TYR A 259      13.629   1.895  26.243  1.00 19.45           C
ATOM   2048  CE1 TYR A 259      16.368   2.466  25.932  1.00 19.25           C
ATOM   2049  CE2 TYR A 259      14.115   3.044  26.911  1.00 19.86           C
ATOM   2050  CZ  TYR A 259      15.505   3.272  26.779  1.00 19.78           C
ATOM   2051  OH  TYR A 259      16.140   4.294  27.348  1.00 20.50           O
ATOM   2052  N   VAL A 260      11.940  -2.354  23.708  1.00 14.93           N
ATOM   2053  CA  VAL A 260      11.541  -3.115  22.572  1.00 14.05           C
ATOM   2054  C   VAL A 260      11.081  -2.185  21.434  1.00 13.36           C
ATOM   2055  O   VAL A 260      10.626  -1.069  21.676  1.00 13.26           O
ATOM   2056  CB  VAL A 260      10.368  -4.100  22.996  1.00 14.02           C
ATOM   2057  CG1 VAL A 260       9.586  -4.736  21.893  1.00 14.31           C
ATOM   2058  CG2 VAL A 260      10.787  -5.167  23.978  1.00 14.64           C
ATOM   2059  N   ILE A 261      11.229  -2.717  20.240  1.00 12.77           N
ATOM   2060  CA  ILE A 261      10.625  -2.187  18.972  1.00 12.38           C
ATOM   2061  C   ILE A 261       9.662  -3.286  18.546  1.00 12.02           C
ATOM   2062  O   ILE A 261       9.972  -4.422  18.361  1.00 11.90           O
ATOM   2063  CB  ILE A 261      11.726  -2.099  17.836  1.00 12.35           C
ATOM   2064  CG1 ILE A 261      12.618  -0.912  18.216  1.00 12.31           C
ATOM   2065  CG2 ILE A 261      11.029  -1.890  16.458  1.00 12.31           C
ATOM   2066  CD1 ILE A 261      13.988  -0.794  17.393  1.00 12.68           C
ATOM   2067  N   SER A 262       8.394  -2.918  18.358  1.00 11.78           N
ATOM   2068  CA  SER A 262       7.376  -3.697  17.828  1.00 11.58           C
ATOM   2069  C   SER A 262       7.246  -3.165  16.394  1.00 11.50           C
ATOM   2070  O   SER A 262       6.803  -2.060  16.131  1.00 11.22           O
ATOM   2071  CB  SER A 262       6.151  -3.524  18.668  1.00 11.60           C
ATOM   2072  OG  SER A 262       5.065  -4.242  18.076  1.00 11.72           O
ATOM   2073  N   ALA A 263       7.721  -4.011  15.494  1.00 11.22           N
ATOM   2074  CA  ALA A 263       7.603  -3.804  14.067  1.00 11.22           C
ATOM   2075  C   ALA A 263       6.516  -4.784  13.511  1.00 11.31           C
ATOM   2076  O   ALA A 263       6.645  -5.481  12.479  1.00 11.60           O
ATOM   2077  CB  ALA A 263       8.972  -3.966  13.498  1.00 11.46           C
ATOM   2078  N   ILE A 264       5.397  -4.820  14.201  1.00 11.25           N
ATOM   2079  CA  ILE A 264       4.231  -5.614  13.853  1.00 11.24           C
ATOM   2080  C   ILE A 264       3.222  -4.695  13.079  1.00 10.97           C
ATOM   2081  O   ILE A 264       3.112  -3.515  13.482  1.00 10.94           O
ATOM   2082  CB  ILE A 264       3.635  -6.211  15.135  1.00 11.03           C
ATOM   2083  CG1 ILE A 264       4.619  -7.161  15.860  1.00 10.98           C
ATOM   2084  CG2 ILE A 264       2.285  -6.944  15.013  1.00 11.45           C
ATOM   2085  CD1 ILE A 264       4.347  -7.508  17.345  1.00 11.76           C
ATOM   2086  N   PRO A 265       2.412  -5.211  12.106  1.00 11.13           N
ATOM   2087  CA  PRO A 265       1.193  -4.480  11.541  1.00 10.96           C
ATOM   2088  C   PRO A 265       0.077  -4.295  12.629  1.00 10.83           C
ATOM   2089  O   PRO A 265      -0.377  -5.356  13.047  1.00 11.11           O
ATOM   2090  CB  PRO A 265       0.761  -5.546  10.431  1.00 10.98           C
ATOM   2091  CG  PRO A 265       1.981  -6.442  10.242  1.00 11.15           C
ATOM   2092  CD  PRO A 265       2.627  -6.520  11.567  1.00 11.22           C
ATOM   2093  N   PRO A 266      -0.243  -3.092  13.027  1.00 10.89           N
ATOM   2094  CA  PRO A 266      -1.101  -2.761  14.184  1.00 10.52           C
ATOM   2095  C   PRO A 266      -2.229  -3.647  14.779  1.00 10.56           C
ATOM   2096  O   PRO A 266      -2.303  -3.774  16.010  1.00 10.18           O
ATOM   2097  CB  PRO A 266      -1.670  -1.378  13.874  1.00 10.81           C
ATOM   2098  CG  PRO A 266      -0.381  -0.829  13.255  1.00 10.97           C
ATOM   2099  CD  PRO A 266       0.157  -1.869  12.324  1.00 10.92           C
ATOM   2100  N   THR A 267      -3.039  -4.140  13.861  1.00 10.33           N
ATOM   2101  CA  THR A 267      -4.174  -4.990  14.112  1.00 10.58           C
ATOM   2102  C   THR A 267      -3.761  -6.211  14.939  1.00 10.71           C
ATOM   2103  O   THR A 267      -4.489  -6.568  15.841  1.00 10.73           O
ATOM   2104  CB  THR A 267      -4.880  -5.438  12.795  1.00 10.47           C
ATOM   2105  CG2 THR A 267      -6.226  -6.068  13.074  1.00 11.17           C
ATOM   2106  OG1 THR A 267      -5.127  -4.236  12.008  1.00 10.91           O
ATOM   2107  N   LEU A 268      -2.632  -6.866  14.620  1.00 10.68           N
ATOM   2108  CA  LEU A 268      -2.108  -8.160  15.138  1.00 11.27           C
ATOM   2109  C   LEU A 268      -1.328  -8.053  16.473  1.00 11.19           C
ATOM   2110  O   LEU A 268      -0.601  -8.959  16.916  1.00 11.16           O
ATOM   2111  CB  LEU A 268      -1.176  -8.753  14.083  1.00 11.14           C
ATOM   2112  CG  LEU A 268      -1.804  -8.793  12.679  1.00 13.31           C
ATOM   2113  CD1 LEU A 268      -0.662  -9.250  11.792  1.00 14.42           C
ATOM   2114  CD2 LEU A 268      -3.060  -9.754  12.530  1.00 14.82           C
ATOM   2115  N   GLY A 269      -1.629  -6.892  17.075  1.00 11.11           N
ATOM   2116  CA  GLY A 269      -0.983  -6.476  18.348  1.00 11.44           C
ATOM   2117  C   GLY A 269      -1.664  -7.228  19.477  1.00 11.75           C
ATOM   2118  O   GLY A 269      -1.140  -7.513  20.517  1.00 12.25           O
ATOM   2119  N   MET A 270      -2.987  -7.616  19.314  1.00 11.89           N
ATOM   2120  CA  MET A 270      -3.853  -8.267  20.362  1.00 12.27           C
ATOM   2121  C   MET A 270      -3.426  -9.693  20.675  1.00 12.38           C
ATOM   2122  O   MET A 270      -3.921 -10.364  21.608  1.00 12.59           O
ATOM   2123  CB  MET A 270      -5.340  -8.282  19.980  1.00 12.56           C
ATOM   2124  CG  MET A 270      -5.811  -8.626  18.606  1.00 13.95           C
ATOM   2125  SD  MET A 270      -5.653 -10.360  18.103  1.00 20.71           S
ATOM   2126  CE  MET A 270      -6.345 -10.205  16.496  1.00 17.23           C
ATOM   2127  N   LYS A 271      -2.582 -10.274  19.798  1.00 12.15           N
ATOM   2128  CA  LYS A 271      -1.993 -11.667  19.963  1.00 12.56           C
ATOM   2129  C   LYS A 271      -0.869 -11.620  20.984  1.00 12.45           C
ATOM   2130  O   LYS A 271      -0.511 -12.664  21.520  1.00 12.72           O
ATOM   2131  CB  LYS A 271      -1.461 -12.126  18.604  1.00 12.51           C
ATOM   2132  CG  LYS A 271      -2.689 -12.301  17.588  1.00 13.50           C
ATOM   2133  CD  LYS A 271      -2.327 -13.005  16.265  1.00 16.92           C
ATOM   2134  CE  LYS A 271      -2.125 -14.564  16.327  1.00 19.88           C
ATOM   2135  NZ  LYS A 271      -3.384 -15.344  16.609  1.00 19.83           N
ATOM   2136  N   ILE A 272      -0.488 -10.448  21.410  1.00 12.75           N
ATOM   2137  CA  ILE A 272       0.487 -10.318  22.521  1.00 13.00           C
ATOM   2138  C   ILE A 272      -0.321 -10.232  23.855  1.00 13.33           C
ATOM   2139  O   ILE A 272      -1.404  -9.653  23.837  1.00 12.87           O
ATOM   2140  CB  ILE A 272       1.430  -9.142  22.225  1.00 13.07           C
ATOM   2141  CG1 ILE A 272       1.992  -9.101  20.815  1.00 12.98           C
ATOM   2142  CG2 ILE A 272       2.590  -9.091  23.240  1.00 13.39           C
ATOM   2143  CD1 ILE A 272       3.113 -10.175  20.536  1.00 13.59           C
ATOM   2144  N   HIS A 273       0.248 -10.730  24.961  1.00 13.21           N
ATOM   2145  CA  HIS A 273      -0.338 -10.890  26.314  1.00 13.82           C
ATOM   2146  C   HIS A 273       0.463 -10.017  27.238  1.00 14.18           C
ATOM   2147  O   HIS A 273       1.257 -10.508  28.009  1.00 14.59           O
ATOM   2148  CB  HIS A 273      -0.285 -12.327  26.823  1.00 13.84           C
ATOM   2149  CG  HIS A 273      -0.940 -13.389  26.043  1.00 14.07           C
ATOM   2150  CD2 HIS A 273      -2.029 -14.192  26.258  1.00 14.25           C
ATOM   2151  ND1 HIS A 273      -0.475 -13.870  24.874  1.00 13.79           N
ATOM   2152  CE1 HIS A 273      -1.236 -14.945  24.429  1.00 14.14           C
ATOM   2153  NE2 HIS A 273      -2.116 -15.266  25.330  1.00 13.49           N
ATOM   2154  N   PHE A 274       0.318  -8.667  27.126  1.00 14.37           N
ATOM   2155  CA  PHE A 274       1.113  -7.699  27.785  1.00 14.91           C
ATOM   2156  C   PHE A 274       0.992  -7.782  29.311  1.00 15.54           C
ATOM   2157  O   PHE A 274      -0.038  -8.025  29.859  1.00 15.52           O
ATOM   2158  CB  PHE A 274       0.706  -6.340  27.349  1.00 14.89           C
ATOM   2159  CG  PHE A 274       0.793  -5.947  25.825  1.00 14.57           C
ATOM   2160  CD1 PHE A 274      -0.119  -6.323  24.823  1.00 14.96           C
ATOM   2161  CD2 PHE A 274       1.966  -5.260  25.440  1.00 14.40           C
ATOM   2162  CE1 PHE A 274       0.068  -5.940  23.468  1.00 14.42           C
ATOM   2163  CE2 PHE A 274       2.097  -4.813  24.147  1.00 14.93           C
ATOM   2164  CZ  PHE A 274       1.164  -5.208  23.130  1.00 14.88           C
ATOM   2165  N   ASN A 275       2.160  -7.464  29.855  1.00 16.17           N
ATOM   2166  CA  ASN A 275       2.173  -7.191  31.277  1.00 16.65           C
ATOM   2167  C   ASN A 275       3.019  -5.861  31.422  1.00 16.82           C
ATOM   2168  O   ASN A 275       4.107  -5.820  30.900  1.00 17.23           O
ATOM   2169  CB  ASN A 275       2.848  -8.433  31.969  1.00 17.07           C
ATOM   2170  CG  ASN A 275       2.521  -8.454  33.467  1.00 17.98           C
ATOM   2171  ND2 ASN A 275       3.560  -8.375  34.262  1.00 19.42           N
ATOM   2172  OD1 ASN A 275       1.421  -8.614  33.954  1.00 17.77           O
ATOM   2173  N   PRO A 276       2.484  -4.752  31.964  1.00 16.51           N
ATOM   2174  CA  PRO A 276       1.049  -4.633  32.366  1.00 16.28           C
ATOM   2175  C   PRO A 276       0.032  -4.602  31.117  1.00 15.99           C
ATOM   2176  O   PRO A 276       0.474  -4.482  29.958  1.00 15.89           O
ATOM   2177  CB  PRO A 276       1.078  -3.255  33.080  1.00 16.31           C
ATOM   2178  CG  PRO A 276       2.575  -2.964  33.372  1.00 16.43           C
ATOM   2179  CD  PRO A 276       3.330  -3.543  32.238  1.00 16.61           C
ATOM   2180  N   PRO A 277      -1.225  -4.842  31.361  1.00 15.93           N
ATOM   2181  CA  PRO A 277      -2.259  -4.979  30.317  1.00 15.64           C
ATOM   2182  C   PRO A 277      -2.390  -3.845  29.346  1.00 15.24           C
ATOM   2183  O   PRO A 277      -2.334  -2.725  29.862  1.00 15.09           O
ATOM   2184  CB  PRO A 277      -3.620  -5.220  31.073  1.00 15.59           C
ATOM   2185  CG  PRO A 277      -3.412  -4.879  32.546  1.00 15.84           C
ATOM   2186  CD  PRO A 277      -1.898  -4.823  32.651  1.00 16.06           C
ATOM   2187  N   LEU A 278      -2.667  -4.080  28.043  1.00 14.96           N
ATOM   2188  CA  LEU A 278      -2.645  -3.079  26.941  1.00 14.76           C
ATOM   2189  C   LEU A 278      -3.719  -1.989  27.070  1.00 14.81           C
ATOM   2190  O   LEU A 278      -4.930  -2.270  27.088  1.00 15.13           O
ATOM   2191  CB  LEU A 278      -2.838  -3.915  25.693  1.00 14.42           C
ATOM   2192  CG  LEU A 278      -2.645  -3.151  24.364  1.00 14.25           C
ATOM   2193  CD1 LEU A 278      -1.266  -2.609  23.995  1.00 14.28           C
ATOM   2194  CD2 LEU A 278      -2.980  -4.058  23.091  1.00 13.94           C
ATOM   2195  N   PRO A 279      -3.290  -0.700  27.080  1.00 15.28           N
ATOM   2196  CA  PRO A 279      -4.121   0.521  27.226  1.00 15.29           C
ATOM   2197  C   PRO A 279      -5.433   0.512  26.408  1.00 15.55           C
ATOM   2198  O   PRO A 279      -5.261   0.324  25.195  1.00 14.73           O
ATOM   2199  CB  PRO A 279      -3.127   1.635  26.915  1.00 15.55           C
ATOM   2200  CG  PRO A 279      -1.792   1.089  27.254  1.00 15.66           C
ATOM   2201  CD  PRO A 279      -1.854  -0.355  27.056  1.00 15.21           C
ATOM   2202  N   MET A 280      -6.589   0.876  27.082  1.00 15.61           N
ATOM   2203  CA  MET A 280      -7.913   1.005  26.440  1.00 17.08           C
ATOM   2204  C   MET A 280      -7.922   1.755  25.059  1.00 15.16           C
ATOM   2205  O   MET A 280      -8.613   1.284  24.110  1.00 14.79           O
ATOM   2206  CB  MET A 280      -9.034   1.372  27.492  1.00 17.06           C
ATOM   2207  CG  MET A 280     -10.450   1.224  26.994  1.00 20.10           C
ATOM   2208  SD  MET A 280     -11.644   1.318  28.425  1.00 22.87           S
ATOM   2209  CE  MET A 280     -13.173   1.930  27.625  1.00 25.33           C
ATOM   2210  N   MET A 281      -7.426   2.986  25.063  1.00 14.05           N
ATOM   2211  CA  MET A 281      -7.375   3.819  23.805  1.00 13.25           C
ATOM   2212  C   MET A 281      -6.715   3.060  22.651  1.00 12.63           C
ATOM   2213  O   MET A 281      -7.048   3.304  21.488  1.00 12.49           O
ATOM   2214  CB  MET A 281      -6.712   5.215  24.031  1.00 13.53           C
ATOM   2215  CG  MET A 281      -6.626   6.087  22.784  1.00 14.89           C
ATOM   2216  SD  MET A 281      -6.130   7.805  22.899  1.00 20.93           S
ATOM   2217  CE  MET A 281      -6.196   8.343  21.179  1.00 18.54           C
ATOM   2218  N   ARG A 282      -5.737   2.156  22.940  1.00 11.74           N
ATOM   2219  CA  ARG A 282      -4.894   1.368  22.023  1.00 11.38           C
ATOM   2220  C   ARG A 282      -5.713   0.105  21.624  1.00 10.90           C
ATOM   2221  O   ARG A 282      -5.910  -0.297  20.486  1.00 10.79           O
ATOM   2222  CB  ARG A 282      -3.468   1.159  22.528  1.00 11.50           C
ATOM   2223  CG  ARG A 282      -2.499   1.095  21.281  1.00 11.68           C
ATOM   2224  CD  ARG A 282      -0.953   0.816  21.462  1.00 11.38           C
ATOM   2225  NE  ARG A 282      -0.245   1.148  20.248  1.00 11.48           N
ATOM   2226  CZ  ARG A 282       0.453   2.313  20.040  1.00 12.43           C
ATOM   2227  NH1 ARG A 282       0.627   3.302  20.957  1.00 12.10           N
ATOM   2228  NH2 ARG A 282       1.028   2.537  18.878  1.00 12.60           N
ATOM   2229  N   ASN A 283      -6.106  -0.642  22.661  1.00 10.75           N
ATOM   2230  CA  ASN A 283      -6.904  -1.955  22.538  1.00 10.65           C
ATOM   2231  C   ASN A 283      -8.151  -1.804  21.697  1.00 10.68           C
ATOM   2232  O   ASN A 283      -8.365  -2.588  20.802  1.00 10.53           O
ATOM   2233  CB  ASN A 283      -7.332  -2.536  23.949  1.00 11.14           C
ATOM   2234  CG  ASN A 283      -7.249  -4.033  23.980  1.00 12.32           C
ATOM   2235  ND2 ASN A 283      -8.363  -4.687  24.336  1.00 11.23           N
ATOM   2236  OD1 ASN A 283      -6.232  -4.663  23.871  1.00 12.80           O
ATOM   2237  N   GLN A 284      -8.865  -0.684  21.940  1.00 10.64           N
ATOM   2238  CA  GLN A 284     -10.072  -0.210  21.177  1.00 10.33           C
ATOM   2239  C   GLN A 284      -9.707   0.347  19.764  1.00 10.28           C
ATOM   2240  O   GLN A 284     -10.621   0.542  18.961  1.00 10.34           O
ATOM   2241  CB  GLN A 284     -10.958   0.694  22.074  1.00 10.56           C
ATOM   2242  CG  GLN A 284     -11.600   0.003  23.286  1.00 11.14           C
ATOM   2243  CD  GLN A 284     -12.634  -1.070  23.012  1.00 11.83           C
ATOM   2244  NE2 GLN A 284     -12.980  -1.846  23.999  1.00 11.47           N
ATOM   2245  OE1 GLN A 284     -13.175  -1.240  21.930  1.00 12.98           O
ATOM   2246  N   MET A 285      -8.413   0.543  19.457  1.00 10.14           N
ATOM   2247  CA  MET A 285      -8.062   0.792  18.040  1.00 10.47           C
ATOM   2248  C   MET A 285      -7.951  -0.522  17.248  1.00 10.21           C
ATOM   2249  O   MET A 285      -8.609  -0.703  16.206  1.00 10.09           O
ATOM   2250  CB  MET A 285      -6.733   1.642  17.959  1.00 10.69           C
ATOM   2251  CG  MET A 285      -6.361   2.173  16.543  1.00 12.08           C
ATOM   2252  SD  MET A 285      -4.827   3.177  16.480  1.00 17.15           S
ATOM   2253  CE  MET A 285      -3.653   1.809  16.462  1.00 15.15           C
ATOM   2254  N   ILE A 286      -7.285  -1.495  17.816  1.00 10.07           N
ATOM   2255  CA  ILE A 286      -6.746  -2.619  17.115  1.00 10.34           C
ATOM   2256  C   ILE A 286      -7.910  -3.671  16.907  1.00 10.16           C
ATOM   2257  O   ILE A 286      -8.072  -4.307  15.905  1.00 10.53           O
ATOM   2258  CB  ILE A 286      -5.412  -3.077  17.748  1.00 10.32           C
ATOM   2259  CG1 ILE A 286      -5.463  -3.561  19.222  1.00 10.55           C
ATOM   2260  CG2 ILE A 286      -4.343  -2.007  17.607  1.00 10.73           C
ATOM   2261  CD1 ILE A 286      -4.128  -4.028  19.806  1.00 10.89           C
ATOM   2262  N   THR A 287      -8.775  -3.758  17.982  1.00  9.78           N
ATOM   2263  CA  THR A 287     -10.017  -4.511  17.826  1.00  9.74           C
ATOM   2264  C   THR A 287     -11.085  -3.752  16.912  1.00  9.67           C
ATOM   2265  O   THR A 287     -12.220  -4.250  16.762  1.00  9.29           O
ATOM   2266  CB  THR A 287     -10.576  -4.829  19.183  1.00 10.12           C
ATOM   2267  CG2 THR A 287      -9.595  -5.619  20.006  1.00 10.91           C
ATOM   2268  OG1 THR A 287     -10.940  -3.627  19.878  1.00 10.29           O
ATOM   2269  N   ARG A 288     -10.691  -2.648  16.251  1.00  9.20           N
ATOM   2270  CA  ARG A 288     -11.542  -1.876  15.382  1.00  9.44           C
ATOM   2271  C   ARG A 288     -10.926  -1.393  14.063  1.00  9.35           C
ATOM   2272  O   ARG A 288     -11.505  -0.541  13.365  1.00  9.76           O
ATOM   2273  CB  ARG A 288     -12.136  -0.677  16.217  1.00  9.57           C
ATOM   2274  CG  ARG A 288     -12.826  -1.059  17.550  1.00  9.62           C
ATOM   2275  CD  ARG A 288     -13.678   0.098  18.106  1.00  9.46           C
ATOM   2276  NE  ARG A 288     -14.479  -0.248  19.292  1.00  9.53           N
ATOM   2277  CZ  ARG A 288     -15.748  -0.621  19.365  1.00 10.04           C
ATOM   2278  NH1 ARG A 288     -16.422  -0.871  18.242  1.00  9.64           N
ATOM   2279  NH2 ARG A 288     -16.260  -0.861  20.567  1.00  9.63           N
ATOM   2280  N   VAL A 289      -9.777  -1.900  13.725  1.00  9.15           N
ATOM   2281  CA  VAL A 289      -9.097  -1.559  12.488  1.00  9.72           C
ATOM   2282  C   VAL A 289      -8.574  -2.742  11.595  1.00  9.57           C
ATOM   2283  O   VAL A 289      -7.598  -3.408  11.970  1.00 10.10           O
ATOM   2284  CB  VAL A 289      -7.823  -0.646  12.793  1.00  9.34           C
ATOM   2285  CG1 VAL A 289      -8.213   0.739  13.324  1.00 10.86           C
ATOM   2286  CG2 VAL A 289      -6.725  -1.333  13.640  1.00 10.16           C
ATOM   2287  N   PRO A 290      -9.370  -3.292  10.660  1.00  9.88           N
ATOM   2288  CA  PRO A 290      -9.077  -4.574   9.968  1.00  9.60           C
ATOM   2289  C   PRO A 290      -7.878  -4.535   9.009  1.00  9.37           C
ATOM   2290  O   PRO A 290      -7.452  -3.504   8.554  1.00  9.48           O
ATOM   2291  CB  PRO A 290     -10.337  -4.876   9.051  1.00  9.34           C
ATOM   2292  CG  PRO A 290     -11.450  -4.292   9.966  1.00 10.46           C
ATOM   2293  CD  PRO A 290     -10.767  -3.008  10.410  1.00 10.00           C
ATOM   2294  N   LEU A 291      -7.416  -5.723   8.643  1.00  9.16           N
ATOM   2295  CA  LEU A 291      -6.343  -5.867   7.612  1.00  9.04           C
ATOM   2296  C   LEU A 291      -6.978  -5.936   6.205  1.00  9.29           C
ATOM   2297  O   LEU A 291      -8.075  -6.537   6.038  1.00  9.30           O
ATOM   2298  CB  LEU A 291      -5.500  -7.133   7.925  1.00  9.30           C
ATOM   2299  CG  LEU A 291      -4.687  -7.047   9.262  1.00  9.00           C
ATOM   2300  CD1 LEU A 291      -4.046  -8.442   9.593  1.00  9.82           C
ATOM   2301  CD2 LEU A 291      -3.652  -5.917   9.357  1.00  8.84           C
ATOM   2302  N   GLY A 292      -6.353  -5.301   5.231  1.00  9.26           N
ATOM   2303  CA  GLY A 292      -6.751  -5.432   3.853  1.00  9.28           C
ATOM   2304  C   GLY A 292      -6.685  -6.890   3.414  1.00  9.57           C
ATOM   2305  O   GLY A 292      -5.929  -7.692   3.976  1.00  9.37           O
ATOM   2306  N   SER A 293      -7.575  -7.273   2.445  1.00  9.66           N
ATOM   2307  CA  SER A 293      -7.785  -8.566   1.853  1.00 10.10           C
ATOM   2308  C   SER A 293      -7.558  -8.443   0.287  1.00  9.99           C
ATOM   2309  O   SER A 293      -8.358  -7.807  -0.412  1.00  9.86           O
ATOM   2310  CB  SER A 293      -9.280  -9.028   2.144  1.00 10.16           C
ATOM   2311  OG  SER A 293      -9.356  -9.165   3.536  1.00 10.76           O
ATOM   2312  N   VAL A 294      -6.447  -9.061  -0.257  1.00 10.03           N
ATOM   2313  CA  VAL A 294      -5.969  -9.055  -1.643  1.00 10.05           C
ATOM   2314  C   VAL A 294      -5.309 -10.431  -1.992  1.00  9.94           C
ATOM   2315  O   VAL A 294      -4.560 -11.144  -1.220  1.00  9.89           O
ATOM   2316  CB  VAL A 294      -5.245  -7.764  -2.054  1.00  9.80           C
ATOM   2317  CG1 VAL A 294      -4.016  -7.618  -1.182  1.00 10.40           C
ATOM   2318  CG2 VAL A 294      -4.816  -7.612  -3.553  1.00 10.46           C
ATOM   2319  N   ILE A 295      -5.467 -10.799  -3.244  1.00  9.80           N
ATOM   2320  CA  ILE A 295      -4.950 -11.986  -3.915  1.00  9.60           C
ATOM   2321  C   ILE A 295      -4.140 -11.461  -5.130  1.00  9.82           C
ATOM   2322  O   ILE A 295      -4.625 -10.653  -5.975  1.00  9.91           O
ATOM   2323  CB  ILE A 295      -6.092 -12.998  -4.422  1.00  9.55           C
ATOM   2324  CG1 ILE A 295      -6.985 -13.382  -3.261  1.00  9.68           C
ATOM   2325  CG2 ILE A 295      -5.498 -14.278  -5.004  1.00 10.00           C
ATOM   2326  CD1 ILE A 295      -8.157 -14.307  -3.659  1.00  9.38           C
ATOM   2327  N   LYS A 296      -2.915 -12.057  -5.223  1.00  9.69           N
ATOM   2328  CA  LYS A 296      -2.017 -11.934  -6.295  1.00  9.77           C
ATOM   2329  C   LYS A 296      -1.979 -13.291  -7.010  1.00  9.65           C
ATOM   2330  O   LYS A 296      -1.530 -14.324  -6.521  1.00  9.15           O
ATOM   2331  CB  LYS A 296      -0.678 -11.353  -5.837  1.00  9.84           C
ATOM   2332  CG  LYS A 296       0.170 -10.500  -6.848  1.00 10.42           C
ATOM   2333  CD  LYS A 296       1.609 -10.220  -6.300  1.00 10.09           C
ATOM   2334  CE  LYS A 296       2.453  -9.704  -7.488  1.00 12.10           C
ATOM   2335  NZ  LYS A 296       3.840  -9.497  -6.919  1.00 12.78           N
ATOM   2336  N   CYS A 297      -2.558 -13.393  -8.237  1.00  9.37           N
ATOM   2337  CA  CYS A 297      -2.419 -14.518  -9.164  1.00  9.72           C
ATOM   2338  C   CYS A 297      -1.438 -14.213 -10.266  1.00  9.47           C
ATOM   2339  O   CYS A 297      -1.488 -13.146 -10.875  1.00  9.78           O
ATOM   2340  CB  CYS A 297      -3.809 -14.900  -9.749  1.00  9.64           C
ATOM   2341  SG  CYS A 297      -4.744 -15.736  -8.552  1.00 11.91           S
ATOM   2342  N   ILE A 298      -0.481 -15.155 -10.449  1.00  9.39           N
ATOM   2343  CA  ILE A 298       0.685 -14.868 -11.248  1.00  9.53           C
ATOM   2344  C   ILE A 298       0.669 -15.900 -12.341  1.00  9.70           C
ATOM   2345  O   ILE A 298       0.722 -17.098 -11.969  1.00  9.41           O
ATOM   2346  CB  ILE A 298       2.025 -15.013 -10.492  1.00  9.72           C
ATOM   2347  CG1 ILE A 298       1.879 -14.187  -9.144  1.00  9.74           C
ATOM   2348  CG2 ILE A 298       3.187 -14.522 -11.392  1.00 10.05           C
ATOM   2349  CD1 ILE A 298       2.128 -14.966  -7.873  1.00 10.69           C
ATOM   2350  N   VAL A 299       0.337 -15.499 -13.579  1.00 10.05           N
ATOM   2351  CA  VAL A 299       0.342 -16.416 -14.713  1.00 10.07           C
ATOM   2352  C   VAL A 299       1.598 -16.049 -15.564  1.00 10.34           C
ATOM   2353  O   VAL A 299       1.992 -14.857 -15.653  1.00 10.67           O
ATOM   2354  CB  VAL A 299      -0.750 -16.090 -15.684  1.00 10.07           C
ATOM   2355  CG1 VAL A 299      -1.036 -17.242 -16.633  1.00 10.18           C
ATOM   2356  CG2 VAL A 299      -2.113 -15.614 -15.014  1.00  9.34           C
ATOM   2357  N   TYR A 300       2.191 -17.070 -16.167  1.00 10.89           N
ATOM   2358  CA  TYR A 300       3.269 -17.027 -17.093  1.00 11.13           C
ATOM   2359  C   TYR A 300       2.811 -17.522 -18.437  1.00 11.45           C
ATOM   2360  O   TYR A 300       2.077 -18.515 -18.544  1.00 11.63           O
ATOM   2361  CB  TYR A 300       4.399 -18.034 -16.673  1.00 11.26           C
ATOM   2362  CG  TYR A 300       5.377 -17.471 -15.677  1.00 11.15           C
ATOM   2363  CD1 TYR A 300       4.924 -17.357 -14.354  1.00 11.01           C
ATOM   2364  CD2 TYR A 300       6.634 -16.963 -16.014  1.00 10.81           C
ATOM   2365  CE1 TYR A 300       5.677 -16.779 -13.350  1.00 10.58           C
ATOM   2366  CE2 TYR A 300       7.447 -16.443 -14.989  1.00 10.87           C
ATOM   2367  CZ  TYR A 300       6.932 -16.248 -13.672  1.00 10.90           C
ATOM   2368  OH  TYR A 300       7.684 -15.486 -12.776  1.00 11.16           O
ATOM   2369  N   TYR A 301       3.355 -16.882 -19.429  1.00 11.96           N
ATOM   2370  CA  TYR A 301       2.987 -17.109 -20.867  1.00 12.48           C
ATOM   2371  C   TYR A 301       4.259 -17.202 -21.686  1.00 13.28           C
ATOM   2372  O   TYR A 301       5.299 -16.643 -21.304  1.00 13.43           O
ATOM   2373  CB  TYR A 301       2.011 -16.068 -21.426  1.00 12.04           C
ATOM   2374  CG  TYR A 301       0.594 -16.208 -20.883  1.00 11.38           C
ATOM   2375  CD1 TYR A 301       0.118 -15.254 -19.867  1.00 10.87           C
ATOM   2376  CD2 TYR A 301      -0.171 -17.314 -21.284  1.00 10.99           C
ATOM   2377  CE1 TYR A 301      -1.176 -15.434 -19.372  1.00 10.56           C
ATOM   2378  CE2 TYR A 301      -1.429 -17.384 -20.720  1.00 10.20           C
ATOM   2379  CZ  TYR A 301      -2.030 -16.393 -19.941  1.00 10.79           C
ATOM   2380  OH  TYR A 301      -3.363 -16.525 -19.534  1.00 10.79           O
ATOM   2381  N   LYS A 302       4.295 -17.926 -22.798  1.00 14.53           N
ATOM   2382  CA  LYS A 302       5.452 -18.423 -23.629  1.00 15.73           C
ATOM   2383  C   LYS A 302       6.302 -17.216 -24.100  1.00 15.77           C
ATOM   2384  O   LYS A 302       7.535 -17.144 -23.991  1.00 16.06           O
ATOM   2385  CB  LYS A 302       4.876 -19.230 -24.826  1.00 16.11           C
ATOM   2386  CG  LYS A 302       4.158 -20.561 -24.547  1.00 18.79           C
ATOM   2387  CD  LYS A 302       3.654 -21.291 -25.836  1.00 20.84           C
ATOM   2388  CE  LYS A 302       3.143 -22.659 -25.504  1.00 24.53           C
ATOM   2389  NZ  LYS A 302       2.460 -23.236 -26.638  1.00 26.61           N
ATOM   2390  N   GLU A 303       5.595 -16.268 -24.726  1.00 15.61           N
ATOM   2391  CA  GLU A 303       6.159 -15.024 -25.248  1.00 16.53           C
ATOM   2392  C   GLU A 303       5.253 -13.922 -24.634  1.00 14.91           C
ATOM   2393  O   GLU A 303       4.145 -14.284 -24.263  1.00 14.59           O
ATOM   2394  CB  GLU A 303       6.001 -14.999 -26.819  1.00 16.39           C
ATOM   2395  CG  GLU A 303       6.570 -16.221 -27.563  1.00 19.42           C
ATOM   2396  CD  GLU A 303       6.365 -16.217 -29.053  1.00 20.86           C
ATOM   2397  OE1 GLU A 303       6.960 -17.123 -29.681  1.00 26.34           O
ATOM   2398  OE2 GLU A 303       5.686 -15.361 -29.647  1.00 26.94           O
ATOM   2399  N   PRO A 304       5.775 -12.671 -24.388  1.00 14.24           N
ATOM   2400  CA  PRO A 304       4.805 -11.561 -23.966  1.00 13.67           C
ATOM   2401  C   PRO A 304       3.861 -11.186 -25.173  1.00 13.15           C
ATOM   2402  O   PRO A 304       4.099 -10.223 -25.828  1.00 13.38           O
ATOM   2403  CB  PRO A 304       5.738 -10.388 -23.600  1.00 13.54           C
ATOM   2404  CG  PRO A 304       6.969 -10.521 -24.547  1.00 14.29           C
ATOM   2405  CD  PRO A 304       7.026 -12.055 -24.734  1.00 14.16           C
ATOM   2406  N   PHE A 305       2.763 -11.932 -25.335  1.00 12.57           N
ATOM   2407  CA  PHE A 305       1.950 -11.868 -26.524  1.00 12.46           C
ATOM   2408  C   PHE A 305       1.289 -10.464 -26.632  1.00 12.16           C
ATOM   2409  O   PHE A 305       1.172  -9.831 -27.729  1.00 12.57           O
ATOM   2410  CB  PHE A 305       0.915 -13.029 -26.661  1.00 12.17           C
ATOM   2411  CG  PHE A 305      -0.075 -13.246 -25.508  1.00 12.44           C
ATOM   2412  CD1 PHE A 305       0.126 -14.201 -24.502  1.00 12.94           C
ATOM   2413  CD2 PHE A 305      -1.193 -12.348 -25.402  1.00 12.62           C
ATOM   2414  CE1 PHE A 305      -0.774 -14.276 -23.470  1.00 13.13           C
ATOM   2415  CE2 PHE A 305      -2.148 -12.497 -24.406  1.00 12.46           C
ATOM   2416  CZ  PHE A 305      -1.927 -13.546 -23.525  1.00 12.50           C
ATOM   2417  N   TRP A 306       0.907  -9.862 -25.468  1.00 11.76           N
ATOM   2418  CA  TRP A 306       0.359  -8.493 -25.340  1.00 11.59           C
ATOM   2419  C   TRP A 306       1.326  -7.395 -25.861  1.00 12.03           C
ATOM   2420  O   TRP A 306       0.828  -6.359 -26.426  1.00 11.99           O
ATOM   2421  CB  TRP A 306      -0.125  -8.245 -23.874  1.00 10.95           C
ATOM   2422  CG  TRP A 306       0.943  -8.552 -22.843  1.00 10.06           C
ATOM   2423  CD1 TRP A 306       1.925  -7.724 -22.423  1.00 10.39           C
ATOM   2424  CD2 TRP A 306       1.330  -9.876 -22.329  1.00  9.57           C
ATOM   2425  CE2 TRP A 306       2.483  -9.730 -21.517  1.00  9.68           C
ATOM   2426  CE3 TRP A 306       0.714 -11.191 -22.327  1.00  9.68           C
ATOM   2427  NE1 TRP A 306       2.836  -8.425 -21.628  1.00 10.17           N
ATOM   2428  CZ2 TRP A 306       3.075 -10.776 -20.763  1.00 10.71           C
ATOM   2429  CZ3 TRP A 306       1.397 -12.262 -21.733  1.00  9.88           C
ATOM   2430  CH2 TRP A 306       2.533 -12.034 -20.828  1.00 10.16           C
ATOM   2431  N   ARG A 307       2.637  -7.487 -25.580  1.00 12.63           N
ATOM   2432  CA  ARG A 307       3.613  -6.463 -25.979  1.00 13.02           C
ATOM   2433  C   ARG A 307       3.736  -6.454 -27.559  1.00 13.76           C
ATOM   2434  O   ARG A 307       3.711  -5.364 -28.103  1.00 13.45           O
ATOM   2435  CB  ARG A 307       5.039  -6.788 -25.407  1.00 13.23           C
ATOM   2436  CG  ARG A 307       5.257  -6.329 -23.966  1.00 12.90           C
ATOM   2437  CD  ARG A 307       6.708  -6.603 -23.459  1.00 14.33           C
ATOM   2438  NE  ARG A 307       6.938  -6.103 -22.086  1.00 13.39           N
ATOM   2439  CZ  ARG A 307       7.907  -5.373 -21.512  1.00 14.38           C
ATOM   2440  NH1 ARG A 307       8.976  -4.943 -22.150  1.00 13.94           N
ATOM   2441  NH2 ARG A 307       7.713  -5.157 -20.213  1.00 13.87           N
ATOM   2442  N   LYS A 308       3.727  -7.603 -28.150  1.00 14.67           N
ATOM   2443  CA  LYS A 308       3.644  -7.985 -29.611  1.00 16.17           C
ATOM   2444  C   LYS A 308       2.334  -7.588 -30.298  1.00 15.85           C
ATOM   2445  O   LYS A 308       2.203  -7.750 -31.517  1.00 16.59           O
ATOM   2446  CB  LYS A 308       4.001  -9.461 -29.841  1.00 15.81           C
ATOM   2447  CG  LYS A 308       5.507  -9.884 -29.593  1.00 18.21           C
ATOM   2448  CD  LYS A 308       5.834 -11.366 -29.859  1.00 20.16           C
ATOM   2449  CE  LYS A 308       5.822 -11.816 -31.280  1.00 23.69           C
ATOM   2450  NZ  LYS A 308       6.201 -13.166 -31.522  1.00 25.43           N
ATOM   2451  N   LYS A 309       1.342  -7.140 -29.563  1.00 15.71           N
ATOM   2452  CA  LYS A 309       0.039  -6.579 -30.033  1.00 15.73           C
ATOM   2453  C   LYS A 309      -0.103  -5.083 -29.709  1.00 14.92           C
ATOM   2454  O   LYS A 309      -1.164  -4.496 -29.837  1.00 14.92           O
ATOM   2455  CB  LYS A 309      -1.091  -7.383 -29.279  1.00 15.95           C
ATOM   2456  CG  LYS A 309      -1.226  -8.851 -29.753  1.00 17.99           C
ATOM   2457  CD  LYS A 309      -1.911  -9.069 -31.133  1.00 19.19           C
ATOM   2458  CE  LYS A 309      -2.407 -10.436 -31.466  1.00 21.11           C
ATOM   2459  NZ  LYS A 309      -1.363 -11.434 -31.263  1.00 22.58           N
ATOM   2460  N   ASP A 310       0.946  -4.478 -29.195  1.00 14.28           N
ATOM   2461  CA  ASP A 310       0.998  -3.133 -28.550  1.00 13.82           C
ATOM   2462  C   ASP A 310       0.008  -2.884 -27.363  1.00 13.21           C
ATOM   2463  O   ASP A 310      -0.819  -1.968 -27.349  1.00 13.12           O
ATOM   2464  CB  ASP A 310       0.930  -1.947 -29.529  1.00 14.09           C
ATOM   2465  CG  ASP A 310       2.232  -1.571 -30.316  1.00 14.98           C
ATOM   2466  OD1 ASP A 310       2.256  -0.574 -31.056  1.00 17.07           O
ATOM   2467  OD2 ASP A 310       3.289  -2.306 -30.200  1.00 16.81           O
ATOM   2468  N   TYR A 311       0.079  -3.799 -26.400  1.00 12.58           N
ATOM   2469  CA  TYR A 311      -0.517  -3.642 -25.048  1.00 12.27           C
ATOM   2470  C   TYR A 311       0.679  -3.749 -24.090  1.00 11.92           C
ATOM   2471  O   TYR A 311       1.370  -4.793 -24.090  1.00 11.75           O
ATOM   2472  CB  TYR A 311      -1.570  -4.771 -24.836  1.00 12.69           C
ATOM   2473  CG  TYR A 311      -2.776  -4.609 -25.704  1.00 13.07           C
ATOM   2474  CD1 TYR A 311      -3.138  -5.719 -26.592  1.00 13.87           C
ATOM   2475  CD2 TYR A 311      -3.552  -3.474 -25.697  1.00 13.76           C
ATOM   2476  CE1 TYR A 311      -4.155  -5.534 -27.535  1.00 15.00           C
ATOM   2477  CE2 TYR A 311      -4.552  -3.310 -26.680  1.00 14.51           C
ATOM   2478  CZ  TYR A 311      -4.895  -4.354 -27.566  1.00 14.75           C
ATOM   2479  OH  TYR A 311      -5.899  -4.236 -28.563  1.00 15.94           O
ATOM   2480  N   CYS A 312       0.734  -2.904 -23.075  1.00 11.52           N
ATOM   2481  CA  CYS A 312       1.813  -3.037 -21.984  1.00 11.56           C
ATOM   2482  C   CYS A 312       1.631  -4.124 -20.895  1.00 11.53           C
ATOM   2483  O   CYS A 312       2.513  -4.303 -20.051  1.00 11.51           O
ATOM   2484  CB  CYS A 312       2.083  -1.596 -21.413  1.00 11.69           C
ATOM   2485  SG  CYS A 312       0.594  -0.966 -20.510  1.00 12.89           S
ATOM   2486  N   GLY A 313       0.423  -4.713 -20.880  1.00 11.03           N
ATOM   2487  CA  GLY A 313       0.120  -5.663 -19.843  1.00 11.12           C
ATOM   2488  C   GLY A 313      -0.611  -4.903 -18.693  1.00 10.99           C
ATOM   2489  O   GLY A 313      -1.257  -5.539 -17.898  1.00 11.54           O
ATOM   2490  N   THR A 314      -0.473  -3.545 -18.528  1.00 10.76           N
ATOM   2491  CA  THR A 314      -1.272  -2.886 -17.483  1.00 10.37           C
ATOM   2492  C   THR A 314      -2.766  -2.652 -17.864  1.00 10.35           C
ATOM   2493  O   THR A 314      -2.967  -1.812 -18.736  1.00 10.32           O
ATOM   2494  CB  THR A 314      -0.648  -1.485 -17.050  1.00 10.83           C
ATOM   2495  CG2 THR A 314      -1.364  -0.812 -15.907  1.00 10.52           C
ATOM   2496  OG1 THR A 314       0.739  -1.561 -16.683  1.00 10.42           O
ATOM   2497  N   MET A 315      -3.720  -3.330 -17.202  1.00 10.34           N
ATOM   2498  CA  MET A 315      -5.122  -3.255 -17.552  1.00 10.77           C
ATOM   2499  C   MET A 315      -5.950  -2.981 -16.367  1.00 11.07           C
ATOM   2500  O   MET A 315      -5.681  -3.607 -15.349  1.00 10.85           O
ATOM   2501  CB  MET A 315      -5.559  -4.509 -18.265  1.00 10.66           C
ATOM   2502  CG  MET A 315      -4.756  -5.068 -19.487  1.00 11.27           C
ATOM   2503  SD  MET A 315      -5.321  -6.705 -20.051  1.00 12.45           S
ATOM   2504  CE  MET A 315      -4.440  -7.815 -18.927  1.00 12.16           C
ATOM   2505  N   ILE A 316      -7.031  -2.229 -16.634  1.00 11.04           N
ATOM   2506  CA  ILE A 316      -8.164  -2.048 -15.750  1.00 11.61           C
ATOM   2507  C   ILE A 316      -9.191  -3.007 -16.291  1.00 12.09           C
ATOM   2508  O   ILE A 316      -9.508  -3.047 -17.486  1.00 12.03           O
ATOM   2509  CB  ILE A 316      -8.629  -0.555 -15.647  1.00 11.75           C
ATOM   2510  CG1 ILE A 316      -7.655   0.527 -15.082  1.00 12.10           C
ATOM   2511  CG2 ILE A 316     -10.055  -0.464 -15.006  1.00 12.00           C
ATOM   2512  CD1 ILE A 316      -6.248   0.639 -15.699  1.00 12.50           C
ATOM   2513  N   ILE A 317      -9.827  -3.770 -15.380  1.00 12.94           N
ATOM   2514  CA  ILE A 317     -10.922  -4.639 -15.617  1.00 13.82           C
ATOM   2515  C   ILE A 317     -12.153  -4.152 -14.823  1.00 14.94           C
ATOM   2516  O   ILE A 317     -11.960  -3.587 -13.727  1.00 14.66           O
ATOM   2517  CB  ILE A 317     -10.613  -6.151 -15.294  1.00 13.65           C
ATOM   2518  CG1 ILE A 317      -9.421  -6.786 -16.040  1.00 13.32           C
ATOM   2519  CG2 ILE A 317     -11.854  -7.118 -15.341  1.00 13.98           C
ATOM   2520  CD1 ILE A 317      -8.090  -6.118 -15.774  1.00 13.37           C
ATOM   2521  N   ASP A 318     -13.376  -4.407 -15.331  1.00 16.61           N
ATOM   2522  CA  ASP A 318     -14.625  -4.296 -14.535  1.00 18.83           C
ATOM   2523  C   ASP A 318     -15.617  -5.255 -15.302  1.00 19.39           C
ATOM   2524  O   ASP A 318     -15.425  -5.591 -16.480  1.00 20.88           O
ATOM   2525  CB  ASP A 318     -15.127  -2.804 -14.471  1.00 19.33           C
ATOM   2526  CG  ASP A 318     -16.406  -2.619 -13.622  1.00 21.20           C
ATOM   2527  OD1 ASP A 318     -17.051  -1.544 -13.746  1.00 24.46           O
ATOM   2528  OD2 ASP A 318     -16.812  -3.445 -12.726  1.00 24.95           O
ATOM   2529  N   GLY A 319     -16.549  -5.824 -14.518  1.00 20.34           N
ATOM   2530  CA  GLY A 319     -17.597  -6.698 -15.036  1.00 20.88           C
ATOM   2531  C   GLY A 319     -18.131  -7.560 -13.904  1.00 21.30           C
ATOM   2532  O   GLY A 319     -17.561  -7.646 -12.798  1.00 21.63           O
ATOM   2533  N   GLU A 320     -19.325  -8.159 -14.107  1.00 21.03           N
ATOM   2534  CA  GLU A 320     -20.204  -8.806 -13.079  1.00 20.84           C
ATOM   2535  C   GLU A 320     -19.539 -10.088 -12.675  1.00 20.66           C
ATOM   2536  O   GLU A 320     -19.324 -10.335 -11.420  1.00 20.67           O
ATOM   2537  CB  GLU A 320     -21.576  -9.038 -13.822  1.00 20.84           C
ATOM   2538  CG  GLU A 320     -22.781  -9.159 -12.897  1.00 20.92           C
ATOM   2539  CD  GLU A 320     -24.073  -9.265 -13.624  1.00 21.36           C
ATOM   2540  OE1 GLU A 320     -25.135  -9.464 -12.968  1.00 21.27           O
ATOM   2541  OE2 GLU A 320     -24.169  -9.064 -14.850  1.00 21.64           O
ATOM   2542  N   GLU A 321     -19.151 -10.907 -13.670  1.00 20.58           N
ATOM   2543  CA  GLU A 321     -18.436 -12.172 -13.391  1.00 20.49           C
ATOM   2544  C   GLU A 321     -16.901 -11.949 -13.231  1.00 19.35           C
ATOM   2545  O   GLU A 321     -16.238 -12.809 -12.681  1.00 19.91           O
ATOM   2546  CB  GLU A 321     -18.680 -13.126 -14.502  1.00 21.26           C
ATOM   2547  CG  GLU A 321     -20.202 -13.232 -14.884  1.00 24.49           C
ATOM   2548  CD  GLU A 321     -20.449 -14.305 -16.019  1.00 28.31           C
ATOM   2549  OE1 GLU A 321     -19.823 -14.214 -17.062  1.00 30.99           O
ATOM   2550  OE2 GLU A 321     -21.310 -15.155 -15.830  1.00 29.88           O
ATOM   2551  N   ALA A 322     -16.391 -10.754 -13.671  1.00 17.66           N
ATOM   2552  CA  ALA A 322     -14.962 -10.530 -13.655  1.00 16.03           C
ATOM   2553  C   ALA A 322     -14.520 -10.369 -12.217  1.00 15.00           C
ATOM   2554  O   ALA A 322     -15.036  -9.408 -11.588  1.00 14.43           O
ATOM   2555  CB  ALA A 322     -14.736  -9.252 -14.557  1.00 16.16           C
ATOM   2556  N   PRO A 323     -13.565 -11.219 -11.660  1.00 13.99           N
ATOM   2557  CA  PRO A 323     -13.073 -11.123 -10.227  1.00 13.14           C
ATOM   2558  C   PRO A 323     -12.097 -10.011 -10.073  1.00 12.49           C
ATOM   2559  O   PRO A 323     -12.252  -9.326  -9.085  1.00 11.79           O
ATOM   2560  CB  PRO A 323     -12.381 -12.490 -10.023  1.00 13.20           C
ATOM   2561  CG  PRO A 323     -11.892 -12.984 -11.399  1.00 14.03           C
ATOM   2562  CD  PRO A 323     -12.922 -12.350 -12.307  1.00 14.07           C
ATOM   2563  N   VAL A 324     -11.138  -9.907 -10.962  1.00 11.78           N
ATOM   2564  CA  VAL A 324      -9.968  -9.068 -10.902  1.00 11.41           C
ATOM   2565  C   VAL A 324     -10.396  -7.554 -11.064  1.00 11.21           C
ATOM   2566  O   VAL A 324     -11.191  -7.206 -11.928  1.00 11.51           O
ATOM   2567  CB  VAL A 324      -8.981  -9.538 -12.074  1.00 11.38           C
ATOM   2568  CG1 VAL A 324      -8.018  -8.452 -12.614  1.00 11.63           C
ATOM   2569  CG2 VAL A 324      -8.260 -10.909 -11.939  1.00 11.22           C
ATOM   2570  N   ALA A 325      -9.712  -6.754 -10.223  1.00 10.87           N
ATOM   2571  CA  ALA A 325      -9.851  -5.325 -10.366  1.00 10.50           C
ATOM   2572  C   ALA A 325      -8.780  -4.653 -11.169  1.00 10.43           C
ATOM   2573  O   ALA A 325      -8.981  -3.560 -11.605  1.00 10.73           O
ATOM   2574  CB  ALA A 325      -9.836  -4.786  -8.940  1.00 11.02           C
ATOM   2575  N   TYR A 326      -7.546  -5.115 -11.319  1.00 10.20           N
ATOM   2576  CA  TYR A 326      -6.461  -4.667 -12.170  1.00 10.09           C
ATOM   2577  C   TYR A 326      -5.315  -5.687 -12.258  1.00  9.72           C
ATOM   2578  O   TYR A 326      -5.292  -6.649 -11.538  1.00  9.45           O
ATOM   2579  CB  TYR A 326      -5.976  -3.231 -11.754  1.00 10.15           C
ATOM   2580  CG  TYR A 326      -4.921  -3.221 -10.685  1.00 10.48           C
ATOM   2581  CD1 TYR A 326      -5.253  -3.514  -9.327  1.00 10.91           C
ATOM   2582  CD2 TYR A 326      -3.509  -2.875 -10.971  1.00 10.02           C
ATOM   2583  CE1 TYR A 326      -4.267  -3.611  -8.307  1.00 10.71           C
ATOM   2584  CE2 TYR A 326      -2.548  -2.957  -9.897  1.00 11.09           C
ATOM   2585  CZ  TYR A 326      -2.915  -3.326  -8.605  1.00 11.27           C
ATOM   2586  OH  TYR A 326      -2.097  -3.327  -7.534  1.00 11.85           O
ATOM   2587  N   THR A 327      -4.455  -5.486 -13.304  1.00  9.61           N
ATOM   2588  CA  THR A 327      -3.510  -6.520 -13.852  1.00  9.46           C
ATOM   2589  C   THR A 327      -2.224  -5.814 -14.366  1.00  9.31           C
ATOM   2590  O   THR A 327      -2.403  -4.789 -14.957  1.00  9.29           O
ATOM   2591  CB  THR A 327      -4.118  -7.333 -15.003  1.00  9.54           C
ATOM   2592  CG2 THR A 327      -3.194  -8.400 -15.644  1.00 10.20           C
ATOM   2593  OG1 THR A 327      -5.148  -8.086 -14.452  1.00  9.40           O
ATOM   2594  N   LEU A 328      -1.007  -6.325 -14.148  1.00  9.49           N
ATOM   2595  CA  LEU A 328       0.275  -5.828 -14.691  1.00  9.66           C
ATOM   2596  C   LEU A 328       0.984  -6.919 -15.440  1.00  9.63           C
ATOM   2597  O   LEU A 328       0.736  -8.090 -15.118  1.00  9.50           O
ATOM   2598  CB  LEU A 328       1.230  -5.286 -13.565  1.00 10.04           C
ATOM   2599  CG  LEU A 328       0.649  -4.203 -12.587  1.00  9.88           C
ATOM   2600  CD1 LEU A 328       1.871  -3.829 -11.612  1.00 11.07           C
ATOM   2601  CD2 LEU A 328       0.196  -2.964 -13.247  1.00 10.25           C
ATOM   2602  N   ASP A 329       1.889  -6.543 -16.440  1.00  9.76           N
ATOM   2603  CA  ASP A 329       2.869  -7.466 -16.999  1.00 10.09           C
ATOM   2604  C   ASP A 329       3.968  -7.788 -15.961  1.00 10.19           C
ATOM   2605  O   ASP A 329       4.248  -6.980 -15.051  1.00 10.61           O
ATOM   2606  CB  ASP A 329       3.302  -7.133 -18.436  1.00  9.72           C
ATOM   2607  CG  ASP A 329       4.818  -7.142 -18.966  1.00 10.98           C
ATOM   2608  OD1 ASP A 329       5.762  -6.683 -18.283  1.00 13.09           O
ATOM   2609  OD2 ASP A 329       5.008  -7.363 -20.169  1.00 10.82           O
ATOM   2610  N   ASP A 330       4.706  -8.928 -16.069  1.00 10.40           N
ATOM   2611  CA  ASP A 330       5.969  -9.030 -15.448  1.00 10.95           C
ATOM   2612  C   ASP A 330       6.875  -9.756 -16.441  1.00 11.05           C
ATOM   2613  O   ASP A 330       7.233 -10.894 -16.227  1.00 11.26           O
ATOM   2614  CB  ASP A 330       5.891  -9.607 -14.001  1.00 11.04           C
ATOM   2615  CG  ASP A 330       7.224  -9.760 -13.248  1.00 11.57           C
ATOM   2616  OD1 ASP A 330       7.999  -8.782 -13.241  1.00 11.09           O
ATOM   2617  OD2 ASP A 330       7.470 -10.749 -12.641  1.00 11.80           O
ATOM   2618  N   THR A 331       7.234  -9.169 -17.620  1.00 11.54           N
ATOM   2619  CA  THR A 331       8.341  -9.722 -18.458  1.00 11.74           C
ATOM   2620  C   THR A 331       9.681  -9.159 -17.944  1.00 12.23           C
ATOM   2621  O   THR A 331       9.810  -7.922 -17.744  1.00 12.30           O
ATOM   2622  CB  THR A 331       8.019  -9.260 -19.946  1.00 11.64           C
ATOM   2623  CG2 THR A 331       8.827  -9.931 -21.094  1.00 11.64           C
ATOM   2624  OG1 THR A 331       6.702  -9.648 -20.316  1.00 11.20           O
ATOM   2625  N   LYS A 332      10.653 -10.022 -17.629  1.00 13.27           N
ATOM   2626  CA  LYS A 332      11.928  -9.650 -17.034  1.00 13.92           C
ATOM   2627  C   LYS A 332      12.933  -9.027 -18.019  1.00 14.86           C
ATOM   2628  O   LYS A 332      12.843  -9.327 -19.230  1.00 14.72           O
ATOM   2629  CB  LYS A 332      12.524 -10.892 -16.444  1.00 14.01           C
ATOM   2630  CG  LYS A 332      11.885 -11.406 -15.140  1.00 14.10           C
ATOM   2631  CD  LYS A 332      10.402 -11.763 -15.301  1.00 13.80           C
ATOM   2632  CE  LYS A 332       9.954 -12.595 -14.069  1.00 13.31           C
ATOM   2633  NZ  LYS A 332       8.534 -12.880 -14.212  1.00 11.28           N
ATOM   2634  N   PRO A 333      13.817  -8.111 -17.480  1.00 15.93           N
ATOM   2635  CA  PRO A 333      14.647  -7.235 -18.279  1.00 16.84           C
ATOM   2636  C   PRO A 333      15.352  -7.637 -19.561  1.00 17.82           C
ATOM   2637  O   PRO A 333      15.367  -6.811 -20.421  1.00 18.35           O
ATOM   2638  CB  PRO A 333      15.683  -6.664 -17.352  1.00 16.75           C
ATOM   2639  CG  PRO A 333      14.978  -6.670 -15.968  1.00 16.58           C
ATOM   2640  CD  PRO A 333      14.030  -7.909 -16.047  1.00 16.05           C
ATOM   2641  N   GLU A 334      15.887  -8.896 -19.639  1.00 18.54           N
ATOM   2642  CA  GLU A 334      16.499  -9.439 -20.897  1.00 19.12           C
ATOM   2643  C   GLU A 334      15.484  -9.965 -21.945  1.00 19.21           C
ATOM   2644  O   GLU A 334      15.836 -10.412 -23.014  1.00 19.61           O
ATOM   2645  CB  GLU A 334      17.590 -10.448 -20.623  1.00 19.45           C
ATOM   2646  CG  GLU A 334      18.787  -9.881 -19.806  1.00 20.61           C
ATOM   2647  CD  GLU A 334      19.253 -11.000 -18.895  1.00 22.19           C
ATOM   2648  OE1 GLU A 334      18.844 -11.105 -17.751  1.00 20.86           O
ATOM   2649  OE2 GLU A 334      20.207 -11.765 -19.315  1.00 23.24           O
ATOM   2650  N   GLY A 335      14.169  -9.878 -21.733  1.00 18.72           N
ATOM   2651  CA  GLY A 335      13.114 -10.189 -22.685  1.00 18.03           C
ATOM   2652  C   GLY A 335      12.844 -11.600 -22.461  1.00 17.75           C
ATOM   2653  O   GLY A 335      12.921 -12.386 -23.433  1.00 17.98           O
ATOM   2654  N   ASN A 336      12.586 -12.110 -21.217  1.00 17.14           N
ATOM   2655  CA  ASN A 336      12.351 -13.508 -20.854  1.00 16.72           C
ATOM   2656  C   ASN A 336      11.491 -13.515 -19.613  1.00 15.78           C
ATOM   2657  O   ASN A 336      11.226 -12.540 -18.969  1.00 15.63           O
ATOM   2658  CB  ASN A 336      13.677 -14.304 -20.632  1.00 17.17           C
ATOM   2659  CG  ASN A 336      14.858 -13.540 -20.047  1.00 18.21           C
ATOM   2660  ND2 ASN A 336      16.053 -14.034 -20.420  1.00 20.96           N
ATOM   2661  OD1 ASN A 336      14.711 -12.613 -19.282  1.00 19.30           O
ATOM   2662  N   TYR A 337      10.934 -14.711 -19.414  1.00 15.05           N
ATOM   2663  CA  TYR A 337      10.155 -15.214 -18.336  1.00 14.32           C
ATOM   2664  C   TYR A 337       8.809 -14.491 -18.188  1.00 13.71           C
ATOM   2665  O   TYR A 337       8.662 -13.888 -17.142  1.00 13.64           O
ATOM   2666  CB  TYR A 337      10.961 -15.203 -17.071  1.00 14.91           C
ATOM   2667  CG  TYR A 337      12.340 -15.954 -17.146  1.00 15.03           C
ATOM   2668  CD1 TYR A 337      13.531 -15.256 -17.348  1.00 16.12           C
ATOM   2669  CD2 TYR A 337      12.326 -17.348 -17.240  1.00 15.78           C
ATOM   2670  CE1 TYR A 337      14.802 -15.932 -17.356  1.00 16.79           C
ATOM   2671  CE2 TYR A 337      13.583 -17.998 -17.434  1.00 15.93           C
ATOM   2672  CZ  TYR A 337      14.794 -17.310 -17.433  1.00 16.23           C
ATOM   2673  OH  TYR A 337      16.018 -17.990 -17.553  1.00 17.25           O
ATOM   2674  N   ALA A 338       8.126 -14.202 -19.342  1.00 12.78           N
ATOM   2675  CA  ALA A 338       7.022 -13.270 -19.681  1.00 11.94           C
ATOM   2676  C   ALA A 338       5.821 -13.676 -18.838  1.00 11.23           C
ATOM   2677  O   ALA A 338       5.203 -14.787 -18.952  1.00 11.19           O
ATOM   2678  CB  ALA A 338       6.795 -13.299 -21.220  1.00 11.98           C
ATOM   2679  N   ALA A 339       5.463 -12.884 -17.800  1.00 10.55           N
ATOM   2680  CA  ALA A 339       4.406 -13.177 -16.909  1.00 10.12           C
ATOM   2681  C   ALA A 339       3.435 -12.037 -16.880  1.00 10.10           C
ATOM   2682  O   ALA A 339       3.614 -11.016 -17.584  1.00  9.53           O
ATOM   2683  CB  ALA A 339       5.035 -13.508 -15.529  1.00  9.66           C
ATOM   2684  N   ILE A 340       2.328 -12.237 -16.153  1.00  9.83           N
ATOM   2685  CA  ILE A 340       1.197 -11.443 -15.893  1.00 10.22           C
ATOM   2686  C   ILE A 340       0.835 -11.667 -14.354  1.00 10.11           C
ATOM   2687  O   ILE A 340       0.730 -12.793 -13.990  1.00 10.39           O
ATOM   2688  CB  ILE A 340      -0.051 -11.992 -16.684  1.00 10.33           C
ATOM   2689  CG1 ILE A 340       0.073 -11.805 -18.263  1.00 10.55           C
ATOM   2690  CG2 ILE A 340      -1.495 -11.617 -16.210  1.00 10.57           C
ATOM   2691  CD1 ILE A 340      -0.045 -10.383 -18.741  1.00 14.05           C
ATOM   2692  N   MET A 341       0.694 -10.549 -13.624  1.00 10.06           N
ATOM   2693  CA  MET A 341       0.318 -10.437 -12.223  1.00 10.17           C
ATOM   2694  C   MET A 341      -1.030  -9.700 -12.258  1.00  9.92           C
ATOM   2695  O   MET A 341      -1.025  -8.531 -12.540  1.00  9.61           O
ATOM   2696  CB  MET A 341       1.401  -9.700 -11.453  1.00 10.32           C
ATOM   2697  CG  MET A 341       2.621 -10.671 -11.222  1.00 10.97           C
ATOM   2698  SD  MET A 341       4.100 -10.017 -10.441  1.00 12.84           S
ATOM   2699  CE  MET A 341       4.946 -11.665 -10.268  1.00 11.84           C
ATOM   2700  N   GLY A 342      -2.083 -10.434 -11.893  1.00  9.92           N
ATOM   2701  CA  GLY A 342      -3.448 -10.070 -11.808  1.00  9.94           C
ATOM   2702  C   GLY A 342      -3.677 -10.026 -10.254  1.00  9.84           C
ATOM   2703  O   GLY A 342      -3.123 -10.780  -9.461  1.00 10.08           O
ATOM   2704  N   PHE A 343      -4.518  -9.034  -9.951  1.00  9.72           N
ATOM   2705  CA  PHE A 343      -4.763  -8.652  -8.588  1.00  9.59           C
ATOM   2706  C   PHE A 343      -6.368  -8.634  -8.422  1.00  9.59           C
ATOM   2707  O   PHE A 343      -7.056  -8.008  -9.223  1.00  9.68           O
ATOM   2708  CB  PHE A 343      -4.303  -7.256  -8.231  1.00  9.54           C
ATOM   2709  CG  PHE A 343      -2.800  -6.935  -8.414  1.00  9.37           C
ATOM   2710  CD1 PHE A 343      -2.253  -6.776  -9.692  1.00  9.77           C
ATOM   2711  CD2 PHE A 343      -1.890  -7.031  -7.374  1.00 10.26           C
ATOM   2712  CE1 PHE A 343      -0.877  -6.782  -9.899  1.00  9.79           C
ATOM   2713  CE2 PHE A 343      -0.516  -6.814  -7.560  1.00  9.97           C
ATOM   2714  CZ  PHE A 343      -0.013  -6.760  -8.828  1.00  9.98           C
ATOM   2715  N   ILE A 344      -6.828  -9.374  -7.444  1.00  9.60           N
ATOM   2716  CA  ILE A 344      -8.259  -9.539  -7.153  1.00  9.62           C
ATOM   2717  C   ILE A 344      -8.367  -9.174  -5.640  1.00  9.45           C
ATOM   2718  O   ILE A 344      -7.449  -9.500  -4.894  1.00  9.60           O
ATOM   2719  CB  ILE A 344      -8.681 -11.081  -7.197  1.00  9.41           C
ATOM   2720  CG1 ILE A 344      -8.188 -11.918  -8.462  1.00  9.62           C
ATOM   2721  CG2 ILE A 344     -10.205 -11.344  -6.846  1.00  9.88           C
ATOM   2722  CD1 ILE A 344      -7.808 -13.359  -8.201  1.00  8.81           C
ATOM   2723  N   LEU A 345      -9.396  -8.453  -5.179  1.00  9.62           N
ATOM   2724  CA  LEU A 345      -9.495  -7.838  -3.839  1.00  9.87           C
ATOM   2725  C   LEU A 345     -10.904  -7.601  -3.383  1.00 10.05           C
ATOM   2726  O   LEU A 345     -11.871  -7.669  -4.145  1.00 10.14           O
ATOM   2727  CB  LEU A 345      -8.709  -6.522  -3.859  1.00 10.13           C
ATOM   2728  CG  LEU A 345      -9.032  -5.524  -4.996  1.00 10.11           C
ATOM   2729  CD1 LEU A 345     -10.105  -4.487  -4.664  1.00 10.71           C
ATOM   2730  CD2 LEU A 345      -7.724  -4.941  -5.641  1.00  9.77           C
ATOM   2731  N   ALA A 346     -11.018  -7.282  -2.064  1.00 10.06           N
ATOM   2732  CA  ALA A 346     -12.255  -6.983  -1.359  1.00 10.12           C
ATOM   2733  C   ALA A 346     -13.159  -8.218  -1.423  1.00 10.51           C
ATOM   2734  O   ALA A 346     -12.678  -9.342  -1.094  1.00 10.59           O
ATOM   2735  CB  ALA A 346     -12.741  -5.639  -1.721  1.00 10.10           C
ATOM   2736  N   HIS A 347     -14.416  -8.041  -1.763  1.00 10.97           N
ATOM   2737  CA  HIS A 347     -15.392  -9.173  -1.752  1.00 11.72           C
ATOM   2738  C   HIS A 347     -15.081 -10.207  -2.870  1.00 11.85           C
ATOM   2739  O   HIS A 347     -15.405 -11.399  -2.613  1.00 12.51           O
ATOM   2740  CB  HIS A 347     -16.830  -8.726  -1.790  1.00 11.68           C
ATOM   2741  CG  HIS A 347     -17.381  -8.338  -3.249  1.00 12.28           C
ATOM   2742  CD2 HIS A 347     -17.656  -9.092  -4.370  1.00 13.10           C
ATOM   2743  ND1 HIS A 347     -17.567  -6.986  -3.634  1.00 12.68           N
ATOM   2744  CE1 HIS A 347     -17.807  -7.008  -4.898  1.00 13.32           C
ATOM   2745  NE2 HIS A 347     -17.934  -8.216  -5.431  1.00 13.14           N
ATOM   2746  N   LYS A 348     -14.450  -9.790  -3.914  1.00 12.06           N
ATOM   2747  CA  LYS A 348     -14.177 -10.536  -5.139  1.00 12.19           C
ATOM   2748  C   LYS A 348     -13.129 -11.595  -4.814  1.00 12.85           C
ATOM   2749  O   LYS A 348     -13.184 -12.640  -5.378  1.00 12.51           O
ATOM   2750  CB  LYS A 348     -13.766  -9.557  -6.301  1.00 12.13           C
ATOM   2751  CG  LYS A 348     -14.862  -8.566  -6.596  1.00 11.22           C
ATOM   2752  CD  LYS A 348     -14.688  -7.891  -7.977  1.00 11.54           C
ATOM   2753  CE  LYS A 348     -15.831  -6.958  -8.365  1.00 11.42           C
ATOM   2754  NZ  LYS A 348     -16.110  -7.047  -9.783  1.00 11.58           N
ATOM   2755  N   ALA A 349     -12.307 -11.312  -3.811  1.00 13.49           N
ATOM   2756  CA  ALA A 349     -11.301 -12.167  -3.224  1.00 14.49           C
ATOM   2757  C   ALA A 349     -11.879 -13.221  -2.244  1.00 15.58           C
ATOM   2758  O   ALA A 349     -11.318 -14.285  -2.132  1.00 16.10           O
ATOM   2759  CB  ALA A 349     -10.153 -11.241  -2.588  1.00 14.13           C
ATOM   2760  N   ARG A 350     -13.026 -12.957  -1.679  1.00 16.09           N
ATOM   2761  CA  ARG A 350     -13.733 -13.894  -0.851  1.00 17.28           C
ATOM   2762  C   ARG A 350     -14.257 -14.968  -1.773  1.00 17.52           C
ATOM   2763  O   ARG A 350     -14.010 -16.106  -1.487  1.00 17.64           O
ATOM   2764  CB  ARG A 350     -14.718 -13.269   0.152  1.00 17.26           C
ATOM   2765  CG  ARG A 350     -14.098 -12.334   1.286  1.00 19.08           C
ATOM   2766  CD  ARG A 350     -15.128 -11.644   2.171  1.00 19.17           C
ATOM   2767  NE  ARG A 350     -16.208 -12.548   2.546  1.00 18.49           N
ATOM   2768  CZ  ARG A 350     -16.187 -13.571   3.467  1.00 17.89           C
ATOM   2769  NH1 ARG A 350     -15.104 -13.854   4.205  1.00 17.44           N
ATOM   2770  NH2 ARG A 350     -17.317 -14.186   3.837  1.00 17.21           N
ATOM   2771  N   LYS A 351     -14.902 -14.594  -2.851  1.00 17.99           N
ATOM   2772  CA  LYS A 351     -15.552 -15.480  -3.807  1.00 18.79           C
ATOM   2773  C   LYS A 351     -14.568 -16.446  -4.541  1.00 18.84           C
ATOM   2774  O   LYS A 351     -14.653 -17.650  -4.309  1.00 19.12           O
ATOM   2775  CB  LYS A 351     -16.379 -14.613  -4.769  1.00 19.27           C
ATOM   2776  CG  LYS A 351     -17.449 -13.743  -4.274  1.00 21.94           C
ATOM   2777  CD  LYS A 351     -18.301 -13.035  -5.366  1.00 26.36           C
ATOM   2778  CE  LYS A 351     -19.274 -13.956  -6.170  1.00 29.02           C
ATOM   2779  NZ  LYS A 351     -20.207 -13.253  -7.023  1.00 31.19           N
ATOM   2780  N   LEU A 352     -13.660 -15.906  -5.336  1.00 18.36           N
ATOM   2781  CA  LEU A 352     -12.788 -16.654  -6.283  1.00 18.13           C
ATOM   2782  C   LEU A 352     -11.921 -17.783  -5.616  1.00 18.13           C
ATOM   2783  O   LEU A 352     -11.444 -18.666  -6.351  1.00 17.48           O
ATOM   2784  CB  LEU A 352     -11.993 -15.525  -7.129  1.00 18.03           C
ATOM   2785  CG  LEU A 352     -10.966 -15.870  -8.156  1.00 18.45           C
ATOM   2786  CD1 LEU A 352      -9.677 -16.559  -7.526  1.00 18.64           C
ATOM   2787  CD2 LEU A 352     -11.602 -16.566  -9.299  1.00 19.50           C
ATOM   2788  N   ALA A 353     -11.730 -17.673  -4.305  1.00 18.35           N
ATOM   2789  CA  ALA A 353     -10.892 -18.532  -3.541  1.00 19.43           C
ATOM   2790  C   ALA A 353     -11.692 -19.879  -3.268  1.00 20.22           C
ATOM   2791  O   ALA A 353     -11.044 -20.907  -3.125  1.00 20.83           O
ATOM   2792  CB  ALA A 353     -10.527 -17.751  -2.280  1.00 19.36           C
ATOM   2793  N   ARG A 354     -13.012 -19.780  -3.222  1.00 21.14           N
ATOM   2794  CA  ARG A 354     -13.935 -20.849  -2.935  1.00 22.26           C
ATOM   2795  C   ARG A 354     -14.049 -21.892  -4.004  1.00 22.14           C
ATOM   2796  O   ARG A 354     -14.379 -23.036  -3.637  1.00 22.81           O
ATOM   2797  CB  ARG A 354     -15.401 -20.422  -2.497  1.00 22.88           C
ATOM   2798  CG  ARG A 354     -15.557 -19.409  -1.321  1.00 25.58           C
ATOM   2799  CD  ARG A 354     -16.897 -19.450  -0.625  1.00 29.73           C
ATOM   2800  NE  ARG A 354     -16.857 -20.553   0.358  1.00 33.41           N
ATOM   2801  CZ  ARG A 354     -16.523 -20.484   1.672  1.00 35.04           C
ATOM   2802  NH1 ARG A 354     -16.581 -19.310   2.359  1.00 36.40           N
ATOM   2803  NH2 ARG A 354     -16.202 -21.621   2.320  1.00 36.12           N
ATOM   2804  N   LEU A 355     -13.665 -21.545  -5.246  1.00 21.24           N
ATOM   2805  CA  LEU A 355     -13.453 -22.453  -6.373  1.00 20.73           C
ATOM   2806  C   LEU A 355     -12.115 -23.279  -6.132  1.00 20.26           C
ATOM   2807  O   LEU A 355     -11.127 -22.827  -5.610  1.00 19.87           O
ATOM   2808  CB  LEU A 355     -13.315 -21.556  -7.672  1.00 20.72           C
ATOM   2809  CG  LEU A 355     -14.518 -20.714  -8.069  1.00 21.06           C
ATOM   2810  CD1 LEU A 355     -14.057 -20.070  -9.460  1.00 20.89           C
ATOM   2811  CD2 LEU A 355     -15.774 -21.490  -8.216  1.00 21.99           C
ATOM   2812  N   THR A 356     -12.024 -24.508  -6.701  1.00 19.67           N
ATOM   2813  CA  THR A 356     -10.786 -25.280  -6.694  1.00 19.61           C
ATOM   2814  C   THR A 356      -9.700 -24.711  -7.710  1.00 19.45           C
ATOM   2815  O   THR A 356     -10.089 -24.012  -8.619  1.00 19.28           O
ATOM   2816  CB  THR A 356     -11.042 -26.779  -6.870  1.00 19.73           C
ATOM   2817  CG2 THR A 356     -11.776 -27.147  -8.170  1.00 19.95           C
ATOM   2818  OG1 THR A 356      -9.896 -27.656  -6.938  1.00 19.28           O
ATOM   2819  N   LYS A 357      -8.424 -25.068  -7.626  1.00 19.38           N
ATOM   2820  CA  LYS A 357      -7.352 -24.370  -8.330  1.00 19.45           C
ATOM   2821  C   LYS A 357      -7.480 -24.354  -9.863  1.00 19.07           C
ATOM   2822  O   LYS A 357      -7.300 -23.290 -10.520  1.00 18.92           O
ATOM   2823  CB  LYS A 357      -5.947 -24.926  -7.872  1.00 19.28           C
ATOM   2824  CG  LYS A 357      -4.709 -24.296  -8.440  1.00 20.17           C
ATOM   2825  CD  LYS A 357      -3.470 -25.118  -7.997  1.00 20.97           C
ATOM   2826  CE  LYS A 357      -2.180 -24.615  -8.695  1.00 23.11           C
ATOM   2827  NZ  LYS A 357      -1.383 -25.772  -9.160  1.00 24.52           N
ATOM   2828  N   GLU A 358      -7.885 -25.494 -10.488  1.00 18.90           N
ATOM   2829  CA  GLU A 358      -8.140 -25.576 -11.968  1.00 18.82           C
ATOM   2830  C   GLU A 358      -9.328 -24.750 -12.337  1.00 18.35           C
ATOM   2831  O   GLU A 358      -9.325 -24.470 -13.517  1.00 17.82           O
ATOM   2832  CB  GLU A 358      -8.208 -27.018 -12.486  1.00 19.27           C
ATOM   2833  CG  GLU A 358      -6.849 -27.831 -12.327  1.00 21.43           C
ATOM   2834  CD  GLU A 358      -6.944 -29.238 -12.865  1.00 24.62           C
ATOM   2835  OE1 GLU A 358      -6.113 -30.050 -12.468  1.00 25.09           O
ATOM   2836  OE2 GLU A 358      -7.810 -29.545 -13.702  1.00 26.44           O
ATOM   2837  N   GLU A 359     -10.324 -24.419 -11.486  1.00 17.63           N
ATOM   2838  CA  GLU A 359     -11.331 -23.465 -11.847  1.00 17.71           C
ATOM   2839  C   GLU A 359     -10.777 -22.059 -11.765  1.00 16.77           C
ATOM   2840  O   GLU A 359     -11.173 -21.251 -12.579  1.00 16.59           O
ATOM   2841  CB  GLU A 359     -12.548 -23.584 -10.979  1.00 17.67           C
ATOM   2842  CG  GLU A 359     -13.365 -24.872 -11.034  1.00 18.84           C
ATOM   2843  CD  GLU A 359     -14.323 -24.924 -12.292  1.00 19.80           C
ATOM   2844  OE1 GLU A 359     -14.732 -26.042 -12.494  1.00 20.69           O
ATOM   2845  OE2 GLU A 359     -14.614 -23.910 -12.971  1.00 23.97           O
ATOM   2846  N   ARG A 360      -9.997 -21.718 -10.750  1.00 16.02           N
ATOM   2847  CA  ARG A 360      -9.350 -20.450 -10.576  1.00 15.02           C
ATOM   2848  C   ARG A 360      -8.424 -20.014 -11.698  1.00 14.57           C
ATOM   2849  O   ARG A 360      -8.382 -18.882 -12.137  1.00 14.32           O
ATOM   2850  CB  ARG A 360      -8.548 -20.479  -9.235  1.00 15.14           C
ATOM   2851  CG  ARG A 360      -9.464 -20.652  -8.011  1.00 14.59           C
ATOM   2852  CD  ARG A 360      -8.837 -20.285  -6.649  1.00 14.33           C
ATOM   2853  NE  ARG A 360      -7.608 -21.091  -6.333  1.00 13.89           N
ATOM   2854  CZ  ARG A 360      -7.392 -21.960  -5.286  1.00 15.38           C
ATOM   2855  NH1 ARG A 360      -8.384 -22.333  -4.459  1.00 15.20           N
ATOM   2856  NH2 ARG A 360      -6.158 -22.356  -4.957  1.00 15.86           N
ATOM   2857  N   LEU A 361      -7.646 -21.041 -12.112  1.00 14.24           N
ATOM   2858  CA  LEU A 361      -6.728 -20.932 -13.238  1.00 13.86           C
ATOM   2859  C   LEU A 361      -7.583 -20.496 -14.429  1.00 14.05           C
ATOM   2860  O   LEU A 361      -7.218 -19.496 -15.074  1.00 13.91           O
ATOM   2861  CB  LEU A 361      -6.013 -22.232 -13.468  1.00 13.67           C
ATOM   2862  CG  LEU A 361      -5.110 -22.514 -14.680  1.00 13.62           C
ATOM   2863  CD1 LEU A 361      -3.997 -23.505 -14.361  1.00 12.55           C
ATOM   2864  CD2 LEU A 361      -5.822 -22.918 -15.941  1.00 13.54           C
ATOM   2865  N   LYS A 362      -8.623 -21.259 -14.723  1.00 14.18           N
ATOM   2866  CA  LYS A 362      -9.376 -21.173 -15.996  1.00 15.14           C
ATOM   2867  C   LYS A 362     -10.224 -19.884 -16.051  1.00 14.32           C
ATOM   2868  O   LYS A 362     -10.308 -19.212 -17.046  1.00 14.35           O
ATOM   2869  CB  LYS A 362     -10.245 -22.476 -15.950  1.00 15.16           C
ATOM   2870  CG  LYS A 362     -11.275 -22.532 -17.127  1.00 17.17           C
ATOM   2871  CD  LYS A 362     -12.267 -23.711 -16.926  1.00 18.98           C
ATOM   2872  CE  LYS A 362     -13.186 -23.933 -18.054  1.00 22.56           C
ATOM   2873  NZ  LYS A 362     -14.035 -25.030 -17.941  1.00 25.64           N
ATOM   2874  N   LYS A 363     -10.742 -19.369 -14.949  1.00 14.08           N
ATOM   2875  CA  LYS A 363     -11.572 -18.185 -14.928  1.00 13.65           C
ATOM   2876  C   LYS A 363     -10.792 -16.874 -15.192  1.00 12.88           C
ATOM   2877  O   LYS A 363     -11.354 -15.947 -15.790  1.00 12.41           O
ATOM   2878  CB  LYS A 363     -12.209 -18.235 -13.544  1.00 14.14           C
ATOM   2879  CG  LYS A 363     -13.253 -17.045 -13.243  1.00 17.09           C
ATOM   2880  CD  LYS A 363     -14.374 -16.911 -14.331  1.00 20.97           C
ATOM   2881  CE  LYS A 363     -15.493 -15.953 -13.909  1.00 23.20           C
ATOM   2882  NZ  LYS A 363     -16.176 -16.531 -12.758  1.00 25.22           N
ATOM   2883  N   LEU A 364      -9.529 -16.847 -14.681  1.00 12.07           N
ATOM   2884  CA  LEU A 364      -8.613 -15.836 -15.056  1.00 11.44           C
ATOM   2885  C   LEU A 364      -8.162 -15.999 -16.554  1.00 11.21           C
ATOM   2886  O   LEU A 364      -8.164 -14.966 -17.229  1.00 11.12           O
ATOM   2887  CB  LEU A 364      -7.366 -15.987 -14.135  1.00 11.47           C
ATOM   2888  CG  LEU A 364      -7.599 -15.665 -12.668  1.00 11.63           C
ATOM   2889  CD1 LEU A 364      -6.379 -16.100 -11.886  1.00 12.28           C
ATOM   2890  CD2 LEU A 364      -7.926 -14.247 -12.408  1.00 12.23           C
ATOM   2891  N   CYS A 365      -7.885 -17.235 -16.859  1.00 11.16           N
ATOM   2892  CA  CYS A 365      -7.304 -17.549 -18.197  1.00 11.53           C
ATOM   2893  C   CYS A 365      -8.302 -17.305 -19.354  1.00 11.68           C
ATOM   2894  O   CYS A 365      -7.999 -16.580 -20.287  1.00 11.87           O
ATOM   2895  CB  CYS A 365      -6.651 -18.947 -18.435  1.00 11.38           C
ATOM   2896  SG  CYS A 365      -5.156 -19.037 -17.400  1.00 13.11           S
ATOM   2897  N   GLU A 366      -9.626 -17.611 -19.207  1.00 12.08           N
ATOM   2898  CA  GLU A 366     -10.713 -17.078 -20.024  1.00 12.33           C
ATOM   2899  C   GLU A 366     -10.931 -15.595 -19.867  1.00 12.07           C
ATOM   2900  O   GLU A 366     -11.197 -14.988 -20.905  1.00 12.14           O
ATOM   2901  CB  GLU A 366     -12.077 -17.868 -19.737  1.00 12.92           C
ATOM   2902  CG  GLU A 366     -12.001 -19.337 -20.062  1.00 15.07           C
ATOM   2903  CD  GLU A 366     -13.254 -20.276 -19.940  1.00 19.01           C
ATOM   2904  OE1 GLU A 366     -13.526 -20.949 -20.945  1.00 21.07           O
ATOM   2905  OE2 GLU A 366     -13.991 -20.224 -18.980  1.00 20.84           O
ATOM   2906  N   LEU A 367     -10.762 -15.010 -18.692  1.00 11.48           N
ATOM   2907  CA  LEU A 367     -10.900 -13.490 -18.430  1.00 11.08           C
ATOM   2908  C   LEU A 367      -9.970 -12.783 -19.465  1.00 10.97           C
ATOM   2909  O   LEU A 367     -10.518 -12.056 -20.307  1.00 10.89           O
ATOM   2910  CB  LEU A 367     -10.616 -13.154 -16.923  1.00 11.36           C
ATOM   2911  CG  LEU A 367     -10.675 -11.644 -16.710  1.00 11.17           C
ATOM   2912  CD1 LEU A 367     -12.019 -10.989 -16.968  1.00 11.28           C
ATOM   2913  CD2 LEU A 367     -10.179 -11.250 -15.255  1.00 11.42           C
ATOM   2914  N   TYR A 368      -8.644 -13.043 -19.399  1.00 10.60           N
ATOM   2915  CA  TYR A 368      -7.565 -12.596 -20.203  1.00 10.32           C
ATOM   2916  C   TYR A 368      -7.688 -12.923 -21.671  1.00 10.44           C
ATOM   2917  O   TYR A 368      -7.567 -12.039 -22.546  1.00 10.54           O
ATOM   2918  CB  TYR A 368      -6.240 -12.934 -19.590  1.00 10.06           C
ATOM   2919  CG  TYR A 368      -5.950 -12.327 -18.192  1.00  9.83           C
ATOM   2920  CD1 TYR A 368      -5.174 -13.122 -17.299  1.00  9.79           C
ATOM   2921  CD2 TYR A 368      -6.248 -10.983 -17.870  1.00 10.41           C
ATOM   2922  CE1 TYR A 368      -5.042 -12.664 -15.974  1.00  9.73           C
ATOM   2923  CE2 TYR A 368      -5.981 -10.486 -16.597  1.00 10.17           C
ATOM   2924  CZ  TYR A 368      -5.422 -11.330 -15.629  1.00 10.06           C
ATOM   2925  OH  TYR A 368      -5.381 -10.857 -14.346  1.00  9.96           O
ATOM   2926  N   ALA A 369      -8.277 -14.137 -21.865  1.00 10.62           N
ATOM   2927  CA  ALA A 369      -8.696 -14.511 -23.257  1.00 11.20           C
ATOM   2928  C   ALA A 369      -9.716 -13.666 -23.887  1.00 11.49           C
ATOM   2929  O   ALA A 369      -9.421 -13.170 -25.018  1.00 11.71           O
ATOM   2930  CB  ALA A 369      -9.046 -15.984 -23.362  1.00 11.13           C
ATOM   2931  N   LYS A 370     -10.857 -13.403 -23.242  1.00 11.84           N
ATOM   2932  CA  LYS A 370     -11.905 -12.390 -23.553  1.00 12.50           C
ATOM   2933  C   LYS A 370     -11.350 -10.930 -23.587  1.00 12.04           C
ATOM   2934  O   LYS A 370     -11.523 -10.328 -24.622  1.00 11.84           O
ATOM   2935  CB  LYS A 370     -13.002 -12.474 -22.426  1.00 12.83           C
ATOM   2936  CG  LYS A 370     -13.961 -13.628 -22.724  1.00 16.70           C
ATOM   2937  CD  LYS A 370     -15.181 -13.817 -21.816  1.00 18.59           C
ATOM   2938  CE  LYS A 370     -14.889 -14.641 -20.551  1.00 22.37           C
ATOM   2939  NZ  LYS A 370     -16.113 -14.995 -19.817  1.00 23.36           N
ATOM   2940  N   VAL A 371     -10.626 -10.452 -22.574  1.00 11.32           N
ATOM   2941  CA  VAL A 371     -10.191  -9.047 -22.694  1.00 11.10           C
ATOM   2942  C   VAL A 371      -9.188  -8.728 -23.809  1.00 11.08           C
ATOM   2943  O   VAL A 371      -9.376  -7.712 -24.456  1.00 11.06           O
ATOM   2944  CB  VAL A 371      -9.528  -8.544 -21.345  1.00 10.84           C
ATOM   2945  CG1 VAL A 371      -8.918  -7.132 -21.341  1.00 11.13           C
ATOM   2946  CG2 VAL A 371     -10.514  -8.719 -20.192  1.00 10.75           C
ATOM   2947  N   LEU A 372      -8.248  -9.588 -24.078  1.00 11.30           N
ATOM   2948  CA  LEU A 372      -7.264  -9.397 -25.148  1.00 11.55           C
ATOM   2949  C   LEU A 372      -7.545  -9.827 -26.594  1.00 11.96           C
ATOM   2950  O   LEU A 372      -6.720  -9.536 -27.471  1.00 12.03           O
ATOM   2951  CB  LEU A 372      -6.044 -10.122 -24.667  1.00 11.45           C
ATOM   2952  CG  LEU A 372      -5.253  -9.400 -23.481  1.00 11.27           C
ATOM   2953  CD1 LEU A 372      -4.302 -10.373 -22.625  1.00 11.51           C
ATOM   2954  CD2 LEU A 372      -4.362  -8.248 -23.933  1.00 12.42           C
ATOM   2955  N   GLY A 373      -8.714 -10.421 -26.808  1.00 12.21           N
ATOM   2956  CA  GLY A 373      -9.042 -11.024 -28.081  1.00 12.15           C
ATOM   2957  C   GLY A 373      -8.045 -12.165 -28.380  1.00 12.40           C
ATOM   2958  O   GLY A 373      -7.541 -12.170 -29.476  1.00 12.63           O
ATOM   2959  N   SER A 374      -7.663 -12.924 -27.364  1.00 12.64           N
ATOM   2960  CA  SER A 374      -6.532 -13.870 -27.398  1.00 13.05           C
ATOM   2961  C   SER A 374      -7.046 -15.332 -27.344  1.00 12.71           C
ATOM   2962  O   SER A 374      -8.049 -15.566 -26.689  1.00 12.61           O
ATOM   2963  CB  SER A 374      -5.540 -13.536 -26.205  1.00 13.27           C
ATOM   2964  OG  SER A 374      -4.363 -14.364 -26.248  1.00 15.38           O
ATOM   2965  N   LEU A 375      -6.227 -16.221 -27.973  1.00 12.75           N
ATOM   2966  CA  LEU A 375      -6.179 -17.649 -27.787  1.00 12.87           C
ATOM   2967  C   LEU A 375      -4.768 -18.024 -27.278  1.00 12.92           C
ATOM   2968  O   LEU A 375      -4.624 -19.146 -26.856  1.00 13.20           O
ATOM   2969  CB  LEU A 375      -6.552 -18.388 -29.104  1.00 13.09           C
ATOM   2970  CG  LEU A 375      -7.993 -18.173 -29.660  1.00 14.01           C
ATOM   2971  CD1 LEU A 375      -8.270 -16.951 -30.537  1.00 14.09           C
ATOM   2972  CD2 LEU A 375      -8.591 -19.397 -30.417  1.00 14.89           C
ATOM   2973  N   GLU A 376      -3.748 -17.113 -27.113  1.00 13.24           N
ATOM   2974  CA  GLU A 376      -2.499 -17.321 -26.392  1.00 13.66           C
ATOM   2975  C   GLU A 376      -2.730 -17.350 -24.889  1.00 13.12           C
ATOM   2976  O   GLU A 376      -1.980 -18.038 -24.173  1.00 12.93           O
ATOM   2977  CB  GLU A 376      -1.508 -16.211 -26.804  1.00 14.12           C
ATOM   2978  CG  GLU A 376      -1.133 -15.874 -28.282  1.00 17.47           C
ATOM   2979  CD  GLU A 376      -1.884 -14.689 -28.897  1.00 21.80           C
ATOM   2980  OE1 GLU A 376      -1.223 -14.115 -29.791  1.00 23.26           O
ATOM   2981  OE2 GLU A 376      -3.026 -14.258 -28.528  1.00 24.68           O
ATOM   2982  N   ALA A 377      -3.689 -16.565 -24.329  1.00 12.88           N
ATOM   2983  CA  ALA A 377      -4.339 -16.628 -22.985  1.00 12.77           C
ATOM   2984  C   ALA A 377      -4.845 -18.074 -22.540  1.00 12.78           C
ATOM   2985  O   ALA A 377      -5.050 -18.266 -21.346  1.00 12.74           O
ATOM   2986  CB  ALA A 377      -5.433 -15.504 -22.887  1.00 12.80           C
ATOM   2987  N   LEU A 378      -5.107 -18.937 -23.494  1.00 12.97           N
ATOM   2988  CA  LEU A 378      -5.544 -20.302 -23.215  1.00 13.53           C
ATOM   2989  C   LEU A 378      -4.301 -21.297 -23.064  1.00 14.35           C
ATOM   2990  O   LEU A 378      -4.553 -22.489 -22.954  1.00 14.50           O
ATOM   2991  CB  LEU A 378      -6.549 -20.785 -24.288  1.00 13.62           C
ATOM   2992  CG  LEU A 378      -7.859 -19.965 -24.582  1.00 12.99           C
ATOM   2993  CD1 LEU A 378      -8.463 -20.453 -25.895  1.00 13.58           C
ATOM   2994  CD2 LEU A 378      -8.800 -19.903 -23.448  1.00 14.70           C
ATOM   2995  N   GLU A 379      -3.042 -20.821 -23.077  1.00 14.63           N
ATOM   2996  CA  GLU A 379      -1.790 -21.649 -23.076  1.00 15.80           C
ATOM   2997  C   GLU A 379      -0.923 -21.332 -21.908  1.00 14.78           C
ATOM   2998  O   GLU A 379       0.313 -21.248 -22.143  1.00 14.79           O
ATOM   2999  CB  GLU A 379      -1.086 -21.484 -24.472  1.00 16.59           C
ATOM   3000  CG  GLU A 379      -2.065 -22.003 -25.616  1.00 21.92           C
ATOM   3001  CD  GLU A 379      -1.414 -22.251 -26.983  1.00 26.76           C
ATOM   3002  OE1 GLU A 379      -2.181 -22.728 -27.834  1.00 30.88           O
ATOM   3003  OE2 GLU A 379      -0.233 -22.059 -27.265  1.00 28.39           O
ATOM   3004  N   PRO A 380      -1.334 -21.221 -20.578  1.00 14.14           N
ATOM   3005  CA  PRO A 380      -0.369 -20.891 -19.510  1.00 13.78           C
ATOM   3006  C   PRO A 380       0.613 -22.020 -19.356  1.00 13.48           C
ATOM   3007  O   PRO A 380       0.146 -23.152 -19.295  1.00 13.69           O
ATOM   3008  CB  PRO A 380      -1.247 -20.580 -18.351  1.00 13.53           C
ATOM   3009  CG  PRO A 380      -2.423 -21.493 -18.606  1.00 13.91           C
ATOM   3010  CD  PRO A 380      -2.675 -21.402 -20.072  1.00 13.95           C
ATOM   3011  N   VAL A 381       1.878 -21.623 -19.239  1.00 13.36           N
ATOM   3012  CA  VAL A 381       2.985 -22.579 -19.054  1.00 13.16           C
ATOM   3013  C   VAL A 381       3.304 -22.793 -17.583  1.00 13.02           C
ATOM   3014  O   VAL A 381       3.820 -23.864 -17.245  1.00 13.16           O
ATOM   3015  CB  VAL A 381       4.230 -22.248 -19.983  1.00 13.17           C
ATOM   3016  CG1 VAL A 381       3.769 -22.329 -21.447  1.00 13.73           C
ATOM   3017  CG2 VAL A 381       5.037 -20.967 -19.666  1.00 13.63           C
ATOM   3018  N   HIS A 382       2.986 -21.830 -16.767  1.00 12.56           N
ATOM   3019  CA  HIS A 382       2.940 -21.905 -15.333  1.00 12.33           C
ATOM   3020  C   HIS A 382       1.902 -20.930 -14.732  1.00 12.19           C
ATOM   3021  O   HIS A 382       1.476 -20.026 -15.441  1.00 12.20           O
ATOM   3022  CB  HIS A 382       4.366 -21.643 -14.620  1.00 12.65           C
ATOM   3023  CG  HIS A 382       5.245 -22.800 -14.227  1.00 13.26           C
ATOM   3024  CD2 HIS A 382       6.042 -23.146 -13.150  1.00 13.52           C
ATOM   3025  ND1 HIS A 382       5.167 -23.960 -14.934  1.00 15.02           N
ATOM   3026  CE1 HIS A 382       6.173 -24.806 -14.469  1.00 14.85           C
ATOM   3027  NE2 HIS A 382       6.686 -24.401 -13.353  1.00 14.57           N
ATOM   3028  N   TYR A 383       1.424 -21.324 -13.598  1.00 11.91           N
ATOM   3029  CA  TYR A 383       0.423 -20.604 -12.774  1.00 11.59           C
ATOM   3030  C   TYR A 383       0.929 -20.799 -11.330  1.00 11.53           C
ATOM   3031  O   TYR A 383       1.035 -21.938 -10.897  1.00 11.68           O
ATOM   3032  CB  TYR A 383      -1.023 -21.159 -13.039  1.00 11.86           C
ATOM   3033  CG  TYR A 383      -2.153 -20.558 -12.198  1.00 11.93           C
ATOM   3034  CD1 TYR A 383      -2.522 -19.218 -12.364  1.00 12.80           C
ATOM   3035  CD2 TYR A 383      -2.840 -21.383 -11.331  1.00 12.49           C
ATOM   3036  CE1 TYR A 383      -3.585 -18.715 -11.608  1.00 12.71           C
ATOM   3037  CE2 TYR A 383      -3.896 -20.884 -10.541  1.00 13.28           C
ATOM   3038  CZ  TYR A 383      -4.307 -19.537 -10.659  1.00 12.34           C
ATOM   3039  OH  TYR A 383      -5.325 -19.076  -9.907  1.00 12.81           O
ATOM   3040  N   GLU A 384       1.156 -19.716 -10.580  1.00 11.43           N
ATOM   3041  CA  GLU A 384       1.530 -19.552  -9.199  1.00 11.49           C
ATOM   3042  C   GLU A 384       0.587 -18.568  -8.490  1.00 11.29           C
ATOM   3043  O   GLU A 384      -0.008 -17.694  -9.091  1.00 11.33           O
ATOM   3044  CB  GLU A 384       2.975 -19.064  -9.043  1.00 11.36           C
ATOM   3045  CG  GLU A 384       3.943 -20.140  -9.594  1.00 12.78           C
ATOM   3046  CD  GLU A 384       4.118 -21.483  -8.846  1.00 14.33           C
ATOM   3047  OE1 GLU A 384       4.981 -22.294  -9.194  1.00 14.67           O
ATOM   3048  OE2 GLU A 384       3.519 -21.626  -7.762  1.00 14.39           O
ATOM   3049  N   GLU A 385       0.407 -18.640  -7.141  1.00 11.37           N
ATOM   3050  CA  GLU A 385      -0.626 -17.891  -6.379  1.00 11.72           C
ATOM   3051  C   GLU A 385      -0.037 -17.407  -5.004  1.00 11.57           C
ATOM   3052  O   GLU A 385       0.861 -18.054  -4.414  1.00 11.74           O
ATOM   3053  CB  GLU A 385      -1.931 -18.690  -6.162  1.00 11.87           C
ATOM   3054  CG  GLU A 385      -2.451 -19.494  -7.466  1.00 12.79           C
ATOM   3055  CD  GLU A 385      -3.726 -20.359  -7.124  1.00 14.78           C
ATOM   3056  OE1 GLU A 385      -4.867 -19.994  -7.491  1.00 16.54           O
ATOM   3057  OE2 GLU A 385      -3.535 -21.398  -6.503  1.00 14.97           O
ATOM   3058  N   LYS A 386      -0.625 -16.319  -4.481  1.00 11.37           N
ATOM   3059  CA  LYS A 386      -0.436 -15.821  -3.117  1.00 11.57           C
ATOM   3060  C   LYS A 386      -1.706 -15.144  -2.643  1.00 11.42           C
ATOM   3061  O   LYS A 386      -1.861 -14.014  -3.081  1.00 11.56           O
ATOM   3062  CB  LYS A 386       0.963 -15.275  -2.681  1.00 11.40           C
ATOM   3063  CG  LYS A 386       1.116 -15.014  -1.130  1.00 12.88           C
ATOM   3064  CD  LYS A 386       1.190 -16.256  -0.297  1.00 16.30           C
ATOM   3065  CE  LYS A 386       1.164 -15.803   1.187  1.00 17.63           C
ATOM   3066  NZ  LYS A 386       0.215 -16.578   2.006  1.00 19.73           N
ATOM   3067  N   ASN A 387      -2.529 -15.863  -1.869  1.00 11.54           N
ATOM   3068  CA  ASN A 387      -3.663 -15.286  -1.141  1.00 11.41           C
ATOM   3069  C   ASN A 387      -3.091 -14.755   0.163  1.00 11.30           C
ATOM   3070  O   ASN A 387      -2.176 -15.365   0.752  1.00 11.68           O
ATOM   3071  CB  ASN A 387      -4.667 -16.368  -0.807  1.00 11.97           C
ATOM   3072  CG  ASN A 387      -6.131 -15.762  -0.588  1.00 13.52           C
ATOM   3073  ND2 ASN A 387      -7.285 -16.283  -1.012  1.00 16.31           N
ATOM   3074  OD1 ASN A 387      -6.165 -14.711   0.077  1.00 14.80           O
ATOM   3075  N   TRP A 388      -3.550 -13.568   0.473  1.00 10.88           N
ATOM   3076  CA  TRP A 388      -3.086 -12.775   1.625  1.00 10.94           C
ATOM   3077  C   TRP A 388      -4.271 -12.319   2.515  1.00 11.17           C
ATOM   3078  O   TRP A 388      -4.001 -11.496   3.416  1.00 11.70           O
ATOM   3079  CB  TRP A 388      -2.251 -11.560   1.152  1.00 10.92           C
ATOM   3080  CG  TRP A 388      -0.919 -11.695   0.456  1.00  9.99           C
ATOM   3081  CD1 TRP A 388      -0.616 -11.691  -0.870  1.00 10.51           C
ATOM   3082  CD2 TRP A 388       0.399 -11.973   1.088  1.00  9.87           C
ATOM   3083  CE2 TRP A 388       1.419 -11.937   0.034  1.00 10.12           C
ATOM   3084  CE3 TRP A 388       0.769 -12.202   2.415  1.00 10.04           C
ATOM   3085  NE1 TRP A 388       0.700 -11.803  -1.141  1.00 10.23           N
ATOM   3086  CZ2 TRP A 388       2.757 -12.067   0.370  1.00 10.91           C
ATOM   3087  CZ3 TRP A 388       2.140 -12.255   2.757  1.00 10.30           C
ATOM   3088  CH2 TRP A 388       3.107 -12.259   1.730  1.00 10.52           C
ATOM   3089  N   CYS A 389      -5.445 -12.868   2.305  1.00 11.57           N
ATOM   3090  CA  CYS A 389      -6.569 -12.678   3.158  1.00 12.06           C
ATOM   3091  C   CYS A 389      -6.610 -13.248   4.543  1.00 12.49           C
ATOM   3092  O   CYS A 389      -7.508 -12.972   5.307  1.00 12.23           O
ATOM   3093  CB  CYS A 389      -7.815 -13.103   2.458  1.00 12.27           C
ATOM   3094  SG  CYS A 389      -7.923 -12.362   0.859  1.00 12.76           S
ATOM   3095  N   GLU A 390      -5.711 -14.188   5.006  1.00 13.25           N
ATOM   3096  CA  GLU A 390      -5.888 -14.914   6.221  1.00 14.28           C
ATOM   3097  C   GLU A 390      -4.615 -14.726   7.064  1.00 13.55           C
ATOM   3098  O   GLU A 390      -4.408 -15.556   7.904  1.00 13.39           O
ATOM   3099  CB  GLU A 390      -6.224 -16.422   5.903  1.00 14.60           C
ATOM   3100  CG  GLU A 390      -7.389 -16.627   4.960  1.00 16.79           C
ATOM   3101  CD  GLU A 390      -7.807 -18.106   4.943  1.00 17.22           C
ATOM   3102  OE1 GLU A 390      -6.871 -18.933   4.814  1.00 21.69           O
ATOM   3103  OE2 GLU A 390      -9.044 -18.311   4.689  1.00 21.10           O
ATOM   3104  N   GLU A 391      -3.797 -13.728   6.869  1.00 12.85           N
ATOM   3105  CA  GLU A 391      -2.598 -13.546   7.662  1.00 12.33           C
ATOM   3106  C   GLU A 391      -2.856 -13.065   9.098  1.00 12.00           C
ATOM   3107  O   GLU A 391      -3.459 -11.989   9.434  1.00 11.97           O
ATOM   3108  CB  GLU A 391      -1.631 -12.612   6.882  1.00 12.53           C
ATOM   3109  CG  GLU A 391      -1.397 -13.063   5.462  1.00 12.97           C
ATOM   3110  CD  GLU A 391      -0.661 -14.347   5.292  1.00 14.89           C
ATOM   3111  OE1 GLU A 391      -1.161 -15.121   4.474  1.00 14.64           O
ATOM   3112  OE2 GLU A 391       0.407 -14.507   5.892  1.00 15.60           O
ATOM   3113  N   GLN A 392      -2.326 -13.949   9.941  1.00 11.92           N
ATOM   3114  CA  GLN A 392      -2.407 -13.754  11.419  1.00 12.21           C
ATOM   3115  C   GLN A 392      -1.093 -13.185  12.001  1.00 11.82           C
ATOM   3116  O   GLN A 392      -1.208 -12.693  13.131  1.00 11.95           O
ATOM   3117  CB  GLN A 392      -2.878 -15.066  12.170  1.00 12.05           C
ATOM   3118  CG  GLN A 392      -4.103 -15.774  11.526  1.00 13.18           C
ATOM   3119  CD  GLN A 392      -4.571 -16.870  12.389  1.00 13.63           C
ATOM   3120  NE2 GLN A 392      -5.494 -16.641  13.303  1.00 14.81           N
ATOM   3121  OE1 GLN A 392      -4.193 -18.027  12.184  1.00 15.56           O
ATOM   3122  N   TYR A 393       0.059 -13.118  11.286  1.00 11.75           N
ATOM   3123  CA  TYR A 393       1.341 -12.478  11.670  1.00 11.81           C
ATOM   3124  C   TYR A 393       1.934 -11.592  10.561  1.00 11.55           C
ATOM   3125  O   TYR A 393       2.185 -10.478  10.887  1.00 11.76           O
ATOM   3126  CB  TYR A 393       2.304 -13.593  12.077  1.00 12.30           C
ATOM   3127  CG  TYR A 393       1.955 -14.530  13.267  1.00 12.93           C
ATOM   3128  CD1 TYR A 393       2.121 -15.933  13.107  1.00 13.51           C
ATOM   3129  CD2 TYR A 393       1.745 -13.868  14.501  1.00 12.79           C
ATOM   3130  CE1 TYR A 393       1.957 -16.704  14.317  1.00 13.48           C
ATOM   3131  CE2 TYR A 393       1.661 -14.643  15.637  1.00 13.57           C
ATOM   3132  CZ  TYR A 393       1.713 -16.040  15.591  1.00 13.42           C
ATOM   3133  OH  TYR A 393       1.316 -16.738  16.665  1.00 14.32           O
ATOM   3134  N   SER A 394       2.030 -12.019   9.339  1.00 11.30           N
ATOM   3135  CA  SER A 394       2.394 -11.173   8.172  1.00 11.19           C
ATOM   3136  C   SER A 394       1.676  -9.810   8.047  1.00 10.96           C
ATOM   3137  O   SER A 394       2.275  -8.780   7.751  1.00 11.12           O
ATOM   3138  CB  SER A 394       2.199 -11.972   6.959  1.00 11.32           C
ATOM   3139  OG  SER A 394       2.626 -13.287   7.016  1.00 11.64           O
ATOM   3140  N   GLY A 395       0.397  -9.815   8.479  1.00 10.86           N
ATOM   3141  CA  GLY A 395      -0.533  -8.761   8.225  1.00 10.42           C
ATOM   3142  C   GLY A 395      -1.045  -8.916   6.781  1.00 10.53           C
ATOM   3143  O   GLY A 395      -0.492  -9.668   6.012  1.00 10.01           O
ATOM   3144  N   GLY A 396      -2.229  -8.191   6.506  1.00 10.21           N
ATOM   3145  CA  GLY A 396      -3.057  -8.354   5.295  1.00 10.14           C
ATOM   3146  C   GLY A 396      -2.652  -7.195   4.431  1.00 10.01           C
ATOM   3147  O   GLY A 396      -2.383  -6.141   4.926  1.00 10.32           O
ATOM   3148  N   CYS A 397      -2.607  -7.431   3.124  1.00  9.70           N
ATOM   3149  CA  CYS A 397      -2.088  -6.457   2.168  1.00  9.56           C
ATOM   3150  C   CYS A 397      -3.164  -5.450   1.685  1.00  9.70           C
ATOM   3151  O   CYS A 397      -4.268  -5.844   1.593  1.00  9.96           O
ATOM   3152  CB  CYS A 397      -1.454  -7.217   0.982  1.00  9.68           C
ATOM   3153  SG  CYS A 397       0.190  -7.926   1.315  1.00  9.53           S
ATOM   3154  N   TYR A 398      -2.814  -4.275   1.129  1.00  9.24           N
ATOM   3155  CA  TYR A 398      -1.438  -3.626   1.126  1.00  9.22           C
ATOM   3156  C   TYR A 398      -1.075  -3.053   2.504  1.00  9.15           C
ATOM   3157  O   TYR A 398       0.023  -2.669   2.672  1.00  8.97           O
ATOM   3158  CB  TYR A 398      -1.318  -2.491   0.094  1.00  9.24           C
ATOM   3159  CG  TYR A 398      -1.909  -2.583  -1.257  1.00  9.62           C
ATOM   3160  CD1 TYR A 398      -1.779  -3.785  -1.955  1.00  9.99           C
ATOM   3161  CD2 TYR A 398      -2.532  -1.460  -1.833  1.00  9.52           C
ATOM   3162  CE1 TYR A 398      -2.385  -3.944  -3.235  1.00  9.81           C
ATOM   3163  CE2 TYR A 398      -3.316  -1.627  -2.994  1.00  9.46           C
ATOM   3164  CZ  TYR A 398      -3.193  -2.855  -3.685  1.00  9.49           C
ATOM   3165  OH  TYR A 398      -3.896  -3.027  -4.839  1.00 10.21           O
ATOM   3166  N   THR A 399      -2.111  -2.957   3.399  1.00  9.10           N
ATOM   3167  CA  THR A 399      -2.140  -2.258   4.684  1.00  9.06           C
ATOM   3168  C   THR A 399      -3.386  -2.623   5.603  1.00  9.03           C
ATOM   3169  O   THR A 399      -4.455  -3.022   5.110  1.00  8.95           O
ATOM   3170  CB  THR A 399      -2.078  -0.733   4.421  1.00  9.46           C
ATOM   3171  CG2 THR A 399      -3.225  -0.138   3.691  1.00  9.68           C
ATOM   3172  OG1 THR A 399      -1.980   0.020   5.637  1.00  9.43           O
ATOM   3173  N   THR A 400      -3.220  -2.420   6.948  1.00  8.98           N
ATOM   3174  CA  THR A 400      -4.256  -2.042   7.915  1.00  8.97           C
ATOM   3175  C   THR A 400      -5.030  -0.819   7.452  1.00  9.07           C
ATOM   3176  O   THR A 400      -4.401   0.155   7.062  1.00  9.23           O
ATOM   3177  CB  THR A 400      -3.678  -1.777   9.315  1.00  8.61           C
ATOM   3178  CG2 THR A 400      -4.735  -1.618  10.385  1.00  8.61           C
ATOM   3179  OG1 THR A 400      -2.834  -2.842   9.719  1.00  9.03           O
ATOM   3180  N   TYR A 401      -6.382  -0.867   7.357  1.00  9.11           N
ATOM   3181  CA  TYR A 401      -7.180   0.250   6.972  1.00  9.28           C
ATOM   3182  C   TYR A 401      -8.079   0.562   8.169  1.00  9.38           C
ATOM   3183  O   TYR A 401      -8.478  -0.340   9.012  1.00  9.39           O
ATOM   3184  CB  TYR A 401      -7.927  -0.034   5.699  1.00  9.59           C
ATOM   3185  CG  TYR A 401      -9.010  -1.161   5.706  1.00  9.97           C
ATOM   3186  CD1 TYR A 401     -10.279  -0.848   6.107  1.00 10.42           C
ATOM   3187  CD2 TYR A 401      -8.688  -2.469   5.332  1.00 10.61           C
ATOM   3188  CE1 TYR A 401     -11.277  -1.871   6.066  1.00  9.57           C
ATOM   3189  CE2 TYR A 401      -9.601  -3.527   5.363  1.00  9.63           C
ATOM   3190  CZ  TYR A 401     -10.941  -3.196   5.721  1.00  9.94           C
ATOM   3191  OH  TYR A 401     -11.823  -4.245   5.588  1.00  9.79           O
ATOM   3192  N   PHE A 402      -8.422   1.811   8.346  1.00  9.34           N
ATOM   3193  CA  PHE A 402      -9.247   2.454   9.371  1.00  9.02           C
ATOM   3194  C   PHE A 402     -10.737   2.539   8.895  1.00  8.87           C
ATOM   3195  O   PHE A 402     -10.925   3.332   7.965  1.00  8.91           O
ATOM   3196  CB  PHE A 402      -8.656   3.810   9.777  1.00  9.28           C
ATOM   3197  CG  PHE A 402      -7.593   3.855  10.910  1.00 10.07           C
ATOM   3198  CD1 PHE A 402      -6.218   3.456  10.717  1.00 10.52           C
ATOM   3199  CD2 PHE A 402      -8.056   4.153  12.188  1.00 10.59           C
ATOM   3200  CE1 PHE A 402      -5.359   3.518  11.781  1.00 12.05           C
ATOM   3201  CE2 PHE A 402      -7.210   4.154  13.261  1.00 11.42           C
ATOM   3202  CZ  PHE A 402      -5.854   3.910  13.022  1.00 10.87           C
ATOM   3203  N   PRO A 403     -11.762   1.868   9.461  1.00  9.04           N
ATOM   3204  CA  PRO A 403     -13.122   2.212   9.270  1.00  8.78           C
ATOM   3205  C   PRO A 403     -13.528   3.613   9.826  1.00  8.84           C
ATOM   3206  O   PRO A 403     -12.910   4.033  10.788  1.00  8.75           O
ATOM   3207  CB  PRO A 403     -13.899   1.018   9.774  1.00  8.67           C
ATOM   3208  CG  PRO A 403     -12.939  -0.136   9.707  1.00  9.35           C
ATOM   3209  CD  PRO A 403     -11.706   0.609  10.192  1.00  9.16           C
ATOM   3210  N   PRO A 404     -14.530   4.363   9.292  1.00  8.70           N
ATOM   3211  CA  PRO A 404     -14.926   5.726   9.772  1.00  8.99           C
ATOM   3212  C   PRO A 404     -15.088   5.964  11.308  1.00  9.25           C
ATOM   3213  O   PRO A 404     -15.470   5.038  12.009  1.00  8.95           O
ATOM   3214  CB  PRO A 404     -16.336   5.937   9.094  1.00  9.02           C
ATOM   3215  CG  PRO A 404     -16.415   4.995   7.874  1.00  9.91           C
ATOM   3216  CD  PRO A 404     -15.485   3.811   8.346  1.00  8.92           C
ATOM   3217  N   GLY A 405     -14.648   7.131  11.874  1.00  9.51           N
ATOM   3218  CA  GLY A 405     -14.975   7.561  13.247  1.00  9.26           C
ATOM   3219  C   GLY A 405     -13.926   6.950  14.222  1.00  9.57           C
ATOM   3220  O   GLY A 405     -14.217   6.981  15.465  1.00 10.11           O
ATOM   3221  N   ILE A 406     -12.865   6.220  13.754  1.00  9.45           N
ATOM   3222  CA  ILE A 406     -11.866   5.564  14.533  1.00  9.37           C
ATOM   3223  C   ILE A 406     -10.497   6.338  14.473  1.00  9.65           C
ATOM   3224  O   ILE A 406      -9.578   5.959  15.245  1.00  9.93           O
ATOM   3225  CB  ILE A 406     -11.582   4.103  14.038  1.00  8.91           C
ATOM   3226  CG1 ILE A 406     -12.869   3.299  13.935  1.00  8.34           C
ATOM   3227  CG2 ILE A 406     -10.554   3.274  14.861  1.00  9.59           C
ATOM   3228  CD1 ILE A 406     -13.687   3.182  15.239  1.00  9.58           C
ATOM   3229  N   LEU A 407     -10.315   7.287  13.476  1.00 10.07           N
ATOM   3230  CA  LEU A 407      -8.947   7.842  13.283  1.00 10.58           C
ATOM   3231  C   LEU A 407      -8.786   9.018  14.304  1.00 11.17           C
ATOM   3232  O   LEU A 407      -7.777   9.175  15.028  1.00 10.87           O
ATOM   3233  CB  LEU A 407      -8.640   8.308  11.803  1.00 10.51           C
ATOM   3234  CG  LEU A 407      -7.171   8.683  11.480  1.00 11.23           C
ATOM   3235  CD1 LEU A 407      -6.295   7.502  11.593  1.00 11.57           C
ATOM   3236  CD2 LEU A 407      -7.170   9.385  10.104  1.00 10.78           C
ATOM   3237  N   THR A 408      -9.806   9.851  14.409  1.00 11.46           N
ATOM   3238  CA  THR A 408      -9.834  10.994  15.250  1.00 11.93           C
ATOM   3239  C   THR A 408      -9.740  10.473  16.804  1.00 12.43           C
ATOM   3240  O   THR A 408      -8.939  10.937  17.584  1.00 13.33           O
ATOM   3241  CB  THR A 408     -11.012  11.885  14.816  1.00 11.83           C
ATOM   3242  CG2 THR A 408     -10.857  12.424  13.424  1.00 12.13           C
ATOM   3243  OG1 THR A 408     -12.270  11.283  14.940  1.00 12.07           O
ATOM   3244  N   GLN A 409     -10.569   9.491  17.156  1.00 12.45           N
ATOM   3245  CA  GLN A 409     -10.776   9.157  18.580  1.00 13.17           C
ATOM   3246  C   GLN A 409      -9.792   8.052  19.058  1.00 13.36           C
ATOM   3247  O   GLN A 409      -9.537   8.086  20.249  1.00 13.55           O
ATOM   3248  CB  GLN A 409     -12.264   8.771  18.666  1.00 13.16           C
ATOM   3249  CG  GLN A 409     -12.593   8.194  20.029  1.00 14.61           C
ATOM   3250  CD  GLN A 409     -14.005   7.683  20.146  1.00 16.50           C
ATOM   3251  NE2 GLN A 409     -14.629   7.629  21.337  1.00 17.49           N
ATOM   3252  OE1 GLN A 409     -14.602   7.328  19.078  1.00 18.55           O
ATOM   3253  N   TYR A 410      -9.220   7.227  18.162  1.00 13.41           N
ATOM   3254  CA  TYR A 410      -8.236   6.191  18.624  1.00 13.75           C
ATOM   3255  C   TYR A 410      -6.853   6.366  17.901  1.00 14.17           C
ATOM   3256  O   TYR A 410      -5.799   6.405  18.560  1.00 14.45           O
ATOM   3257  CB  TYR A 410      -8.966   4.879  18.325  1.00 13.65           C
ATOM   3258  CG  TYR A 410     -10.203   4.469  19.188  1.00 13.24           C
ATOM   3259  CD1 TYR A 410     -11.501   4.324  18.674  1.00 12.51           C
ATOM   3260  CD2 TYR A 410     -10.005   4.361  20.564  1.00 13.30           C
ATOM   3261  CE1 TYR A 410     -12.564   4.073  19.514  1.00 12.65           C
ATOM   3262  CE2 TYR A 410     -11.112   4.206  21.428  1.00 13.65           C
ATOM   3263  CZ  TYR A 410     -12.419   3.873  20.860  1.00 13.37           C
ATOM   3264  OH  TYR A 410     -13.439   3.566  21.643  1.00 14.82           O
ATOM   3265  N   GLY A 411      -6.905   6.513  16.563  1.00 14.58           N
ATOM   3266  CA  GLY A 411      -5.632   6.609  15.696  1.00 15.27           C
ATOM   3267  C   GLY A 411      -4.576   7.515  16.122  1.00 16.07           C
ATOM   3268  O   GLY A 411      -3.521   7.384  15.579  1.00 15.81           O
ATOM   3269  N   ARG A 412      -4.826   8.501  17.004  1.00 16.59           N
ATOM   3270  CA  ARG A 412      -3.841   9.486  17.386  1.00 17.82           C
ATOM   3271  C   ARG A 412      -2.521   8.878  18.014  1.00 17.39           C
ATOM   3272  O   ARG A 412      -1.453   9.552  18.039  1.00 17.89           O
ATOM   3273  CB  ARG A 412      -4.436  10.591  18.249  1.00 18.13           C
ATOM   3274  CG  ARG A 412      -5.855  11.083  17.929  1.00 20.88           C
ATOM   3275  CD  ARG A 412      -6.452  12.298  18.715  1.00 23.50           C
ATOM   3276  NE  ARG A 412      -6.402  12.058  20.154  1.00 28.33           N
ATOM   3277  CZ  ARG A 412      -7.378  11.875  21.043  1.00 29.71           C
ATOM   3278  NH1 ARG A 412      -8.556  11.524  20.593  1.00 30.99           N
ATOM   3279  NH2 ARG A 412      -7.145  12.022  22.330  1.00 31.70           N
ATOM   3280  N   VAL A 413      -2.535   7.597  18.497  1.00 17.17           N
ATOM   3281  CA  VAL A 413      -1.374   7.035  19.189  1.00 17.18           C
ATOM   3282  C   VAL A 413      -0.581   6.136  18.256  1.00 16.94           C
ATOM   3283  O   VAL A 413       0.398   5.503  18.731  1.00 16.27           O
ATOM   3284  CB  VAL A 413      -1.744   6.269  20.464  1.00 17.39           C
ATOM   3285  CG1 VAL A 413      -2.640   7.164  21.332  1.00 19.01           C
ATOM   3286  CG2 VAL A 413      -2.573   4.996  20.170  1.00 18.18           C
ATOM   3287  N   LEU A 414      -0.813   6.094  16.973  1.00 16.84           N
ATOM   3288  CA  LEU A 414      -0.200   5.177  15.923  1.00 17.33           C
ATOM   3289  C   LEU A 414       1.330   5.006  16.054  1.00 17.15           C
ATOM   3290  O   LEU A 414       1.741   3.824  16.138  1.00 17.92           O
ATOM   3291  CB  LEU A 414      -0.559   5.561  14.499  1.00 17.58           C
ATOM   3292  CG  LEU A 414      -1.821   4.879  13.863  1.00 19.35           C
ATOM   3293  CD1 LEU A 414      -2.286   5.789  12.669  1.00 20.59           C
ATOM   3294  CD2 LEU A 414      -1.693   3.378  13.517  1.00 19.71           C
ATOM   3295  N   ARG A 415       2.096   6.114  16.155  1.00 16.65           N
ATOM   3296  CA  ARG A 415       3.590   6.235  16.234  1.00 16.29           C
ATOM   3297  C   ARG A 415       4.041   6.245  17.697  1.00 16.13           C
ATOM   3298  O   ARG A 415       5.293   5.954  17.832  1.00 16.06           O
ATOM   3299  CB  ARG A 415       4.180   7.461  15.392  1.00 16.92           C
ATOM   3300  CG  ARG A 415       3.521   7.558  13.965  1.00 16.12           C
ATOM   3301  CD  ARG A 415       4.191   8.476  12.944  1.00 15.63           C
ATOM   3302  NE  ARG A 415       4.231   9.891  13.322  1.00 14.86           N
ATOM   3303  CZ  ARG A 415       3.209  10.703  13.221  1.00 15.62           C
ATOM   3304  NH1 ARG A 415       2.018  10.390  12.691  1.00 15.53           N
ATOM   3305  NH2 ARG A 415       3.454  11.960  13.639  1.00 16.70           N
ATOM   3306  N   GLN A 416       3.184   6.669  18.639  1.00 15.71           N
ATOM   3307  CA  GLN A 416       3.543   6.909  20.066  1.00 15.69           C
ATOM   3308  C   GLN A 416       3.985   5.622  20.876  1.00 15.00           C
ATOM   3309  O   GLN A 416       3.217   4.735  20.793  1.00 14.55           O
ATOM   3310  CB  GLN A 416       2.329   7.658  20.660  1.00 16.17           C
ATOM   3311  CG  GLN A 416       1.969   8.998  19.999  1.00 18.98           C
ATOM   3312  CD  GLN A 416       0.898   9.771  20.793  1.00 21.67           C
ATOM   3313  NE2 GLN A 416       0.893  11.083  20.750  1.00 22.90           N
ATOM   3314  OE1 GLN A 416       0.104   9.205  21.489  1.00 24.57           O
ATOM   3315  N   PRO A 417       5.082   5.626  21.632  1.00 14.62           N
ATOM   3316  CA  PRO A 417       5.626   4.560  22.466  1.00 14.62           C
ATOM   3317  C   PRO A 417       4.697   4.313  23.707  1.00 14.61           C
ATOM   3318  O   PRO A 417       4.166   5.272  24.245  1.00 14.55           O
ATOM   3319  CB  PRO A 417       7.037   5.031  22.873  1.00 14.52           C
ATOM   3320  CG  PRO A 417       6.974   6.569  22.721  1.00 14.92           C
ATOM   3321  CD  PRO A 417       5.951   6.783  21.694  1.00 14.72           C
ATOM   3322  N   VAL A 418       4.598   3.021  24.141  1.00 14.69           N
ATOM   3323  CA  VAL A 418       3.820   2.517  25.251  1.00 14.98           C
ATOM   3324  C   VAL A 418       4.994   2.356  26.250  1.00 15.21           C
ATOM   3325  O   VAL A 418       5.460   1.279  26.458  1.00 15.67           O
ATOM   3326  CB  VAL A 418       3.087   1.179  24.859  1.00 14.95           C
ATOM   3327  CG1 VAL A 418       2.654   0.444  26.092  1.00 15.44           C
ATOM   3328  CG2 VAL A 418       2.055   1.554  23.782  1.00 14.74           C
ATOM   3329  N   ASP A 419       5.342   3.487  26.839  1.00 15.51           N
ATOM   3330  CA  ASP A 419       6.428   3.628  27.908  1.00 15.72           C
ATOM   3331  C   ASP A 419       7.861   3.348  27.394  1.00 15.59           C
ATOM   3332  O   ASP A 419       8.738   4.197  27.359  1.00 15.96           O
ATOM   3333  CB  ASP A 419       6.148   2.975  29.301  1.00 16.01           C
ATOM   3334  CG  ASP A 419       5.008   3.524  30.110  1.00 17.31           C
ATOM   3335  OD1 ASP A 419       4.549   2.891  31.113  1.00 19.34           O
ATOM   3336  OD2 ASP A 419       4.562   4.640  29.843  1.00 19.37           O
ATOM   3337  N   ARG A 420       8.095   2.080  27.172  1.00 15.50           N
ATOM   3338  CA  ARG A 420       9.349   1.571  26.593  1.00 15.57           C
ATOM   3339  C   ARG A 420       9.258   0.616  25.463  1.00 15.20           C
ATOM   3340  O   ARG A 420      10.297   0.229  24.879  1.00 15.20           O
ATOM   3341  CB  ARG A 420      10.256   1.069  27.714  1.00 15.92           C
ATOM   3342  CG  ARG A 420      10.747   2.163  28.638  1.00 17.32           C
ATOM   3343  CD  ARG A 420      11.903   1.689  29.534  1.00 20.68           C
ATOM   3344  NE  ARG A 420      11.417   0.740  30.559  1.00 22.91           N
ATOM   3345  CZ  ARG A 420      12.043  -0.147  31.254  1.00 24.43           C
ATOM   3346  NH1 ARG A 420      13.259  -0.602  30.997  1.00 24.12           N
ATOM   3347  NH2 ARG A 420      11.470  -0.725  32.302  1.00 25.83           N
ATOM   3348  N   ILE A 421       8.048   0.230  25.093  1.00 14.77           N
ATOM   3349  CA  ILE A 421       7.782  -0.430  23.795  1.00 14.21           C
ATOM   3350  C   ILE A 421       7.583   0.691  22.771  1.00 13.82           C
ATOM   3351  O   ILE A 421       6.490   1.281  22.796  1.00 13.48           O
ATOM   3352  CB  ILE A 421       6.628  -1.490  23.819  1.00 14.29           C
ATOM   3353  CG1 ILE A 421       6.688  -2.501  24.943  1.00 14.55           C
ATOM   3354  CG2 ILE A 421       6.597  -2.132  22.432  1.00 14.43           C
ATOM   3355  CD1 ILE A 421       5.328  -3.091  25.495  1.00 14.60           C
ATOM   3356  N   TYR A 422       8.598   0.871  21.989  1.00 13.28           N
ATOM   3357  CA  TYR A 422       8.523   1.716  20.839  1.00 12.86           C
ATOM   3358  C   TYR A 422       7.869   1.031  19.527  1.00 12.46           C
ATOM   3359  O   TYR A 422       7.973  -0.159  19.412  1.00 12.24           O
ATOM   3360  CB  TYR A 422       9.926   2.307  20.470  1.00 13.61           C
ATOM   3361  CG  TYR A 422      10.426   3.304  21.542  1.00 13.55           C
ATOM   3362  CD1 TYR A 422      11.092   2.867  22.715  1.00 14.92           C
ATOM   3363  CD2 TYR A 422      10.311   4.686  21.261  1.00 15.08           C
ATOM   3364  CE1 TYR A 422      11.411   3.856  23.691  1.00 15.07           C
ATOM   3365  CE2 TYR A 422      10.627   5.638  22.169  1.00 14.89           C
ATOM   3366  CZ  TYR A 422      11.210   5.212  23.386  1.00 14.78           C
ATOM   3367  OH  TYR A 422      11.565   6.168  24.272  1.00 16.46           O
ATOM   3368  N   PHE A 423       7.199   1.739  18.647  1.00 11.74           N
ATOM   3369  CA  PHE A 423       6.312   1.039  17.680  1.00 11.57           C
ATOM   3370  C   PHE A 423       6.634   1.503  16.170  1.00 11.30           C
ATOM   3371  O   PHE A 423       6.725   2.667  15.866  1.00 11.67           O
ATOM   3372  CB  PHE A 423       4.912   1.503  18.036  1.00 11.46           C
ATOM   3373  CG  PHE A 423       4.158   0.579  18.935  1.00 11.42           C
ATOM   3374  CD1 PHE A 423       4.396   0.482  20.334  1.00 11.40           C
ATOM   3375  CD2 PHE A 423       3.443  -0.426  18.328  1.00 11.01           C
ATOM   3376  CE1 PHE A 423       3.686  -0.429  21.089  1.00 11.25           C
ATOM   3377  CE2 PHE A 423       2.771  -1.351  19.115  1.00 11.49           C
ATOM   3378  CZ  PHE A 423       2.839  -1.359  20.463  1.00 11.51           C
ATOM   3379  N   ALA A 424       6.882   0.547  15.272  1.00 11.16           N
ATOM   3380  CA  ALA A 424       7.205   0.644  13.874  1.00 11.23           C
ATOM   3381  C   ALA A 424       6.059  -0.082  13.065  1.00 11.17           C
ATOM   3382  O   ALA A 424       5.001  -0.418  13.624  1.00 11.79           O
ATOM   3383  CB  ALA A 424       8.622   0.014  13.706  1.00 11.13           C
ATOM   3384  N   GLY A 425       6.394  -0.452  11.845  1.00 10.83           N
ATOM   3385  CA  GLY A 425       5.428  -0.892  10.769  1.00 10.66           C
ATOM   3386  C   GLY A 425       5.006   0.296   9.896  1.00 10.27           C
ATOM   3387  O   GLY A 425       5.204   1.440  10.263  1.00 10.45           O
ATOM   3388  N   THR A 426       4.718   0.010   8.663  1.00  9.75           N
ATOM   3389  CA  THR A 426       4.446   1.015   7.616  1.00  9.30           C
ATOM   3390  C   THR A 426       3.184   1.783   7.970  1.00  9.07           C
ATOM   3391  O   THR A 426       3.163   3.010   7.779  1.00  8.49           O
ATOM   3392  CB  THR A 426       4.302   0.402   6.179  1.00  9.37           C
ATOM   3393  CG2 THR A 426       3.154  -0.639   5.921  1.00  9.65           C
ATOM   3394  OG1 THR A 426       4.084   1.442   5.177  1.00  9.06           O
ATOM   3395  N   GLU A 427       2.177   1.104   8.494  1.00  9.09           N
ATOM   3396  CA  GLU A 427       1.005   1.687   9.083  1.00  9.67           C
ATOM   3397  C   GLU A 427       1.327   2.572  10.294  1.00  9.87           C
ATOM   3398  O   GLU A 427       0.403   3.192  10.839  1.00 10.00           O
ATOM   3399  CB  GLU A 427      -0.054   0.584   9.367  1.00  9.60           C
ATOM   3400  CG  GLU A 427      -0.371  -0.316   8.226  1.00 10.29           C
ATOM   3401  CD  GLU A 427       0.371  -1.672   8.182  1.00 10.84           C
ATOM   3402  OE1 GLU A 427       1.524  -1.687   8.636  1.00 11.22           O
ATOM   3403  OE2 GLU A 427      -0.248  -2.590   7.652  1.00 10.76           O
ATOM   3404  N   THR A 428       2.582   2.834  10.697  1.00 10.09           N
ATOM   3405  CA  THR A 428       3.037   3.847  11.623  1.00  9.96           C
ATOM   3406  C   THR A 428       3.890   4.938  10.955  1.00 10.26           C
ATOM   3407  O   THR A 428       4.604   5.664  11.638  1.00 10.25           O
ATOM   3408  CB  THR A 428       3.698   3.188  12.875  1.00 10.28           C
ATOM   3409  CG2 THR A 428       2.936   1.987  13.536  1.00  9.92           C
ATOM   3410  OG1 THR A 428       5.037   2.813  12.691  1.00  9.89           O
ATOM   3411  N   ALA A 429       3.906   5.042   9.615  1.00 10.23           N
ATOM   3412  CA  ALA A 429       4.746   6.063   8.938  1.00 10.74           C
ATOM   3413  C   ALA A 429       4.072   7.473   8.918  1.00 11.13           C
ATOM   3414  O   ALA A 429       2.873   7.506   9.098  1.00 10.98           O
ATOM   3415  CB  ALA A 429       4.972   5.616   7.452  1.00 10.71           C
ATOM   3416  N   THR A 430       4.825   8.506   8.525  1.00 11.56           N
ATOM   3417  CA  THR A 430       4.282   9.857   8.402  1.00 11.83           C
ATOM   3418  C   THR A 430       3.938  10.242   6.935  1.00 11.99           C
ATOM   3419  O   THR A 430       3.069  11.108   6.655  1.00 12.04           O
ATOM   3420  CB  THR A 430       5.192  10.947   8.924  1.00 12.06           C
ATOM   3421  CG2 THR A 430       5.387  10.853  10.369  1.00 12.95           C
ATOM   3422  OG1 THR A 430       6.440  10.673   8.201  1.00 13.56           O
ATOM   3423  N   HIS A 431       4.696   9.676   5.991  1.00 11.99           N
ATOM   3424  CA  HIS A 431       4.490   9.689   4.609  1.00 12.29           C
ATOM   3425  C   HIS A 431       4.911   8.263   4.016  1.00 11.69           C
ATOM   3426  O   HIS A 431       5.596   7.443   4.644  1.00 11.48           O
ATOM   3427  CB  HIS A 431       5.304  10.846   3.867  1.00 12.87           C
ATOM   3428  CG  HIS A 431       6.720  11.126   4.272  1.00 15.33           C
ATOM   3429  CD2 HIS A 431       7.831  11.027   3.479  1.00 18.26           C
ATOM   3430  ND1 HIS A 431       7.210  11.435   5.555  1.00 19.36           N
ATOM   3431  CE1 HIS A 431       8.568  11.674   5.487  1.00 19.09           C
ATOM   3432  NE2 HIS A 431       8.952  11.463   4.217  1.00 19.38           N
ATOM   3433  N   TRP A 432       4.385   7.999   2.853  1.00 10.84           N
ATOM   3434  CA  TRP A 432       4.221   6.664   2.255  1.00 10.22           C
ATOM   3435  C   TRP A 432       3.679   5.477   3.155  1.00  9.95           C
ATOM   3436  O   TRP A 432       4.023   4.355   2.958  1.00  9.99           O
ATOM   3437  CB  TRP A 432       5.592   6.271   1.546  1.00 10.36           C
ATOM   3438  CG  TRP A 432       5.809   7.063   0.267  1.00  9.73           C
ATOM   3439  CD1 TRP A 432       6.757   8.028   0.050  1.00 10.46           C
ATOM   3440  CD2 TRP A 432       4.974   7.089  -0.947  1.00 10.15           C
ATOM   3441  CE2 TRP A 432       5.462   8.064  -1.883  1.00 10.08           C
ATOM   3442  CE3 TRP A 432       3.843   6.304  -1.390  1.00  9.94           C
ATOM   3443  NE1 TRP A 432       6.518   8.610  -1.155  1.00 10.34           N
ATOM   3444  CZ2 TRP A 432       4.819   8.243  -3.098  1.00 10.08           C
ATOM   3445  CZ3 TRP A 432       3.248   6.441  -2.676  1.00 10.08           C
ATOM   3446  CH2 TRP A 432       3.791   7.365  -3.539  1.00 10.26           C
ATOM   3447  N   SER A 433       2.763   5.738   4.158  1.00  9.55           N
ATOM   3448  CA  SER A 433       1.962   4.695   4.806  1.00  9.47           C
ATOM   3449  C   SER A 433       1.299   3.748   3.801  1.00  9.64           C
ATOM   3450  O   SER A 433       0.672   4.162   2.820  1.00  9.63           O
ATOM   3451  CB  SER A 433       0.988   5.292   5.846  1.00  9.29           C
ATOM   3452  OG  SER A 433       0.509   4.255   6.750  1.00  9.16           O
ATOM   3453  N   GLY A 434       1.502   2.408   4.012  1.00  9.44           N
ATOM   3454  CA  GLY A 434       0.959   1.266   3.178  1.00  9.87           C
ATOM   3455  C   GLY A 434       1.943   0.904   1.970  1.00  9.91           C
ATOM   3456  O   GLY A 434       1.736  -0.102   1.280  1.00 10.33           O
ATOM   3457  N   TYR A 435       2.841   1.800   1.546  1.00  9.79           N
ATOM   3458  CA  TYR A 435       3.891   1.610   0.609  1.00  9.49           C
ATOM   3459  C   TYR A 435       5.152   1.126   1.358  1.00  9.79           C
ATOM   3460  O   TYR A 435       5.142   1.256   2.581  1.00  9.67           O
ATOM   3461  CB  TYR A 435       4.044   2.821  -0.249  1.00  9.52           C
ATOM   3462  CG  TYR A 435       2.939   3.107  -1.265  1.00  9.33           C
ATOM   3463  CD1 TYR A 435       1.612   3.437  -0.847  1.00  9.76           C
ATOM   3464  CD2 TYR A 435       3.229   2.984  -2.633  1.00  8.88           C
ATOM   3465  CE1 TYR A 435       0.626   3.586  -1.801  1.00  9.09           C
ATOM   3466  CE2 TYR A 435       2.266   3.057  -3.592  1.00  9.66           C
ATOM   3467  CZ  TYR A 435       0.975   3.461  -3.164  1.00  9.31           C
ATOM   3468  OH  TYR A 435       0.088   3.662  -4.188  1.00  9.91           O
ATOM   3469  N   MET A 436       6.121   0.515   0.703  1.00  9.97           N
ATOM   3470  CA  MET A 436       7.388   0.017   1.271  1.00 10.59           C
ATOM   3471  C   MET A 436       8.249   1.107   1.866  1.00 10.52           C
ATOM   3472  O   MET A 436       8.848   0.796   2.894  1.00 10.42           O
ATOM   3473  CB  MET A 436       8.154  -0.852   0.250  1.00 10.46           C
ATOM   3474  CG  MET A 436       7.604  -2.256   0.162  1.00 10.86           C
ATOM   3475  SD  MET A 436       8.131  -3.403  -1.160  1.00 12.94           S
ATOM   3476  CE  MET A 436       9.993  -3.446  -0.827  1.00 12.18           C
ATOM   3477  N   GLU A 437       8.253   2.330   1.315  1.00 10.27           N
ATOM   3478  CA  GLU A 437       8.962   3.483   1.900  1.00 10.37           C
ATOM   3479  C   GLU A 437       8.595   3.733   3.395  1.00 10.14           C
ATOM   3480  O   GLU A 437       9.499   3.804   4.229  1.00 10.27           O
ATOM   3481  CB  GLU A 437       8.860   4.723   0.977  1.00 10.51           C
ATOM   3482  CG  GLU A 437       9.307   6.100   1.608  1.00 11.22           C
ATOM   3483  CD  GLU A 437      10.830   6.311   1.756  1.00 13.39           C
ATOM   3484  OE1 GLU A 437      11.648   5.405   1.445  1.00 14.16           O
ATOM   3485  OE2 GLU A 437      11.110   7.494   2.041  1.00 13.43           O
ATOM   3486  N   GLY A 438       7.330   3.803   3.647  1.00  9.93           N
ATOM   3487  CA  GLY A 438       6.729   4.039   4.971  1.00 10.10           C
ATOM   3488  C   GLY A 438       7.212   3.110   6.093  1.00 10.04           C
ATOM   3489  O   GLY A 438       7.369   3.529   7.239  1.00  9.97           O
ATOM   3490  N   ALA A 439       7.384   1.812   5.853  1.00 10.11           N
ATOM   3491  CA  ALA A 439       8.004   0.923   6.855  1.00 10.31           C
ATOM   3492  C   ALA A 439       9.471   1.333   7.196  1.00 10.53           C
ATOM   3493  O   ALA A 439       9.772   1.491   8.376  1.00 10.46           O
ATOM   3494  CB  ALA A 439       7.977  -0.584   6.339  1.00 10.23           C
ATOM   3495  N   VAL A 440      10.280   1.602   6.137  1.00 10.93           N
ATOM   3496  CA  VAL A 440      11.687   2.028   6.293  1.00 11.11           C
ATOM   3497  C   VAL A 440      11.768   3.354   7.145  1.00 11.13           C
ATOM   3498  O   VAL A 440      12.513   3.498   8.119  1.00 11.81           O
ATOM   3499  CB  VAL A 440      12.461   2.362   4.962  1.00 11.03           C
ATOM   3500  CG1 VAL A 440      14.011   2.520   5.081  1.00 11.65           C
ATOM   3501  CG2 VAL A 440      12.131   1.388   3.798  1.00 10.74           C
ATOM   3502  N   GLU A 441      10.962   4.340   6.724  1.00 11.37           N
ATOM   3503  CA  GLU A 441      10.786   5.638   7.431  1.00 11.67           C
ATOM   3504  C   GLU A 441      10.328   5.533   8.928  1.00 11.42           C
ATOM   3505  O   GLU A 441      10.904   6.218   9.790  1.00 11.03           O
ATOM   3506  CB  GLU A 441       9.732   6.431   6.615  1.00 12.20           C
ATOM   3507  CG  GLU A 441       9.580   7.962   6.809  1.00 13.98           C
ATOM   3508  CD  GLU A 441       8.788   8.512   8.051  1.00 18.48           C
ATOM   3509  OE1 GLU A 441       7.689   8.010   8.297  1.00 21.83           O
ATOM   3510  OE2 GLU A 441       9.231   9.423   8.750  1.00 20.31           O
ATOM   3511  N   ALA A 442       9.342   4.637   9.234  1.00 10.97           N
ATOM   3512  CA  ALA A 442       8.876   4.254  10.570  1.00 11.04           C
ATOM   3513  C   ALA A 442       9.993   3.590  11.422  1.00 11.24           C
ATOM   3514  O   ALA A 442       9.990   3.708  12.643  1.00 11.61           O
ATOM   3515  CB  ALA A 442       7.668   3.311  10.443  1.00 10.74           C
ATOM   3516  N   GLY A 443      10.791   2.756  10.801  1.00 11.31           N
ATOM   3517  CA  GLY A 443      11.713   1.947  11.531  1.00 11.90           C
ATOM   3518  C   GLY A 443      12.974   2.734  11.918  1.00 12.20           C
ATOM   3519  O   GLY A 443      13.478   2.563  13.075  1.00 12.28           O
ATOM   3520  N   GLU A 444      13.468   3.564  11.027  1.00 12.60           N
ATOM   3521  CA  GLU A 444      14.568   4.489  11.246  1.00 12.86           C
ATOM   3522  C   GLU A 444      14.218   5.570  12.351  1.00 13.22           C
ATOM   3523  O   GLU A 444      15.014   5.670  13.293  1.00 13.27           O
ATOM   3524  CB  GLU A 444      14.989   5.158   9.920  1.00 13.13           C
ATOM   3525  CG  GLU A 444      15.675   4.149   9.030  1.00 13.26           C
ATOM   3526  CD  GLU A 444      16.210   4.751   7.697  1.00 14.04           C
ATOM   3527  OE1 GLU A 444      15.993   5.945   7.386  1.00 14.63           O
ATOM   3528  OE2 GLU A 444      16.870   3.965   7.045  1.00 14.18           O
ATOM   3529  N   ARG A 445      13.085   6.207  12.396  1.00 13.16           N
ATOM   3530  CA  ARG A 445      12.489   6.852  13.571  1.00 13.36           C
ATOM   3531  C   ARG A 445      12.380   6.017  14.850  1.00 13.35           C
ATOM   3532  O   ARG A 445      12.698   6.544  15.879  1.00 13.42           O
ATOM   3533  CB  ARG A 445      11.104   7.335  13.089  1.00 13.32           C
ATOM   3534  CG  ARG A 445      10.330   8.297  14.099  1.00 14.33           C
ATOM   3535  CD  ARG A 445       9.253   7.734  15.003  1.00 17.44           C
ATOM   3536  NE  ARG A 445       8.247   6.943  14.326  1.00 17.98           N
ATOM   3537  CZ  ARG A 445       7.722   5.715  14.579  1.00 17.49           C
ATOM   3538  NH1 ARG A 445       8.110   5.057  15.612  1.00 16.67           N
ATOM   3539  NH2 ARG A 445       6.717   5.135  13.909  1.00 16.90           N
ATOM   3540  N   ALA A 446      11.889   4.818  14.790  1.00 13.36           N
ATOM   3541  CA  ALA A 446      11.729   3.927  16.007  1.00 13.60           C
ATOM   3542  C   ALA A 446      13.070   3.623  16.727  1.00 13.71           C
ATOM   3543  O   ALA A 446      13.118   3.960  17.893  1.00 13.93           O
ATOM   3544  CB  ALA A 446      11.007   2.570  15.624  1.00 13.37           C
ATOM   3545  N   ALA A 447      14.094   3.134  16.035  1.00 13.75           N
ATOM   3546  CA  ALA A 447      15.467   3.088  16.473  1.00 14.06           C
ATOM   3547  C   ALA A 447      15.956   4.481  16.996  1.00 14.54           C
ATOM   3548  O   ALA A 447      16.616   4.514  18.054  1.00 14.76           O
ATOM   3549  CB  ALA A 447      16.339   2.574  15.317  1.00 14.25           C
ATOM   3550  N   ARG A 448      15.676   5.535  16.261  1.00 14.81           N
ATOM   3551  CA  ARG A 448      16.213   6.841  16.537  1.00 15.45           C
ATOM   3552  C   ARG A 448      15.656   7.451  17.867  1.00 15.65           C
ATOM   3553  O   ARG A 448      16.476   7.995  18.563  1.00 15.56           O
ATOM   3554  CB  ARG A 448      16.191   7.825  15.371  1.00 15.87           C
ATOM   3555  CG  ARG A 448      17.266   7.536  14.303  1.00 17.21           C
ATOM   3556  CD  ARG A 448      17.049   8.330  12.971  1.00 21.20           C
ATOM   3557  NE  ARG A 448      18.197   8.239  12.046  1.00 26.33           N
ATOM   3558  CZ  ARG A 448      19.459   8.578  12.232  1.00 25.05           C
ATOM   3559  NH1 ARG A 448      19.767   9.516  13.168  1.00 25.29           N
ATOM   3560  NH2 ARG A 448      20.410   8.204  11.363  1.00 27.00           N
ATOM   3561  N   GLU A 449      14.388   7.074  18.243  1.00 15.57           N
ATOM   3562  CA  GLU A 449      13.777   7.439  19.540  1.00 16.04           C
ATOM   3563  C   GLU A 449      14.412   6.666  20.717  1.00 16.15           C
ATOM   3564  O   GLU A 449      14.571   7.331  21.812  1.00 16.53           O
ATOM   3565  CB  GLU A 449      12.265   7.180  19.544  1.00 16.09           C
ATOM   3566  CG  GLU A 449      11.523   8.144  18.565  1.00 16.84           C
ATOM   3567  CD  GLU A 449      10.025   8.036  18.752  1.00 18.75           C
ATOM   3568  OE1 GLU A 449       9.270   8.986  18.802  1.00 21.37           O
ATOM   3569  OE2 GLU A 449       9.447   6.930  18.734  1.00 17.27           O
ATOM   3570  N   ILE A 450      14.953   5.429  20.550  1.00 16.35           N
ATOM   3571  CA  ILE A 450      15.866   4.673  21.354  1.00 16.61           C
ATOM   3572  C   ILE A 450      17.267   5.253  21.469  1.00 17.15           C
ATOM   3573  O   ILE A 450      17.842   5.330  22.566  1.00 17.55           O
ATOM   3574  CB  ILE A 450      15.705   3.232  20.898  1.00 16.70           C
ATOM   3575  CG1 ILE A 450      14.451   2.545  21.420  1.00 16.25           C
ATOM   3576  CG2 ILE A 450      16.966   2.384  21.260  1.00 16.19           C
ATOM   3577  CD1 ILE A 450      14.081   1.299  20.691  1.00 17.71           C
ATOM   3578  N   LEU A 451      17.787   5.706  20.297  1.00 17.68           N
ATOM   3579  CA  LEU A 451      19.077   6.259  20.270  1.00 18.26           C
ATOM   3580  C   LEU A 451      19.138   7.621  20.987  1.00 18.80           C
ATOM   3581  O   LEU A 451      20.157   7.900  21.623  1.00 18.94           O
ATOM   3582  CB  LEU A 451      19.628   6.340  18.879  1.00 18.24           C
ATOM   3583  CG  LEU A 451      19.874   4.973  18.075  1.00 18.43           C
ATOM   3584  CD1 LEU A 451      20.207   5.199  16.503  1.00 18.23           C
ATOM   3585  CD2 LEU A 451      20.989   4.079  18.718  1.00 19.11           C
ATOM   3586  N   HIS A 452      18.074   8.453  20.837  1.00 19.26           N
ATOM   3587  CA  HIS A 452      17.856   9.674  21.590  1.00 20.20           C
ATOM   3588  C   HIS A 452      17.731   9.465  23.172  1.00 20.44           C
ATOM   3589  O   HIS A 452      18.463  10.047  23.913  1.00 20.46           O
ATOM   3590  CB  HIS A 452      16.641  10.496  21.069  1.00 20.17           C
ATOM   3591  CG  HIS A 452      16.481  11.850  21.625  1.00 21.28           C
ATOM   3592  CD2 HIS A 452      17.259  12.971  21.528  1.00 21.92           C
ATOM   3593  ND1 HIS A 452      15.445  12.133  22.552  1.00 23.01           N
ATOM   3594  CE1 HIS A 452      15.581  13.423  22.823  1.00 22.69           C
ATOM   3595  NE2 HIS A 452      16.648  13.999  22.360  1.00 23.46           N
ATOM   3596  N   ALA A 453      16.996   8.385  23.495  1.00 20.91           N
ATOM   3597  CA  ALA A 453      16.660   7.996  24.909  1.00 21.61           C
ATOM   3598  C   ALA A 453      17.927   7.491  25.622  1.00 22.24           C
ATOM   3599  O   ALA A 453      18.159   8.042  26.691  1.00 22.36           O
ATOM   3600  CB  ALA A 453      15.473   7.026  24.932  1.00 21.59           C
ATOM   3601  N   MET A 454      18.781   6.761  24.895  1.00 22.92           N
ATOM   3602  CA  MET A 454      20.139   6.403  25.283  1.00 23.85           C
ATOM   3603  C   MET A 454      21.130   7.501  25.151  1.00 24.10           C
ATOM   3604  O   MET A 454      22.241   7.469  25.752  1.00 24.29           O
ATOM   3605  CB  MET A 454      20.613   5.242  24.339  1.00 23.78           C
ATOM   3606  CG  MET A 454      20.010   3.833  24.735  1.00 23.99           C
ATOM   3607  SD  MET A 454      20.489   2.535  23.645  1.00 25.26           S
ATOM   3608  CE  MET A 454      19.587   1.161  24.371  1.00 26.93           C
ATOM   3609  N   GLY A 455      20.731   8.545  24.442  1.00 24.30           N
ATOM   3610  CA  GLY A 455      21.488   9.844  24.367  1.00 24.82           C
ATOM   3611  C   GLY A 455      22.688   9.773  23.489  1.00 25.16           C
ATOM   3612  O   GLY A 455      23.690  10.441  23.819  1.00 25.21           O
ATOM   3613  N   LYS A 456      22.717   8.918  22.445  1.00 25.19           N
ATOM   3614  CA  LYS A 456      23.939   8.754  21.652  1.00 25.41           C
ATOM   3615  C   LYS A 456      24.024   9.844  20.514  1.00 25.26           C
ATOM   3616  O   LYS A 456      25.132  10.136  20.077  1.00 25.35           O
ATOM   3617  CB  LYS A 456      23.921   7.329  20.959  1.00 25.53           C
ATOM   3618  CG  LYS A 456      23.533   6.177  21.942  1.00 27.06           C
ATOM   3619  CD  LYS A 456      24.067   4.769  21.391  1.00 29.49           C
ATOM   3620  CE  LYS A 456      25.604   4.608  21.510  1.00 30.90           C
ATOM   3621  NZ  LYS A 456      26.167   3.407  20.970  1.00 32.39           N
ATOM   3622  N   ILE A 457      22.872  10.348  20.061  1.00 25.11           N
ATOM   3623  CA  ILE A 457      22.769  11.115  18.856  1.00 24.96           C
ATOM   3624  C   ILE A 457      22.299  12.562  19.421  1.00 25.20           C
ATOM   3625  O   ILE A 457      21.791  12.599  20.563  1.00 25.11           O
ATOM   3626  CB  ILE A 457      21.594  10.631  17.893  1.00 24.85           C
ATOM   3627  CG1 ILE A 457      20.340  10.053  18.595  1.00 24.64           C
ATOM   3628  CG2 ILE A 457      22.063   9.516  16.948  1.00 24.56           C
ATOM   3629  CD1 ILE A 457      19.155  10.002  17.629  1.00 24.40           C
ATOM   3630  N   PRO A 458      22.363  13.671  18.626  1.00 25.65           N
ATOM   3631  CA  PRO A 458      21.713  14.935  18.975  1.00 26.10           C
ATOM   3632  C   PRO A 458      20.178  14.863  19.103  1.00 26.57           C
ATOM   3633  O   PRO A 458      19.629  13.810  18.671  1.00 26.52           O
ATOM   3634  CB  PRO A 458      22.032  15.866  17.835  1.00 26.17           C
ATOM   3635  CG  PRO A 458      23.305  15.304  17.158  1.00 26.04           C
ATOM   3636  CD  PRO A 458      23.142  13.813  17.401  1.00 25.73           C
ATOM   3637  N   GLU A 459      19.619  16.052  19.561  1.00 26.94           N
ATOM   3638  CA  GLU A 459      18.238  16.293  19.667  1.00 27.91           C
ATOM   3639  C   GLU A 459      17.488  16.103  18.393  1.00 27.19           C
ATOM   3640  O   GLU A 459      16.372  15.598  18.393  1.00 27.12           O
ATOM   3641  CB  GLU A 459      18.142  17.762  20.207  1.00 27.71           C
ATOM   3642  CG  GLU A 459      18.000  17.761  21.671  1.00 29.58           C
ATOM   3643  CD  GLU A 459      17.917  19.123  22.294  1.00 30.48           C
ATOM   3644  OE1 GLU A 459      17.311  20.021  21.679  1.00 33.78           O
ATOM   3645  OE2 GLU A 459      18.535  19.254  23.354  1.00 34.29           O
ATOM   3646  N   ASP A 460      18.032  16.615  17.303  1.00 26.83           N
ATOM   3647  CA  ASP A 460      17.443  16.913  16.021  1.00 26.47           C
ATOM   3648  C   ASP A 460      17.321  15.625  15.192  1.00 25.63           C
ATOM   3649  O   ASP A 460      16.388  15.480  14.391  1.00 25.70           O
ATOM   3650  CB  ASP A 460      18.159  18.039  15.173  1.00 26.96           C
ATOM   3651  CG  ASP A 460      18.081  19.450  15.666  1.00 28.42           C
ATOM   3652  OD1 ASP A 460      17.720  19.801  16.800  1.00 30.57           O
ATOM   3653  OD2 ASP A 460      18.423  20.270  14.819  1.00 31.67           O
ATOM   3654  N   GLU A 461      18.305  14.721  15.354  1.00 24.56           N
ATOM   3655  CA  GLU A 461      18.329  13.502  14.637  1.00 23.62           C
ATOM   3656  C   GLU A 461      17.377  12.298  14.971  1.00 22.77           C
ATOM   3657  O   GLU A 461      17.653  11.138  14.583  1.00 22.48           O
ATOM   3658  CB  GLU A 461      19.792  12.938  14.914  1.00 23.68           C
ATOM   3659  CG  GLU A 461      20.936  13.899  14.501  1.00 24.01           C
ATOM   3660  CD  GLU A 461      22.133  13.146  13.893  1.00 24.51           C
ATOM   3661  OE1 GLU A 461      23.148  13.872  13.803  1.00 24.11           O
ATOM   3662  OE2 GLU A 461      22.034  11.957  13.580  1.00 25.77           O
ATOM   3663  N   ILE A 462      16.357  12.646  15.789  1.00 21.89           N
ATOM   3664  CA  ILE A 462      15.247  11.719  16.017  1.00 21.15           C
ATOM   3665  C   ILE A 462      14.342  11.415  14.807  1.00 20.95           C
ATOM   3666  O   ILE A 462      13.678  10.355  14.750  1.00 20.73           O
ATOM   3667  CB  ILE A 462      14.278  12.303  17.098  1.00 21.10           C
ATOM   3668  CG1 ILE A 462      13.244  11.371  17.769  1.00 20.83           C
ATOM   3669  CG2 ILE A 462      13.636  13.644  16.681  1.00 20.50           C
ATOM   3670  CD1 ILE A 462      12.705  11.944  19.050  1.00 21.04           C
ATOM   3671  N   TRP A 463      14.375  12.352  13.793  1.00 20.80           N
ATOM   3672  CA  TRP A 463      13.841  12.147  12.493  1.00 20.91           C
ATOM   3673  C   TRP A 463      14.932  12.888  11.729  1.00 21.13           C
ATOM   3674  O   TRP A 463      15.293  14.008  11.983  1.00 21.56           O
ATOM   3675  CB  TRP A 463      12.541  12.839  12.323  1.00 20.87           C
ATOM   3676  CG  TRP A 463      11.921  12.685  10.992  1.00 21.02           C
ATOM   3677  CD1 TRP A 463      11.095  11.634  10.667  1.00 21.44           C
ATOM   3678  CD2 TRP A 463      12.091  13.483   9.788  1.00 20.88           C
ATOM   3679  CE2 TRP A 463      11.306  12.946   8.724  1.00 21.34           C
ATOM   3680  CE3 TRP A 463      12.704  14.782   9.548  1.00 21.02           C
ATOM   3681  NE1 TRP A 463      10.799  11.735   9.290  1.00 21.86           N
ATOM   3682  CZ2 TRP A 463      11.285  13.465   7.398  1.00 21.17           C
ATOM   3683  CZ3 TRP A 463      12.610  15.405   8.269  1.00 20.94           C
ATOM   3684  CH2 TRP A 463      11.947  14.718   7.232  1.00 20.89           C
ATOM   3685  N   GLN A 464      15.409  12.173  10.702  1.00 21.03           N
ATOM   3686  CA  GLN A 464      16.268  12.627   9.625  1.00 21.48           C
ATOM   3687  C   GLN A 464      15.513  12.560   8.240  1.00 21.06           C
ATOM   3688  O   GLN A 464      14.641  11.712   8.076  1.00 20.66           O
ATOM   3689  CB  GLN A 464      17.573  11.666   9.557  1.00 21.55           C
ATOM   3690  CG  GLN A 464      18.567  11.815  10.673  1.00 23.01           C
ATOM   3691  CD  GLN A 464      19.400  13.104  10.600  1.00 23.18           C
ATOM   3692  NE2 GLN A 464      20.678  13.042  10.221  1.00 25.72           N
ATOM   3693  OE1 GLN A 464      18.974  14.157  11.136  1.00 25.23           O
ATOM   3694  N   SER A 465      15.826  13.484   7.340  1.00 20.62           N
ATOM   3695  CA  SER A 465      15.528  13.433   5.936  1.00 20.36           C
ATOM   3696  C   SER A 465      16.595  12.617   5.163  1.00 19.75           C
ATOM   3697  O   SER A 465      17.521  12.037   5.729  1.00 19.79           O
ATOM   3698  CB  SER A 465      15.412  14.833   5.270  1.00 20.81           C
ATOM   3699  OG  SER A 465      14.691  14.883   3.962  1.00 22.46           O
ATOM   3700  N   GLU A 466      16.314  12.448   3.881  1.00 19.04           N
ATOM   3701  CA  GLU A 466      17.034  11.675   2.903  1.00 18.34           C
ATOM   3702  C   GLU A 466      17.130  12.507   1.542  1.00 18.48           C
ATOM   3703  O   GLU A 466      16.049  12.879   1.171  1.00 18.14           O
ATOM   3704  CB  GLU A 466      16.205  10.418   2.759  1.00 18.18           C
ATOM   3705  CG  GLU A 466      16.748   9.329   1.815  1.00 16.96           C
ATOM   3706  CD  GLU A 466      18.034   8.670   2.415  1.00 16.26           C
ATOM   3707  OE1 GLU A 466      17.974   8.302   3.630  1.00 15.89           O
ATOM   3708  OE2 GLU A 466      19.015   8.543   1.656  1.00 15.55           O
ATOM   3709  N   PRO A 467      18.259  12.660   0.845  1.00 18.70           N
ATOM   3710  CA  PRO A 467      18.234  13.206  -0.480  1.00 18.96           C
ATOM   3711  C   PRO A 467      17.269  12.567  -1.483  1.00 19.24           C
ATOM   3712  O   PRO A 467      16.945  11.370  -1.406  1.00 19.01           O
ATOM   3713  CB  PRO A 467      19.705  12.914  -0.969  1.00 19.03           C
ATOM   3714  CG  PRO A 467      20.550  12.970   0.269  1.00 19.10           C
ATOM   3715  CD  PRO A 467      19.601  12.391   1.338  1.00 18.81           C
ATOM   3716  N   GLU A 468      16.756  13.283  -2.533  1.00 19.66           N
ATOM   3717  CA  GLU A 468      15.804  12.798  -3.554  1.00 20.60           C
ATOM   3718  C   GLU A 468      16.277  11.767  -4.550  1.00 20.22           C
ATOM   3719  O   GLU A 468      17.456  11.708  -4.768  1.00 20.32           O
ATOM   3720  CB  GLU A 468      15.361  13.948  -4.394  1.00 20.62           C
ATOM   3721  CG  GLU A 468      14.617  15.091  -3.669  1.00 22.28           C
ATOM   3722  CD  GLU A 468      14.184  16.153  -4.657  1.00 23.29           C
ATOM   3723  OE1 GLU A 468      13.012  16.561  -4.541  1.00 26.66           O
ATOM   3724  OE2 GLU A 468      14.883  16.409  -5.647  1.00 26.82           O
ATOM   3725  N   SER A 469      15.433  10.925  -5.072  1.00 19.94           N
ATOM   3726  CA  SER A 469      15.708   9.966  -6.146  1.00 19.87           C
ATOM   3727  C   SER A 469      16.194  10.481  -7.512  1.00 20.24           C
ATOM   3728  O   SER A 469      15.747  10.039  -8.550  1.00 20.28           O
ATOM   3729  CB  SER A 469      14.386   9.142  -6.232  1.00 19.52           C
ATOM   3730  OG  SER A 469      13.236  10.005  -6.226  1.00 19.03           O
ATOM   3731  N   VAL A 470      17.156  11.394  -7.550  1.00 20.56           N
ATOM   3732  CA  VAL A 470      17.653  12.054  -8.810  1.00 21.28           C
ATOM   3733  C   VAL A 470      18.373  11.103  -9.794  1.00 21.15           C
ATOM   3734  O   VAL A 470      18.482  11.404 -11.025  1.00 21.78           O
ATOM   3735  CB  VAL A 470      18.515  13.219  -8.346  1.00 21.21           C
ATOM   3736  CG1 VAL A 470      17.815  14.403  -7.612  1.00 21.89           C
ATOM   3737  CG2 VAL A 470      19.739  12.725  -7.645  1.00 21.94           C
ATOM   3738  N   ASP A 471      18.729   9.874  -9.331  1.00 21.03           N
ATOM   3739  CA  ASP A 471      19.040   8.728 -10.213  1.00 21.08           C
ATOM   3740  C   ASP A 471      17.879   8.510 -11.197  1.00 20.86           C
ATOM   3741  O   ASP A 471      18.134   8.098 -12.312  1.00 20.79           O
ATOM   3742  CB  ASP A 471      19.198   7.383  -9.458  1.00 21.37           C
ATOM   3743  CG  ASP A 471      20.460   6.958  -8.782  1.00 22.72           C
ATOM   3744  OD1 ASP A 471      21.532   7.027  -9.476  1.00 24.03           O
ATOM   3745  OD2 ASP A 471      20.398   6.466  -7.666  1.00 24.67           O
ATOM   3746  N   VAL A 472      16.631   8.610 -10.769  1.00 20.34           N
ATOM   3747  CA  VAL A 472      15.384   8.453 -11.527  1.00 20.04           C
ATOM   3748  C   VAL A 472      14.935   9.890 -12.039  1.00 20.24           C
ATOM   3749  O   VAL A 472      14.769  10.759 -11.152  1.00 19.95           O
ATOM   3750  CB  VAL A 472      14.234   7.908 -10.614  1.00 19.81           C
ATOM   3751  CG1 VAL A 472      13.028   7.508 -11.447  1.00 19.49           C
ATOM   3752  CG2 VAL A 472      14.642   6.711  -9.722  1.00 19.32           C
ATOM   3753  N   PRO A 473      14.718  10.081 -13.364  1.00 20.46           N
ATOM   3754  CA  PRO A 473      14.624  11.430 -13.926  1.00 20.64           C
ATOM   3755  C   PRO A 473      13.452  12.292 -13.350  1.00 20.45           C
ATOM   3756  O   PRO A 473      12.376  11.810 -13.062  1.00 20.36           O
ATOM   3757  CB  PRO A 473      14.218  11.193 -15.414  1.00 20.77           C
ATOM   3758  CG  PRO A 473      14.959   9.952 -15.722  1.00 20.99           C
ATOM   3759  CD  PRO A 473      14.707   9.093 -14.457  1.00 20.61           C
ATOM   3760  N   ALA A 474      13.616  13.598 -13.226  1.00 20.51           N
ATOM   3761  CA  ALA A 474      12.542  14.501 -12.737  1.00 20.64           C
ATOM   3762  C   ALA A 474      11.685  15.046 -13.874  1.00 21.03           C
ATOM   3763  O   ALA A 474      11.893  16.186 -14.335  1.00 21.08           O
ATOM   3764  CB  ALA A 474      13.200  15.653 -11.897  1.00 20.37           C
ATOM   3765  N   GLN A 475      10.658  14.221 -14.301  1.00 21.37           N
ATOM   3766  CA  GLN A 475       9.612  14.686 -15.206  1.00 22.03           C
ATOM   3767  C   GLN A 475       8.382  15.104 -14.340  1.00 22.05           C
ATOM   3768  O   GLN A 475       7.848  14.278 -13.608  1.00 21.53           O
ATOM   3769  CB  GLN A 475       9.284  13.511 -16.119  1.00 22.33           C
ATOM   3770  CG  GLN A 475      10.435  13.139 -17.065  1.00 25.22           C
ATOM   3771  CD  GLN A 475      10.468  13.730 -18.465  1.00 28.95           C
ATOM   3772  NE2 GLN A 475      11.434  13.398 -19.295  1.00 30.86           N
ATOM   3773  OE1 GLN A 475       9.551  14.539 -18.806  1.00 31.23           O
ATOM   3774  N   PRO A 476       7.975  16.427 -14.280  1.00 22.20           N
ATOM   3775  CA  PRO A 476       6.782  16.997 -13.522  1.00 22.41           C
ATOM   3776  C   PRO A 476       5.476  16.218 -13.846  1.00 22.59           C
ATOM   3777  O   PRO A 476       5.008  16.174 -15.011  1.00 22.30           O
ATOM   3778  CB  PRO A 476       6.781  18.496 -13.888  1.00 22.63           C
ATOM   3779  CG  PRO A 476       8.134  18.748 -14.480  1.00 22.60           C
ATOM   3780  CD  PRO A 476       8.603  17.433 -15.157  1.00 22.45           C
ATOM   3781  N   ILE A 477       4.914  15.556 -12.807  1.00 22.91           N
ATOM   3782  CA  ILE A 477       3.754  14.582 -12.930  1.00 23.54           C
ATOM   3783  C   ILE A 477       2.404  15.334 -12.813  1.00 24.13           C
ATOM   3784  O   ILE A 477       1.354  14.816 -13.186  1.00 24.25           O
ATOM   3785  CB  ILE A 477       3.917  13.554 -11.765  1.00 23.45           C
ATOM   3786  CG1 ILE A 477       3.062  12.278 -11.857  1.00 23.28           C
ATOM   3787  CG2 ILE A 477       3.781  14.139 -10.345  1.00 23.86           C
ATOM   3788  CD1 ILE A 477       3.063  11.638 -13.230  1.00 22.80           C
ATOM   3789  N   THR A 478       2.370  16.524 -12.188  1.00 24.86           N
ATOM   3790  CA  THR A 478       1.234  17.445 -12.126  1.00 25.79           C
ATOM   3791  C   THR A 478       0.736  17.864 -13.533  1.00 26.28           C
ATOM   3792  O   THR A 478       1.538  17.925 -14.486  1.00 26.20           O
ATOM   3793  CB  THR A 478       1.689  18.792 -11.442  1.00 25.65           C
ATOM   3794  CG2 THR A 478       1.821  18.683  -9.952  1.00 26.30           C
ATOM   3795  OG1 THR A 478       2.972  19.130 -11.958  1.00 26.06           O
ATOM   3796  N   THR A 479      -0.568  18.114 -13.652  1.00 27.08           N
ATOM   3797  CA  THR A 479      -1.356  18.423 -14.907  1.00 27.89           C
ATOM   3798  C   THR A 479      -1.098  19.853 -15.578  1.00 28.45           C
ATOM   3799  O   THR A 479      -0.643  20.770 -14.944  1.00 28.55           O
ATOM   3800  CB  THR A 479      -2.851  18.281 -14.564  1.00 27.85           C
ATOM   3801  CG2 THR A 479      -3.828  18.616 -15.697  1.00 27.80           C
ATOM   3802  OG1 THR A 479      -3.160  16.970 -14.073  1.00 28.10           O
ATOM   3803  N   THR A 480      -1.162  19.991 -16.876  1.00 29.03           N
ATOM   3804  CA  THR A 480      -0.658  21.165 -17.605  1.00 29.61           C
ATOM   3805  C   THR A 480      -1.637  22.310 -17.337  1.00 29.97           C
ATOM   3806  O   THR A 480      -2.859  22.074 -17.174  1.00 29.77           O
ATOM   3807  CB  THR A 480      -0.547  21.038 -19.192  1.00 29.70           C
ATOM   3808  CG2 THR A 480      -1.814  20.677 -20.047  1.00 29.76           C
ATOM   3809  OG1 THR A 480       0.019  22.141 -19.893  1.00 29.78           O
ATOM   3810  N   PHE A 481      -1.247  23.579 -17.439  1.00 30.36           N
ATOM   3811  CA  PHE A 481      -1.889  24.847 -17.346  1.00 30.74           C
ATOM   3812  C   PHE A 481      -3.359  24.892 -17.927  1.00 30.57           C
ATOM   3813  O   PHE A 481      -4.251  25.076 -17.042  1.00 30.61           O
ATOM   3814  CB  PHE A 481      -1.039  25.923 -18.111  1.00 31.18           C
ATOM   3815  CG  PHE A 481      -1.359  27.426 -17.700  1.00 32.06           C
ATOM   3816  CD1 PHE A 481      -2.162  28.275 -18.479  1.00 32.95           C
ATOM   3817  CD2 PHE A 481      -0.895  27.996 -16.469  1.00 32.91           C
ATOM   3818  CE1 PHE A 481      -2.630  29.550 -18.059  1.00 33.31           C
ATOM   3819  CE2 PHE A 481      -1.245  29.229 -16.071  1.00 33.21           C
ATOM   3820  CZ  PHE A 481      -2.073  29.965 -16.830  1.00 32.92           C
ATOM   3821  N   LEU A 482      -3.738  24.546 -19.156  1.00 30.53           N
ATOM   3822  CA  LEU A 482      -5.114  24.540 -19.583  1.00 30.48           C
ATOM   3823  C   LEU A 482      -6.004  23.451 -19.008  1.00 30.14           C
ATOM   3824  O   LEU A 482      -7.226  23.600 -19.071  1.00 29.98           O
ATOM   3825  CB  LEU A 482      -5.046  24.492 -21.202  1.00 30.79           C
ATOM   3826  CG  LEU A 482      -4.466  25.669 -22.053  1.00 31.35           C
ATOM   3827  CD1 LEU A 482      -4.633  25.499 -23.594  1.00 32.30           C
ATOM   3828  CD2 LEU A 482      -5.021  27.052 -21.661  1.00 31.91           C
ATOM   3829  N   GLU A 483      -5.368  22.354 -18.598  1.00 29.69           N
ATOM   3830  CA  GLU A 483      -5.961  21.095 -18.091  1.00 29.52           C
ATOM   3831  C   GLU A 483      -6.148  21.121 -16.580  1.00 29.14           C
ATOM   3832  O   GLU A 483      -6.719  20.225 -15.967  1.00 28.84           O
ATOM   3833  CB  GLU A 483      -5.197  19.863 -18.633  1.00 29.47           C
ATOM   3834  CG  GLU A 483      -5.250  19.766 -20.161  1.00 29.66           C
ATOM   3835  CD  GLU A 483      -4.699  18.503 -20.830  1.00 30.02           C
ATOM   3836  OE1 GLU A 483      -4.085  17.624 -20.255  1.00 29.06           O
ATOM   3837  OE2 GLU A 483      -4.785  18.443 -22.092  1.00 30.64           O
ATOM   3838  N   ARG A 484      -5.517  22.084 -15.965  1.00 28.93           N
ATOM   3839  CA  ARG A 484      -5.869  22.547 -14.605  1.00 29.11           C
ATOM   3840  C   ARG A 484      -7.081  23.498 -14.644  1.00 28.74           C
ATOM   3841  O   ARG A 484      -7.891  23.473 -13.763  1.00 28.48           O
ATOM   3842  CB  ARG A 484      -4.666  23.293 -13.971  1.00 29.35           C
ATOM   3843  CG  ARG A 484      -3.378  22.406 -13.803  1.00 30.63           C
ATOM   3844  CD  ARG A 484      -2.569  22.818 -12.625  1.00 32.73           C
ATOM   3845  NE  ARG A 484      -1.912  24.151 -12.664  1.00 35.97           N
ATOM   3846  CZ  ARG A 484      -0.825  24.538 -13.287  1.00 37.57           C
ATOM   3847  NH1 ARG A 484      -0.160  23.642 -14.038  1.00 39.27           N
ATOM   3848  NH2 ARG A 484      -0.467  25.791 -13.134  1.00 38.37           N
ATOM   3849  N   HIS A 485      -7.085  24.339 -15.692  1.00 28.35           N
ATOM   3850  CA  HIS A 485      -8.131  25.413 -15.899  1.00 28.17           C
ATOM   3851  C   HIS A 485      -9.410  24.824 -16.651  1.00 27.75           C
ATOM   3852  O   HIS A 485      -9.705  25.338 -17.722  1.00 27.65           O
ATOM   3853  CB  HIS A 485      -7.513  26.712 -16.574  1.00 28.53           C
ATOM   3854  CG  HIS A 485      -6.549  27.488 -15.688  1.00 29.42           C
ATOM   3855  CD2 HIS A 485      -6.670  28.255 -14.517  1.00 30.52           C
ATOM   3856  ND1 HIS A 485      -5.147  27.494 -15.946  1.00 30.57           N
ATOM   3857  CE1 HIS A 485      -4.580  28.207 -14.964  1.00 30.89           C
ATOM   3858  NE2 HIS A 485      -5.383  28.646 -14.049  1.00 30.94           N
ATOM   3859  N   LEU A 486     -10.007  23.733 -16.163  1.00 27.05           N
ATOM   3860  CA  LEU A 486     -11.187  23.080 -16.623  1.00 26.60           C
ATOM   3861  C   LEU A 486     -12.501  23.528 -15.841  1.00 26.01           C
ATOM   3862  O   LEU A 486     -12.268  23.714 -14.641  1.00 25.83           O
ATOM   3863  CB  LEU A 486     -10.910  21.543 -16.634  1.00 26.80           C
ATOM   3864  CG  LEU A 486      -9.946  20.964 -17.700  1.00 27.51           C
ATOM   3865  CD1 LEU A 486      -9.577  19.537 -17.535  1.00 28.63           C
ATOM   3866  CD2 LEU A 486     -10.367  21.233 -19.137  1.00 28.28           C
ATOM   3867  N   PRO A 487     -13.717  23.497 -16.448  1.00 25.55           N
ATOM   3868  CA  PRO A 487     -14.928  23.983 -15.710  1.00 25.15           C
ATOM   3869  C   PRO A 487     -15.430  22.995 -14.592  1.00 24.75           C
ATOM   3870  O   PRO A 487     -14.959  21.855 -14.571  1.00 24.18           O
ATOM   3871  CB  PRO A 487     -16.039  24.065 -16.809  1.00 25.22           C
ATOM   3872  CG  PRO A 487     -15.604  23.055 -17.895  1.00 25.54           C
ATOM   3873  CD  PRO A 487     -14.120  23.138 -17.820  1.00 25.64           C
ATOM   3874  N   SER A 488     -16.331  23.445 -13.725  1.00 24.68           N
ATOM   3875  CA  SER A 488     -16.858  22.607 -12.601  1.00 24.81           C
ATOM   3876  C   SER A 488     -18.382  22.798 -12.726  1.00 25.22           C
ATOM   3877  O   SER A 488     -18.873  22.885 -13.832  1.00 24.86           O
ATOM   3878  CB  SER A 488     -16.162  23.129 -11.302  1.00 24.66           C
ATOM   3879  OG  SER A 488     -16.132  24.532 -11.222  1.00 23.67           O
ATOM   3880  N   VAL A 489     -19.103  22.714 -11.602  1.00 25.73           N
ATOM   3881  CA  VAL A 489     -20.547  22.506 -11.681  1.00 26.78           C
ATOM   3882  C   VAL A 489     -21.478  23.612 -12.359  1.00 27.70           C
ATOM   3883  O   VAL A 489     -22.466  23.260 -13.056  1.00 27.45           O
ATOM   3884  CB  VAL A 489     -21.182  21.948 -10.340  1.00 26.78           C
ATOM   3885  CG1 VAL A 489     -20.487  20.653  -9.753  1.00 26.48           C
ATOM   3886  CG2 VAL A 489     -21.166  23.016  -9.214  1.00 26.52           C
ATOM   3887  N   PRO A 490     -21.240  24.973 -12.344  1.00 28.81           N
ATOM   3888  CA  PRO A 490     -22.110  25.949 -13.060  1.00 29.75           C
ATOM   3889  C   PRO A 490     -21.806  25.744 -14.607  1.00 30.90           C
ATOM   3890  O   PRO A 490     -22.693  25.851 -15.414  1.00 31.00           O
ATOM   3891  CB  PRO A 490     -21.675  27.262 -12.422  1.00 29.72           C
ATOM   3892  CG  PRO A 490     -20.804  26.989 -11.205  1.00 29.31           C
ATOM   3893  CD  PRO A 490     -20.206  25.633 -11.475  1.00 28.79           C
ATOM   3894  N   GLY A 491     -20.512  25.605 -14.991  1.00 32.05           N
ATOM   3895  CA  GLY A 491     -20.085  25.275 -16.340  1.00 33.63           C
ATOM   3896  C   GLY A 491     -20.626  23.913 -16.874  1.00 34.78           C
ATOM   3897  O   GLY A 491     -20.995  23.960 -18.095  1.00 34.76           O
ATOM   3898  N   LEU A 492     -20.513  22.838 -16.126  1.00 35.94           N
ATOM   3899  CA  LEU A 492     -21.306  21.621 -16.465  1.00 37.31           C
ATOM   3900  C   LEU A 492     -22.810  21.922 -16.572  1.00 38.23           C
ATOM   3901  O   LEU A 492     -23.456  21.307 -17.377  1.00 38.28           O
ATOM   3902  CB  LEU A 492     -21.033  20.566 -15.410  1.00 37.24           C
ATOM   3903  CG  LEU A 492     -19.592  19.900 -15.427  1.00 37.52           C
ATOM   3904  CD1 LEU A 492     -19.342  19.151 -14.121  1.00 37.82           C
ATOM   3905  CD2 LEU A 492     -19.456  18.924 -16.583  1.00 37.28           C
ATOM   3906  N   LEU A 493     -23.332  22.917 -15.851  1.00 39.40           N
ATOM   3907  CA  LEU A 493     -24.768  23.331 -15.984  1.00 40.70           C
ATOM   3908  C   LEU A 493     -25.071  24.092 -17.243  1.00 41.73           C
ATOM   3909  O   LEU A 493     -26.042  23.764 -17.960  1.00 41.80           O
ATOM   3910  CB  LEU A 493     -25.161  23.997 -14.683  1.00 40.54           C
ATOM   3911  CG  LEU A 493     -26.683  24.332 -14.504  1.00 40.59           C
ATOM   3912  CD1 LEU A 493     -27.619  23.121 -14.891  1.00 40.22           C
ATOM   3913  CD2 LEU A 493     -26.878  24.651 -13.045  1.00 40.70           C
ATOM   3914  N   ARG A 494     -24.346  25.122 -17.614  1.00 42.94           N
ATOM   3915  CA  ARG A 494     -24.359  25.747 -18.885  1.00 44.24           C
ATOM   3916  C   ARG A 494     -24.149  24.770 -20.096  1.00 44.85           C
ATOM   3917  O   ARG A 494     -24.896  24.906 -21.080  1.00 45.01           O
ATOM   3918  CB  ARG A 494     -23.299  26.826 -18.817  1.00 44.31           C
ATOM   3919  CG  ARG A 494     -23.448  27.905 -17.758  1.00 45.64           C
ATOM   3920  CD  ARG A 494     -22.758  29.220 -17.948  1.00 47.57           C
ATOM   3921  NE  ARG A 494     -21.248  29.156 -17.976  1.00 48.99           N
ATOM   3922  CZ  ARG A 494     -20.435  29.264 -16.950  1.00 49.69           C
ATOM   3923  NH1 ARG A 494     -20.907  29.388 -15.678  1.00 50.05           N
ATOM   3924  NH2 ARG A 494     -19.114  29.284 -17.209  1.00 50.07           N
ATOM   3925  N   LEU A 495     -23.235  23.805 -20.034  1.00 45.61           N
ATOM   3926  CA  LEU A 495     -22.883  22.806 -20.983  1.00 46.36           C
ATOM   3927  C   LEU A 495     -24.065  21.872 -21.214  1.00 46.83           C
ATOM   3928  O   LEU A 495     -24.501  21.663 -22.304  1.00 46.90           O
ATOM   3929  CB  LEU A 495     -21.528  22.078 -20.643  1.00 46.43           C
ATOM   3930  CG  LEU A 495     -21.133  20.935 -21.657  1.00 46.73           C
ATOM   3931  CD1 LEU A 495     -21.024  21.237 -23.195  1.00 46.80           C
ATOM   3932  CD2 LEU A 495     -19.916  20.034 -21.168  1.00 46.96           C
ATOM   3933  N   ILE A 496     -24.636  21.247 -20.196  1.00 47.30           N
ATOM   3934  CA  ILE A 496     -25.865  20.449 -20.245  1.00 47.82           C
ATOM   3935  C   ILE A 496     -27.188  21.220 -20.538  1.00 48.24           C
ATOM   3936  O   ILE A 496     -28.091  20.563 -21.152  1.00 48.33           O
ATOM   3937  CB  ILE A 496     -25.963  19.537 -18.891  1.00 47.78           C
ATOM   3938  CG1 ILE A 496     -26.945  18.336 -19.127  1.00 47.82           C
ATOM   3939  CG2 ILE A 496     -26.470  20.282 -17.651  1.00 47.82           C
ATOM   3940  CD1 ILE A 496     -26.943  17.291 -18.065  1.00 47.81           C
ATOM   3941  N   GLY A 497     -27.193  22.551 -20.473  1.00 48.87           N
ATOM   3942  CA  GLY A 497     -28.182  23.497 -21.027  1.00 49.75           C
ATOM   3943  C   GLY A 497     -28.025  23.386 -22.591  1.00 50.39           C
ATOM   3944  O   GLY A 497     -28.923  23.016 -23.310  1.00 50.51           O
ATOM   3945  N   LEU A 498     -26.842  23.701 -23.033  1.00 51.01           N
ATOM   3946  CA  LEU A 498     -26.452  23.706 -24.467  1.00 51.64           C
ATOM   3947  C   LEU A 498     -26.631  22.380 -25.144  1.00 52.07           C
ATOM   3948  O   LEU A 498     -27.105  22.260 -26.310  1.00 52.12           O
ATOM   3949  CB  LEU A 498     -24.965  24.098 -24.604  1.00 51.62           C
ATOM   3950  CG  LEU A 498     -24.444  24.110 -26.120  1.00 51.71           C
ATOM   3951  CD1 LEU A 498     -25.254  25.110 -26.997  1.00 51.69           C
ATOM   3952  CD2 LEU A 498     -22.927  24.324 -26.242  1.00 51.76           C
ATOM   3953  N   THR A 499     -26.343  21.245 -24.492  1.00 52.57           N
ATOM   3954  CA  THR A 499     -26.664  19.900 -24.985  1.00 53.08           C
ATOM   3955  C   THR A 499     -28.156  19.623 -25.136  1.00 53.41           C
ATOM   3956  O   THR A 499     -28.599  19.234 -26.227  1.00 53.53           O
ATOM   3957  CB  THR A 499     -25.954  18.842 -24.089  1.00 53.07           C
ATOM   3958  CG2 THR A 499     -25.983  17.380 -24.595  1.00 53.17           C
ATOM   3959  OG1 THR A 499     -24.573  19.195 -23.805  1.00 53.16           O
ATOM   3960  N   THR A 500     -28.897  19.627 -23.995  1.00 53.73           N
ATOM   3961  CA  THR A 500     -30.327  19.219 -23.965  1.00 54.05           C
ATOM   3962  C   THR A 500     -31.313  20.283 -24.591  1.00 54.21           C
ATOM   3963  O   THR A 500     -32.371  19.861 -25.055  1.00 54.24           O
ATOM   3964  CB  THR A 500     -30.638  18.823 -22.514  1.00 54.08           C
ATOM   3965  CG2 THR A 500     -29.751  17.790 -21.892  1.00 54.17           C
ATOM   3966  OG1 THR A 500     -30.605  19.878 -21.601  1.00 54.18           O
ATOM   3967  N   ILE A 501     -30.884  21.592 -24.701  1.00 54.34           N
ATOM   3968  CA  ILE A 501     -31.620  22.647 -25.306  1.00 54.46           C
ATOM   3969  C   ILE A 501     -30.590  23.291 -26.274  1.00 54.57           C
ATOM   3970  O   ILE A 501     -30.461  24.543 -26.445  1.00 54.73           O
ATOM   3971  CB  ILE A 501     -32.519  23.510 -24.302  1.00 54.45           C
ATOM   3972  CG1 ILE A 501     -31.792  24.251 -23.218  1.00  0.00           C
ATOM   3973  CG2 ILE A 501     -33.545  22.592 -23.647  1.00  0.00           C
ATOM   3974  CD1 ILE A 501     -32.492  25.247 -22.451  1.00  0.00           C
TER    3975      ILE A 501 
HETATM 3976  P1  FAD A 600       6.682  -3.804   7.202  1.00 10.61           P
HETATM 3977  P2  FAD A 600       6.145  -6.739   6.848  1.00 10.75           P
HETATM 3978  C1  FAD A 600       5.577  -3.110   4.859  1.00  9.08           C
HETATM 3979  N1  FAD A 600       4.101  -1.786  -1.285  1.00  9.89           N
HETATM 3980  O1  FAD A 600       8.071  -3.936   7.680  1.00 10.74           O
HETATM 3981  C2  FAD A 600       5.568  -3.619   3.423  1.00  9.37           C
HETATM 3982  N2  FAD A 600       6.394 -12.091  16.622  1.00 12.02           N
HETATM 3983  O2  FAD A 600       5.869  -2.695   7.721  1.00 11.44           O
HETATM 3984  C3  FAD A 600       4.237  -3.291   2.693  1.00  8.81           C
HETATM 3985  N3  FAD A 600       3.954  -0.673  -3.372  1.00  9.67           N
HETATM 3986  O3  FAD A 600       5.827  -5.251   7.403  1.00 10.50           O
HETATM 3987  C4  FAD A 600       4.084  -3.898   1.275  1.00  8.24           C
HETATM 3988  N4  FAD A 600       7.243 -11.612  14.422  1.00 12.28           N
HETATM 3989  O4  FAD A 600       6.717  -3.631   5.517  1.00  9.90           O
HETATM 3990  C5  FAD A 600       2.722  -3.527   0.639  1.00  8.32           C
HETATM 3991  N5  FAD A 600       1.644  -3.429  -3.421  1.00 11.96           N
HETATM 3992  O5  FAD A 600       5.767  -5.005   3.582  1.00  9.25           O
HETATM 3993  C6  FAD A 600       6.359 -10.362  11.739  1.00 11.73           C
HETATM 3994  N6  FAD A 600       4.241 -11.668  17.305  1.00 11.83           N
HETATM 3995  O6  FAD A 600       4.198  -1.893   2.526  1.00 10.47           O
HETATM 3996  C7  FAD A 600       4.555  -0.803  -2.176  1.00 10.61           C
HETATM 3997  N7  FAD A 600       3.830 -10.417  14.471  1.00 11.78           N
HETATM 3998  O7  FAD A 600       4.159  -5.300   1.390  1.00  8.97           O
HETATM 3999  C8  FAD A 600       7.341 -12.051  15.680  1.00 12.05           C
HETATM 4000  N8  FAD A 600       5.565 -10.498  13.000  1.00 11.78           N
HETATM 4001  O8  FAD A 600       4.958  -7.468   6.302  1.00 11.44           O
HETATM 4002  C9  FAD A 600       5.631 -10.949  10.538  1.00 10.57           C
HETATM 4003  N9  FAD A 600       2.672  -3.651  -0.825  1.00  9.47           N
HETATM 4004  O9  FAD A 600       5.427   0.014  -1.903  1.00  9.57           O
HETATM 4005  C10 FAD A 600       6.342 -10.232   9.397  1.00 11.34           C
HETATM 4006  O10 FAD A 600       7.322  -6.543   5.760  1.00  9.29           O
HETATM 4007  C11 FAD A 600       2.942  -1.406  -3.850  1.00 10.98           C
HETATM 4008  O11 FAD A 600       5.657 -12.361  10.418  1.00 10.84           O
HETATM 4009  C12 FAD A 600       6.016 -11.078  14.165  1.00 11.81           C
HETATM 4010  O12 FAD A 600       7.406 -10.998   8.840  1.00 10.97           O
HETATM 4011  C13 FAD A 600       6.856  -8.925  10.037  1.00 10.95           C
HETATM 4012  O13 FAD A 600       2.356  -1.106  -4.898  1.00 11.06           O
HETATM 4013  C14 FAD A 600       2.515  -2.579  -3.006  1.00  9.93           C
HETATM 4014  O14 FAD A 600       6.470  -9.010  11.416  1.00 10.91           O
HETATM 4015  C15 FAD A 600       4.925 -11.028  15.071  1.00 12.13           C
HETATM 4016  O15 FAD A 600       6.903  -7.488   8.075  1.00 11.00           O
HETATM 4017  C16 FAD A 600       6.303  -7.649   9.357  1.00 10.56           C
HETATM 4018  C17 FAD A 600       1.379  -4.576  -2.643  1.00  9.47           C
HETATM 4019  C18 FAD A 600       0.668  -5.646  -3.225  1.00  9.79           C
HETATM 4020  C19 FAD A 600       5.170 -11.595  16.347  1.00 12.69           C
HETATM 4021  C20 FAD A 600       0.435  -6.844  -2.514  1.00  8.61           C
HETATM 4022  C21 FAD A 600      -0.299  -7.980  -3.209  1.00  8.72           C
HETATM 4023  C22 FAD A 600       0.921  -6.978  -1.188  1.00  9.27           C
HETATM 4024  C23 FAD A 600       4.283 -10.082  13.287  1.00 12.09           C
HETATM 4025  C24 FAD A 600       0.760  -8.270  -0.381  1.00  9.33           C
HETATM 4026  C25 FAD A 600       1.628  -5.905  -0.605  1.00  8.94           C
HETATM 4027  C26 FAD A 600       1.868  -4.705  -1.313  1.00  8.91           C
HETATM 4028  C27 FAD A 600       3.177  -2.633  -1.646  1.00 10.01           C
HETATM 4029 CL1  UNK     0      -9.210   5.953 -12.319  1.00  0.00          Cl
HETATM 4030  C1  UNK     0      -6.092   3.410 -12.061  1.00  0.00           C
HETATM 4031  N1  UNK     0      -3.822   2.702 -11.217  1.00  0.00           N
HETATM 4032  C2  UNK     0      -6.879   4.563 -12.288  1.00  0.00           C
HETATM 4033  N2  UNK     0      -2.723   2.725  -7.253  1.00  0.00           N
HETATM 4034  C3  UNK     0      -8.276   4.516 -12.131  1.00  0.00           C
HETATM 4035  N3  UNK     0      -1.508   0.762  -7.502  1.00  0.00           N
HETATM 4036  C4  UNK     0      -8.904   3.305 -11.791  1.00  0.00           C
HETATM 4037  N4  UNK     0      -0.018  -1.247  -6.093  1.00  0.00           N
HETATM 4038  C5  UNK     0      -8.132   2.142 -11.595  1.00  0.00           C
HETATM 4039  C6  UNK     0      -6.729   2.193 -11.727  1.00  0.00           C
HETATM 4040  C7  UNK     0      -4.575   3.527 -12.166  1.00  0.00           C
HETATM 4041  C8  UNK     0      -3.635   2.901  -9.839  1.00  0.00           C
HETATM 4042  C9  UNK     0      -2.719   1.873  -9.477  1.00  0.00           C
HETATM 4043  C10 UNK     0      -2.418   1.009 -10.566  1.00  0.00           C
HETATM 4044  C11 UNK     0      -3.103   1.567 -11.611  1.00  0.00           C
HETATM 4045  C12 UNK     0      -4.140   3.775  -8.847  1.00  0.00           C
HETATM 4046  C13 UNK     0      -3.630   3.672  -7.537  1.00  0.00           C
HETATM 4047  C14 UNK     0      -2.285   1.778  -8.110  1.00  0.00           C
HETATM 4048  C15 UNK     0      -5.195   4.679  -9.081  1.00  0.00           C
HETATM 4049  C16 UNK     0      -5.725   5.443  -8.026  1.00  0.00           C
HETATM 4050  C17 UNK     0      -5.159   5.382  -6.744  1.00  0.00           C
HETATM 4051  C18 UNK     0      -4.102   4.493  -6.501  1.00  0.00           C
HETATM 4052  C19 UNK     0      -2.003   0.203  -6.237  1.00  0.00           C
HETATM 4053  C20 UNK     0      -0.831  -0.258  -5.362  1.00  0.00           C
HETATM 4054  C21 UNK     0       0.482  -0.744  -7.399  1.00  0.00           C
HETATM 4055  C22 UNK     0      -0.626  -0.106  -8.274  1.00  0.00           C
HETATM 4056  H01 UNK     0       0.775  -1.498  -5.520  1.00  0.00           H
HETATM 4057  H02 UNK     0      -0.613  -2.040  -6.285  1.00  0.00           H
CONECT 3153 4025
CONECT 3976 3980
CONECT 3976 3980
CONECT 3976 3983 3986 3989
CONECT 3977 3986
CONECT 3977 4001
CONECT 3977 4001
CONECT 3977 4006 4016
CONECT 3978 3981 3989
CONECT 3979 3996
CONECT 3979 4028
CONECT 3979 4028
CONECT 3980 3976
CONECT 3980 3976
CONECT 3981 3978 3984 3992
CONECT 3982 3999
CONECT 3982 3999
CONECT 3982 4020
CONECT 3983 3976
CONECT 3984 3981 3987 3995
CONECT 3985 3996 4007
CONECT 3986 3976 3977
CONECT 3987 3984 3990 3998
CONECT 3988 3999
CONECT 3988 4009
CONECT 3988 4009
CONECT 3989 3976 3978
CONECT 3990 3987 4003
CONECT 3991 4013
CONECT 3991 4013
CONECT 3991 4018
CONECT 3992 3981
CONECT 3993 4000 4002 4014
CONECT 3994 4020
CONECT 3995 3984
CONECT 3996 3979 3985
CONECT 3996 4004
CONECT 3996 4004
CONECT 3997 4015
CONECT 3997 4024
CONECT 3997 4024
CONECT 3998 3987
CONECT 3999 3982
CONECT 3999 3982
CONECT 3999 3988
CONECT 4000 3993 4009 4024
CONECT 4001 3977
CONECT 4001 3977
CONECT 4002 3993 4005 4008
CONECT 4003 3990 4027 4028
CONECT 4004 3996
CONECT 4004 3996
CONECT 4005 4002 4010 4011
CONECT 4006 3977
CONECT 4007 3985
CONECT 4007 4012
CONECT 4007 4012
CONECT 4007 4013
CONECT 4008 4002
CONECT 4009 3988
CONECT 4009 3988
CONECT 4009 4000 4015
CONECT 4010 4005
CONECT 4011 4005 4014 4017
CONECT 4012 4007
CONECT 4012 4007
CONECT 4013 3991
CONECT 4013 3991
CONECT 4013 4007 4028
CONECT 4014 3993 4011
CONECT 4015 3997 4009
CONECT 4015 4020
CONECT 4015 4020
CONECT 4016 3977 4017
CONECT 4017 4011 4016
CONECT 4018 3991 4019
CONECT 4018 4027
CONECT 4018 4027
CONECT 4019 4018
CONECT 4019 4021
CONECT 4019 4021
CONECT 4020 3982 3994
CONECT 4020 4015
CONECT 4020 4015
CONECT 4021 4019
CONECT 4021 4019
CONECT 4021 4022 4023
CONECT 4022 4021
CONECT 4023 4021 4025
CONECT 4023 4026
CONECT 4023 4026
CONECT 4024 3997
CONECT 4024 3997
CONECT 4024 4000
CONECT 4025 3153 4023
CONECT 4026 4023
CONECT 4026 4023
CONECT 4026 4027
CONECT 4027 4003
CONECT 4027 4018
CONECT 4027 4018
CONECT 4027 4026
CONECT 4028 3979
CONECT 4028 3979
CONECT 4028 4003 4013
CONECT 4029 4034
CONECT 4030 4032
CONECT 4030 4032
CONECT 4030 4039 4040
CONECT 4031 4040 4041 4044
CONECT 4032 4030
CONECT 4032 4030
CONECT 4032 4034
CONECT 4033 4046
CONECT 4033 4047
CONECT 4033 4047
CONECT 4034 4029 4032
CONECT 4034 4036
CONECT 4034 4036
CONECT 4035 4047 4052 4055
CONECT 4036 4034
CONECT 4036 4034
CONECT 4036 4038
CONECT 4037 4053 4054 4056 4057
CONECT 4038 4036
CONECT 4038 4039
CONECT 4038 4039
CONECT 4039 4030
CONECT 4039 4038
CONECT 4039 4038
CONECT 4040 4030 4031
CONECT 4041 4031
CONECT 4041 4042
CONECT 4041 4042
CONECT 4041 4045
CONECT 4042 4041
CONECT 4042 4041
CONECT 4042 4043 4047
CONECT 4043 4042
CONECT 4043 4044
CONECT 4043 4044
CONECT 4044 4031
CONECT 4044 4043
CONECT 4044 4043
CONECT 4045 4041
CONECT 4045 4046
CONECT 4045 4046
CONECT 4045 4048
CONECT 4046 4033
CONECT 4046 4045
CONECT 4046 4045
CONECT 4046 4051
CONECT 4047 4033
CONECT 4047 4033
CONECT 4047 4035 4042
CONECT 4048 4045
CONECT 4048 4049
CONECT 4048 4049
CONECT 4049 4048
CONECT 4049 4048
CONECT 4049 4050
CONECT 4050 4049
CONECT 4050 4051
CONECT 4050 4051
CONECT 4051 4046
CONECT 4051 4050
CONECT 4051 4050
CONECT 4052 4035 4053
CONECT 4053 4037 4052
CONECT 4054 4037 4055
CONECT 4055 4035 4054
CONECT 4056 4037
CONECT 4057 4037
END
