# Supplementary material for: Superiority of the Triple-Acting 5-HT6R/5-HT3R Antagonist and MAO-B Reversible Inhibitor PZ-1922 over 5-HT6R Antagonist Intepirdine in Alleviation of Cognitive Deficits in Rats
Source: J Med Chem. 2023 Oct 5;66(21):14928–47. doi: 10.1021/acs.jmedchem.3c01482 (PMC10641814; doi:10.1021/acs.jmedchem.3c01482)
Supplement: Supplementary file 6 — jm3c01482_si_007.pdb [file jm3c01482_si_007.pdb]

ATOM      1  N   ASN A   3      19.211 -17.263  25.006  1.00 31.57           N
ATOM      2  CA  ASN A   3      20.066 -16.599  23.996  1.00 31.21           C
ATOM      3  C   ASN A   3      20.103 -15.085  24.367  1.00 30.53           C
ATOM      4  O   ASN A   3      19.136 -14.464  24.701  1.00 30.50           O
ATOM      5  CB  ASN A   3      19.510 -16.740  22.535  1.00 31.97           C
ATOM      6  CG  ASN A   3      19.481 -18.248  22.172  1.00 32.96           C
ATOM      7  ND2 ASN A   3      18.873 -18.676  21.074  1.00 34.35           N
ATOM      8  OD1 ASN A   3      20.053 -19.122  22.835  1.00 34.81           O
ATOM      9  N   LYS A   4      21.218 -14.469  23.997  1.00 29.33           N
ATOM     10  CA  LYS A   4      21.410 -13.030  24.037  1.00 28.34           C
ATOM     11  C   LYS A   4      21.770 -12.430  22.672  1.00 27.14           C
ATOM     12  O   LYS A   4      21.780 -13.117  21.663  1.00 27.27           O
ATOM     13  CB  LYS A   4      22.340 -12.550  25.261  1.00 28.85           C
ATOM     14  CG  LYS A   4      23.697 -13.280  25.395  1.00 30.24           C
ATOM     15  CD  LYS A   4      24.558 -12.571  26.355  1.00 33.29           C
ATOM     16  CE  LYS A   4      24.111 -12.720  27.746  1.00 34.29           C
ATOM     17  NZ  LYS A   4      25.025 -12.112  28.761  1.00 36.02           N
ATOM     18  N   CYS A   5      21.738 -11.080  22.615  1.00 25.42           N
ATOM     19  CA  CYS A   5      21.844 -10.164  21.470  1.00 23.85           C
ATOM     20  C   CYS A   5      21.808  -8.733  21.964  1.00 22.65           C
ATOM     21  O   CYS A   5      21.314  -8.506  23.067  1.00 22.66           O
ATOM     22  CB  CYS A   5      20.662 -10.509  20.505  1.00 23.98           C
ATOM     23  SG  CYS A   5      19.056 -10.616  21.336  1.00 23.37           S
ATOM     24  N   ASP A   6      22.227  -7.745  21.204  1.00 21.12           N
ATOM     25  CA  ASP A   6      22.377  -6.368  21.688  1.00 19.86           C
ATOM     26  C   ASP A   6      21.002  -5.674  21.633  1.00 18.90           C
ATOM     27  O   ASP A   6      20.562  -5.145  22.623  1.00 18.57           O
ATOM     28  CB  ASP A   6      23.415  -5.562  20.771  1.00 20.05           C
ATOM     29  CG  ASP A   6      24.920  -5.835  21.030  1.00 20.69           C
ATOM     30  OD1 ASP A   6      25.266  -6.638  21.930  1.00 21.89           O
ATOM     31  OD2 ASP A   6      25.755  -5.293  20.279  1.00 19.96           O
ATOM     32  N   VAL A   7      20.279  -5.711  20.448  1.00 17.71           N
ATOM     33  CA  VAL A   7      19.003  -5.144  20.169  1.00 16.52           C
ATOM     34  C   VAL A   7      18.292  -6.133  19.283  1.00 15.87           C
ATOM     35  O   VAL A   7      18.919  -6.689  18.355  1.00 15.57           O
ATOM     36  CB  VAL A   7      19.052  -3.828  19.410  1.00 16.65           C
ATOM     37  CG1 VAL A   7      17.682  -3.363  18.875  1.00 16.33           C
ATOM     38  CG2 VAL A   7      19.618  -2.717  20.356  1.00 16.46           C
ATOM     39  N   VAL A   8      17.019  -6.408  19.616  1.00 14.89           N
ATOM     40  CA  VAL A   8      16.196  -7.409  18.927  1.00 13.97           C
ATOM     41  C   VAL A   8      15.183  -6.802  18.009  1.00 13.87           C
ATOM     42  O   VAL A   8      14.756  -5.631  18.270  1.00 13.28           O
ATOM     43  CB  VAL A   8      15.553  -8.439  19.937  1.00 14.13           C
ATOM     44  CG1 VAL A   8      14.622  -7.727  20.961  1.00 14.21           C
ATOM     45  CG2 VAL A   8      14.999  -9.675  19.203  1.00 14.31           C
ATOM     46  N   VAL A   9      14.898  -7.483  16.842  1.00 13.17           N
ATOM     47  CA  VAL A   9      14.078  -6.974  15.712  1.00 12.99           C
ATOM     48  C   VAL A   9      13.041  -8.045  15.527  1.00 12.55           C
ATOM     49  O   VAL A   9      13.357  -9.226  15.325  1.00 13.01           O
ATOM     50  CB  VAL A   9      14.915  -6.764  14.438  1.00 12.81           C
ATOM     51  CG1 VAL A   9      13.987  -6.065  13.394  1.00 13.09           C
ATOM     52  CG2 VAL A   9      16.141  -5.960  14.684  1.00 12.94           C
ATOM     53  N   VAL A  10      11.829  -7.653  15.745  1.00 12.17           N
ATOM     54  CA  VAL A  10      10.727  -8.570  15.583  1.00 11.98           C
ATOM     55  C   VAL A  10      10.211  -8.282  14.180  1.00 11.83           C
ATOM     56  O   VAL A  10       9.443  -7.347  13.900  1.00 11.49           O
ATOM     57  CB  VAL A  10       9.539  -8.226  16.503  1.00 12.26           C
ATOM     58  CG1 VAL A  10       8.397  -9.294  16.459  1.00 12.21           C
ATOM     59  CG2 VAL A  10       9.942  -8.019  17.979  1.00 12.43           C
ATOM     60  N   GLY A  11      10.395  -9.347  13.348  1.00 11.87           N
ATOM     61  CA  GLY A  11       9.953  -9.317  11.953  1.00 11.57           C
ATOM     62  C   GLY A  11      11.142  -9.121  10.995  1.00 11.70           C
ATOM     63  O   GLY A  11      12.019  -8.332  11.125  1.00 11.82           O
ATOM     64  N   GLY A  12      11.096  -9.820   9.862  1.00 11.53           N
ATOM     65  CA  GLY A  12      11.989  -9.944   8.695  1.00 11.35           C
ATOM     66  C   GLY A  12      11.489  -9.248   7.454  1.00 11.47           C
ATOM     67  O   GLY A  12      12.019  -9.387   6.389  1.00 11.74           O
ATOM     68  N   GLY A  13      10.409  -8.453   7.610  1.00 10.98           N
ATOM     69  CA  GLY A  13       9.956  -7.458   6.666  1.00 11.01           C
ATOM     70  C   GLY A  13      10.944  -6.467   6.077  1.00 10.94           C
ATOM     71  O   GLY A  13      12.041  -6.398   6.542  1.00 11.08           O
ATOM     72  N   ILE A  14      10.499  -5.587   5.167  1.00 10.91           N
ATOM     73  CA  ILE A  14      11.326  -4.593   4.551  1.00 10.81           C
ATOM     74  C   ILE A  14      11.776  -3.498   5.609  1.00 10.93           C
ATOM     75  O   ILE A  14      12.960  -3.172   5.516  1.00 10.93           O
ATOM     76  CB  ILE A  14      10.405  -3.805   3.605  1.00 10.85           C
ATOM     77  CG1 ILE A  14       9.668  -4.763   2.514  1.00 10.67           C
ATOM     78  CG2 ILE A  14      10.982  -2.615   2.769  1.00 10.20           C
ATOM     79  CD1 ILE A  14      10.647  -5.570   1.674  1.00 10.74           C
ATOM     80  N   SER A  15      10.925  -3.137   6.559  1.00 11.08           N
ATOM     81  CA  SER A  15      11.234  -2.324   7.737  1.00 11.21           C
ATOM     82  C   SER A  15      12.334  -2.904   8.668  1.00 11.18           C
ATOM     83  O   SER A  15      13.240  -2.283   9.193  1.00 11.17           O
ATOM     84  CB  SER A  15       9.942  -2.067   8.523  1.00 11.01           C
ATOM     85  OG  SER A  15      10.073  -0.897   9.323  1.00 11.81           O
ATOM     86  N   GLY A  16      12.057  -4.157   9.072  1.00 11.39           N
ATOM     87  CA  GLY A  16      12.785  -4.999  10.001  1.00 11.85           C
ATOM     88  C   GLY A  16      14.211  -5.178   9.457  1.00 12.25           C
ATOM     89  O   GLY A  16      15.226  -4.805  10.116  1.00 12.44           O
ATOM     90  N   MET A  17      14.350  -5.542   8.161  1.00 12.27           N
ATOM     91  CA  MET A  17      15.541  -5.607   7.364  1.00 12.52           C
ATOM     92  C   MET A  17      16.257  -4.229   7.181  1.00 12.50           C
ATOM     93  O   MET A  17      17.473  -4.124   7.467  1.00 12.55           O
ATOM     94  CB  MET A  17      15.153  -6.280   6.017  1.00 12.62           C
ATOM     95  CG  MET A  17      14.619  -7.786   6.129  1.00 13.72           C
ATOM     96  SD  MET A  17      15.966  -8.931   6.175  1.00 17.38           S
ATOM     97  CE  MET A  17      16.057  -9.502   7.967  1.00 20.21           C
ATOM     98  N   ALA A  18      15.493  -3.162   6.947  1.00 12.05           N
ATOM     99  CA  ALA A  18      15.981  -1.798   6.866  1.00 12.24           C
ATOM    100  C   ALA A  18      16.658  -1.331   8.171  1.00 12.47           C
ATOM    101  O   ALA A  18      17.648  -0.626   8.141  1.00 12.68           O
ATOM    102  CB  ALA A  18      14.885  -0.906   6.536  1.00 12.22           C
ATOM    103  N   ALA A  19      16.066  -1.606   9.336  1.00 12.39           N
ATOM    104  CA  ALA A  19      16.649  -1.364  10.667  1.00 12.70           C
ATOM    105  C   ALA A  19      17.905  -2.237  10.978  1.00 13.11           C
ATOM    106  O   ALA A  19      18.965  -1.733  11.272  1.00 13.40           O
ATOM    107  CB  ALA A  19      15.588  -1.468  11.673  1.00 12.80           C
ATOM    108  N   ALA A  20      17.677  -3.540  10.985  1.00 13.40           N
ATOM    109  CA  ALA A  20      18.691  -4.521  11.212  1.00 13.58           C
ATOM    110  C   ALA A  20      20.046  -4.319  10.522  1.00 13.99           C
ATOM    111  O   ALA A  20      21.028  -4.682  11.101  1.00 14.32           O
ATOM    112  CB  ALA A  20      18.232  -5.947  10.867  1.00 13.73           C
ATOM    113  N   LYS A  21      20.022  -3.821   9.313  1.00 14.08           N
ATOM    114  CA  LYS A  21      21.172  -3.715   8.401  1.00 14.22           C
ATOM    115  C   LYS A  21      22.007  -2.506   8.934  1.00 14.38           C
ATOM    116  O   LYS A  21      23.278  -2.562   8.885  1.00 14.49           O
ATOM    117  CB  LYS A  21      20.696  -3.525   6.969  1.00 14.22           C
ATOM    118  CG  LYS A  21      21.799  -3.043   6.011  1.00 14.92           C
ATOM    119  CD  LYS A  21      23.059  -3.900   5.951  1.00 13.87           C
ATOM    120  CE  LYS A  21      23.931  -3.626   4.744  1.00 13.98           C
ATOM    121  NZ  LYS A  21      24.515  -2.304   4.666  1.00 13.53           N
ATOM    122  N   LEU A  22      21.398  -1.390   9.336  1.00 14.50           N
ATOM    123  CA  LEU A  22      21.986  -0.133   9.813  1.00 14.94           C
ATOM    124  C   LEU A  22      22.749  -0.484  11.147  1.00 15.50           C
ATOM    125  O   LEU A  22      23.956  -0.172  11.289  1.00 15.81           O
ATOM    126  CB  LEU A  22      20.895   0.949   9.982  1.00 14.70           C
ATOM    127  CG  LEU A  22      21.348   2.163  10.787  1.00 14.96           C
ATOM    128  CD1 LEU A  22      22.396   2.996  10.071  1.00 15.40           C
ATOM    129  CD2 LEU A  22      20.144   3.057  11.140  1.00 14.87           C
ATOM    130  N   LEU A  23      22.139  -1.261  12.003  1.00 15.83           N
ATOM    131  CA  LEU A  23      22.779  -1.739  13.270  1.00 16.46           C
ATOM    132  C   LEU A  23      23.942  -2.622  13.008  1.00 16.85           C
ATOM    133  O   LEU A  23      24.920  -2.620  13.795  1.00 17.10           O
ATOM    134  CB  LEU A  23      21.632  -2.444  14.080  1.00 16.32           C
ATOM    135  CG  LEU A  23      20.471  -1.551  14.566  1.00 16.61           C
ATOM    136  CD1 LEU A  23      19.286  -2.403  15.145  1.00 16.85           C
ATOM    137  CD2 LEU A  23      21.088  -0.459  15.456  1.00 17.09           C
ATOM    138  N   HIS A  24      23.885  -3.281  11.909  1.00 17.19           N
ATOM    139  CA  HIS A  24      24.890  -4.322  11.526  1.00 17.72           C
ATOM    140  C   HIS A  24      26.140  -3.517  11.165  1.00 18.03           C
ATOM    141  O   HIS A  24      27.201  -3.792  11.675  1.00 18.14           O
ATOM    142  CB  HIS A  24      24.318  -5.299  10.470  1.00 17.77           C
ATOM    143  CG  HIS A  24      25.150  -6.542  10.212  1.00 18.41           C
ATOM    144  CD2 HIS A  24      25.312  -7.803  10.726  1.00 18.85           C
ATOM    145  ND1 HIS A  24      26.037  -6.502   9.198  1.00 19.40           N
ATOM    146  CE1 HIS A  24      26.560  -7.724   9.107  1.00 19.68           C
ATOM    147  NE2 HIS A  24      26.152  -8.569   9.984  1.00 18.93           N
ATOM    148  N   ASP A  25      26.004  -2.408  10.422  1.00 18.17           N
ATOM    149  CA  ASP A  25      26.973  -1.429   9.867  1.00 18.68           C
ATOM    150  C   ASP A  25      27.593  -0.587  11.079  1.00 19.22           C
ATOM    151  O   ASP A  25      28.527   0.135  10.847  1.00 19.61           O
ATOM    152  CB  ASP A  25      26.440  -0.354   8.848  1.00 18.16           C
ATOM    153  CG  ASP A  25      25.851  -0.781   7.448  1.00 18.39           C
ATOM    154  OD1 ASP A  25      25.266   0.069   6.716  1.00 17.28           O
ATOM    155  OD2 ASP A  25      26.293  -1.870   6.906  1.00 17.71           O
ATOM    156  N   SER A  26      27.026  -0.669  12.262  1.00 19.82           N
ATOM    157  CA  SER A  26      27.414   0.068  13.503  1.00 20.67           C
ATOM    158  C   SER A  26      28.100  -0.830  14.575  1.00 20.70           C
ATOM    159  O   SER A  26      28.525  -0.318  15.626  1.00 21.24           O
ATOM    160  CB  SER A  26      26.104   0.650  14.050  1.00 20.89           C
ATOM    161  OG  SER A  26      25.370   1.504  13.141  1.00 22.88           O
ATOM    162  N   GLY A  27      28.301  -2.087  14.264  1.00 20.60           N
ATOM    163  CA  GLY A  27      28.982  -3.103  14.971  1.00 20.68           C
ATOM    164  C   GLY A  27      28.222  -3.684  16.117  1.00 20.63           C
ATOM    165  O   GLY A  27      28.724  -4.253  17.027  1.00 20.88           O
ATOM    166  N   LEU A  28      26.874  -3.563  16.116  1.00 20.28           N
ATOM    167  CA  LEU A  28      25.976  -4.240  17.076  1.00 20.21           C
ATOM    168  C   LEU A  28      25.789  -5.686  16.738  1.00 19.91           C
ATOM    169  O   LEU A  28      25.556  -5.970  15.554  1.00 19.88           O
ATOM    170  CB  LEU A  28      24.580  -3.537  17.111  1.00 20.33           C
ATOM    171  CG  LEU A  28      24.408  -2.582  18.290  1.00 20.76           C
ATOM    172  CD1 LEU A  28      25.320  -1.291  18.261  1.00 22.05           C
ATOM    173  CD2 LEU A  28      22.915  -2.188  18.593  1.00 21.89           C
ATOM    174  N   ASN A  29      25.694  -6.584  17.773  1.00 19.70           N
ATOM    175  CA  ASN A  29      25.231  -7.960  17.540  1.00 19.59           C
ATOM    176  C   ASN A  29      23.748  -7.946  17.636  1.00 19.06           C
ATOM    177  O   ASN A  29      23.164  -8.536  18.499  1.00 18.79           O
ATOM    178  CB  ASN A  29      25.921  -8.783  18.622  1.00 20.11           C
ATOM    179  CG  ASN A  29      25.865 -10.298  18.601  1.00 21.84           C
ATOM    180  ND2 ASN A  29      25.447 -10.922  19.665  1.00 23.62           N
ATOM    181  OD1 ASN A  29      26.010 -10.871  17.547  1.00 24.07           O
ATOM    182  N   VAL A  30      23.125  -7.252  16.715  1.00 18.69           N
ATOM    183  CA  VAL A  30      21.774  -7.254  16.310  1.00 18.08           C
ATOM    184  C   VAL A  30      21.369  -8.682  15.916  1.00 17.53           C
ATOM    185  O   VAL A  30      22.204  -9.380  15.352  1.00 17.45           O
ATOM    186  CB  VAL A  30      21.598  -6.288  15.082  1.00 18.04           C
ATOM    187  CG1 VAL A  30      22.603  -6.498  13.946  1.00 18.71           C
ATOM    188  CG2 VAL A  30      20.191  -6.193  14.467  1.00 18.45           C
ATOM    189  N   VAL A  31      20.104  -8.978  16.161  1.00 16.95           N
ATOM    190  CA  VAL A  31      19.452 -10.234  15.808  1.00 16.61           C
ATOM    191  C   VAL A  31      18.063  -9.986  15.305  1.00 16.21           C
ATOM    192  O   VAL A  31      17.294  -9.139  15.851  1.00 16.47           O
ATOM    193  CB  VAL A  31      19.389 -11.309  16.957  1.00 16.85           C
ATOM    194  CG1 VAL A  31      18.594 -12.622  16.675  1.00 17.50           C
ATOM    195  CG2 VAL A  31      20.764 -11.694  17.433  1.00 16.90           C
ATOM    196  N   VAL A  32      17.707 -10.721  14.207  1.00 15.43           N
ATOM    197  CA  VAL A  32      16.320 -10.700  13.710  1.00 14.69           C
ATOM    198  C   VAL A  32      15.632 -12.069  14.054  1.00 14.44           C
ATOM    199  O   VAL A  32      16.185 -13.126  13.767  1.00 14.24           O
ATOM    200  CB  VAL A  32      16.237 -10.395  12.179  1.00 14.72           C
ATOM    201  CG1 VAL A  32      14.783 -10.213  11.659  1.00 14.56           C
ATOM    202  CG2 VAL A  32      17.056  -9.192  11.928  1.00 13.98           C
ATOM    203  N   LEU A  33      14.369 -11.969  14.534  1.00 13.92           N
ATOM    204  CA  LEU A  33      13.482 -13.117  14.635  1.00 13.78           C
ATOM    205  C   LEU A  33      12.257 -12.768  13.809  1.00 13.72           C
ATOM    206  O   LEU A  33      11.961 -11.603  13.777  1.00 14.00           O
ATOM    207  CB  LEU A  33      12.881 -13.255  16.059  1.00 13.69           C
ATOM    208  CG  LEU A  33      13.841 -13.759  17.149  1.00 13.80           C
ATOM    209  CD1 LEU A  33      13.257 -13.671  18.520  1.00 14.16           C
ATOM    210  CD2 LEU A  33      14.215 -15.248  16.872  1.00 14.92           C
ATOM    211  N   GLU A  34      11.619 -13.794  13.246  1.00 13.81           N
ATOM    212  CA  GLU A  34      10.533 -13.689  12.284  1.00 13.30           C
ATOM    213  C   GLU A  34       9.641 -14.954  12.369  1.00 13.24           C
ATOM    214  O   GLU A  34      10.166 -16.049  12.458  1.00 13.13           O
ATOM    215  CB  GLU A  34      11.053 -13.249  10.891  1.00 13.40           C
ATOM    216  CG  GLU A  34      10.096 -13.552   9.756  1.00 13.20           C
ATOM    217  CD  GLU A  34       8.877 -12.602   9.527  1.00 12.64           C
ATOM    218  OE1 GLU A  34       7.760 -13.084   9.805  1.00 11.80           O
ATOM    219  OE2 GLU A  34       8.913 -11.474   9.050  1.00 13.16           O
ATOM    220  N   ALA A  35       8.357 -14.744  12.522  1.00 12.79           N
ATOM    221  CA  ALA A  35       7.169 -15.754  12.526  1.00 12.79           C
ATOM    222  C   ALA A  35       7.041 -16.647  11.323  1.00 12.70           C
ATOM    223  O   ALA A  35       6.699 -17.823  11.513  1.00 12.56           O
ATOM    224  CB  ALA A  35       5.819 -14.984  12.814  1.00 12.76           C
ATOM    225  N   ARG A  36       7.276 -16.077  10.118  1.00 13.00           N
ATOM    226  CA  ARG A  36       7.235 -16.811   8.848  1.00 13.36           C
ATOM    227  C   ARG A  36       8.493 -17.650   8.647  1.00 13.86           C
ATOM    228  O   ARG A  36       9.470 -17.444   9.339  1.00 13.80           O
ATOM    229  CB  ARG A  36       7.162 -15.764   7.750  1.00 12.91           C
ATOM    230  CG  ARG A  36       5.922 -14.964   7.734  1.00 12.87           C
ATOM    231  CD  ARG A  36       5.660 -14.216   6.357  1.00 11.74           C
ATOM    232  NE  ARG A  36       4.250 -13.813   6.022  1.00 11.63           N
ATOM    233  CZ  ARG A  36       3.396 -12.791   6.444  1.00 11.48           C
ATOM    234  NH1 ARG A  36       3.793 -11.883   7.362  1.00 12.11           N
ATOM    235  NH2 ARG A  36       2.183 -12.999   6.021  1.00 12.54           N
ATOM    236  N   ASP A  37       8.419 -18.553   7.689  1.00 14.21           N
ATOM    237  CA  ASP A  37       9.526 -19.283   7.062  1.00 14.89           C
ATOM    238  C   ASP A  37      10.350 -18.424   6.033  1.00 14.91           C
ATOM    239  O   ASP A  37      11.218 -18.951   5.412  1.00 15.09           O
ATOM    240  CB  ASP A  37       9.114 -20.678   6.568  1.00 15.37           C
ATOM    241  CG  ASP A  37       8.495 -20.789   5.185  1.00 17.25           C
ATOM    242  OD1 ASP A  37       9.294 -21.287   4.394  1.00 19.01           O
ATOM    243  OD2 ASP A  37       7.493 -20.181   4.860  1.00 20.04           O
ATOM    244  N   ARG A  38      10.055 -17.121   5.914  1.00 14.56           N
ATOM    245  CA  ARG A  38      10.497 -16.219   4.862  1.00 14.53           C
ATOM    246  C   ARG A  38      10.885 -14.846   5.516  1.00 14.22           C
ATOM    247  O   ARG A  38      10.354 -14.483   6.568  1.00 14.47           O
ATOM    248  CB  ARG A  38       9.350 -16.047   3.843  1.00 14.46           C
ATOM    249  CG  ARG A  38       9.228 -17.238   2.814  1.00 14.72           C
ATOM    250  CD  ARG A  38       7.863 -17.353   2.055  1.00 14.66           C
ATOM    251  NE  ARG A  38       6.766 -17.801   2.898  1.00 14.30           N
ATOM    252  CZ  ARG A  38       5.579 -17.151   3.197  1.00 14.35           C
ATOM    253  NH1 ARG A  38       5.277 -15.854   2.959  1.00 13.78           N
ATOM    254  NH2 ARG A  38       4.707 -17.900   3.837  1.00 12.87           N
ATOM    255  N   VAL A  39      11.794 -14.125   4.923  1.00 14.05           N
ATOM    256  CA  VAL A  39      11.906 -12.649   5.108  1.00 13.49           C
ATOM    257  C   VAL A  39      11.148 -11.914   4.012  1.00 13.42           C
ATOM    258  O   VAL A  39      10.871 -12.557   2.959  1.00 13.71           O
ATOM    259  CB  VAL A  39      13.405 -12.235   5.066  1.00 13.68           C
ATOM    260  CG1 VAL A  39      14.175 -12.624   6.338  1.00 14.09           C
ATOM    261  CG2 VAL A  39      14.186 -12.857   3.911  1.00 13.44           C
ATOM    262  N   GLY A  40      10.848 -10.615   4.222  1.00 12.89           N
ATOM    263  CA  GLY A  40      10.283  -9.710   3.216  1.00 12.19           C
ATOM    264  C   GLY A  40       8.807  -9.541   3.350  1.00 11.52           C
ATOM    265  O   GLY A  40       8.236  -8.768   2.609  1.00 11.97           O
ATOM    266  N   GLY A  41       8.172 -10.230   4.229  1.00 11.20           N
ATOM    267  CA  GLY A  41       6.764 -10.248   4.646  1.00 10.83           C
ATOM    268  C   GLY A  41       5.753 -10.148   3.464  1.00 10.45           C
ATOM    269  O   GLY A  41       5.771 -11.114   2.685  1.00 10.60           O
ATOM    270  N   ARG A  42       4.974  -9.117   3.377  1.00 10.54           N
ATOM    271  CA  ARG A  42       3.976  -8.857   2.368  1.00  9.99           C
ATOM    272  C   ARG A  42       4.428  -8.664   0.882  1.00 10.33           C
ATOM    273  O   ARG A  42       3.624  -8.338   0.050  1.00 10.46           O
ATOM    274  CB  ARG A  42       3.131  -7.685   2.889  1.00 10.10           C
ATOM    275  CG  ARG A  42       2.127  -8.088   3.898  1.00  9.46           C
ATOM    276  CD  ARG A  42       1.360  -6.919   4.548  1.00 10.50           C
ATOM    277  NE  ARG A  42       2.297  -6.037   5.353  1.00 11.05           N
ATOM    278  CZ  ARG A  42       1.997  -4.907   6.066  1.00 11.80           C
ATOM    279  NH1 ARG A  42       0.753  -4.569   6.220  1.00 11.66           N
ATOM    280  NH2 ARG A  42       2.924  -4.129   6.653  1.00 11.75           N
ATOM    281  N   THR A  43       5.683  -8.913   0.446  1.00 10.58           N
ATOM    282  CA  THR A  43       6.053  -8.911  -0.961  1.00 10.51           C
ATOM    283  C   THR A  43       5.953 -10.276  -1.588  1.00 11.08           C
ATOM    284  O   THR A  43       5.002 -10.435  -2.399  1.00 11.14           O
ATOM    285  CB  THR A  43       7.527  -8.418  -1.076  1.00 10.73           C
ATOM    286  CG2 THR A  43       7.633  -6.807  -0.781  1.00 10.90           C
ATOM    287  OG1 THR A  43       8.299  -9.021  -0.012  1.00 11.85           O
ATOM    288  N   TYR A  44       6.787 -11.206  -1.030  1.00 11.18           N
ATOM    289  CA  TYR A  44       6.702 -12.650  -1.340  1.00 11.75           C
ATOM    290  C   TYR A  44       7.002 -12.941  -2.798  1.00 11.45           C
ATOM    291  O   TYR A  44       6.084 -13.284  -3.607  1.00 11.41           O
ATOM    292  CB  TYR A  44       5.392 -13.208  -0.724  1.00 12.79           C
ATOM    293  CG  TYR A  44       5.143 -14.712  -0.640  1.00 14.37           C
ATOM    294  CD1 TYR A  44       6.171 -15.682  -0.864  1.00 16.05           C
ATOM    295  CD2 TYR A  44       3.923 -15.192  -0.211  1.00 17.02           C
ATOM    296  CE1 TYR A  44       5.945 -17.049  -0.931  1.00 16.94           C
ATOM    297  CE2 TYR A  44       3.652 -16.574  -0.284  1.00 17.14           C
ATOM    298  CZ  TYR A  44       4.643 -17.535  -0.620  1.00 17.23           C
ATOM    299  OH  TYR A  44       4.386 -18.857  -0.630  1.00 18.36           O
ATOM    300  N   THR A  45       8.268 -12.857  -3.275  1.00 11.09           N
ATOM    301  CA  THR A  45       8.814 -13.214  -4.610  1.00 11.16           C
ATOM    302  C   THR A  45       8.973 -14.730  -4.683  1.00 11.46           C
ATOM    303  O   THR A  45       9.854 -15.354  -4.064  1.00 11.38           O
ATOM    304  CB  THR A  45      10.133 -12.547  -4.899  1.00 11.14           C
ATOM    305  CG2 THR A  45      10.937 -12.934  -6.241  1.00 10.88           C
ATOM    306  OG1 THR A  45      10.007 -11.055  -4.824  1.00 11.35           O
ATOM    307  N   LEU A  46       8.107 -15.237  -5.604  1.00 12.00           N
ATOM    308  CA  LEU A  46       7.884 -16.670  -5.683  1.00 12.74           C
ATOM    309  C   LEU A  46       8.580 -17.181  -6.956  1.00 13.04           C
ATOM    310  O   LEU A  46       8.152 -17.029  -8.120  1.00 13.25           O
ATOM    311  CB  LEU A  46       6.375 -16.869  -5.915  1.00 13.02           C
ATOM    312  CG  LEU A  46       5.886 -18.278  -5.774  1.00 13.79           C
ATOM    313  CD1 LEU A  46       6.070 -18.856  -4.313  1.00 16.23           C
ATOM    314  CD2 LEU A  46       4.510 -18.470  -6.425  1.00 14.07           C
ATOM    315  N   ARG A  47       9.708 -17.879  -6.837  1.00 13.38           N
ATOM    316  CA  ARG A  47      10.573 -18.284  -7.983  1.00 13.80           C
ATOM    317  C   ARG A  47      10.219 -19.743  -8.460  1.00 14.07           C
ATOM    318  O   ARG A  47      11.071 -20.649  -8.410  1.00 13.83           O
ATOM    319  CB  ARG A  47      12.042 -18.237  -7.615  1.00 13.78           C
ATOM    320  CG  ARG A  47      12.536 -16.738  -7.411  1.00 14.93           C
ATOM    321  CD  ARG A  47      14.070 -16.682  -7.245  1.00 16.41           C
ATOM    322  NE  ARG A  47      14.488 -15.370  -6.855  1.00 16.42           N
ATOM    323  CZ  ARG A  47      14.587 -14.806  -5.618  1.00 16.68           C
ATOM    324  NH1 ARG A  47      14.027 -15.399  -4.583  1.00 16.92           N
ATOM    325  NH2 ARG A  47      15.173 -13.616  -5.543  1.00 15.75           N
ATOM    326  N   ASN A  48       9.083 -19.869  -9.145  1.00 14.36           N
ATOM    327  CA  ASN A  48       8.729 -21.076  -9.906  1.00 14.77           C
ATOM    328  C   ASN A  48       9.299 -20.899 -11.317  1.00 15.54           C
ATOM    329  O   ASN A  48       8.806 -19.976 -11.993  1.00 15.35           O
ATOM    330  CB  ASN A  48       7.181 -21.305  -9.868  1.00 14.66           C
ATOM    331  CG  ASN A  48       6.573 -21.756  -8.554  1.00 15.07           C
ATOM    332  ND2 ASN A  48       5.255 -21.477  -8.321  1.00 14.82           N
ATOM    333  OD1 ASN A  48       7.227 -22.328  -7.683  1.00 13.28           O
ATOM    334  N   GLN A  49      10.365 -21.713 -11.678  1.00 16.34           N
ATOM    335  CA  GLN A  49      10.994 -21.721 -12.964  1.00 17.61           C
ATOM    336  C   GLN A  49      10.184 -21.446 -14.190  1.00 17.13           C
ATOM    337  O   GLN A  49      10.747 -20.767 -15.063  1.00 17.56           O
ATOM    338  CB  GLN A  49      11.756 -23.036 -13.256  1.00 18.10           C
ATOM    339  CG  GLN A  49      13.097 -23.201 -12.549  1.00 23.10           C
ATOM    340  CD  GLN A  49      14.130 -22.163 -13.055  1.00 27.76           C
ATOM    341  NE2 GLN A  49      15.058 -21.884 -12.129  1.00 29.31           N
ATOM    342  OE1 GLN A  49      14.080 -21.665 -14.161  1.00 31.03           O
ATOM    343  N   LYS A  50       8.965 -21.969 -14.251  1.00 16.72           N
ATOM    344  CA  LYS A  50       8.018 -21.893 -15.328  1.00 16.50           C
ATOM    345  C   LYS A  50       7.606 -20.423 -15.628  1.00 15.92           C
ATOM    346  O   LYS A  50       7.461 -20.029 -16.760  1.00 16.10           O
ATOM    347  CB  LYS A  50       6.915 -22.790 -15.056  1.00 16.80           C
ATOM    348  CG  LYS A  50       6.056 -22.328 -13.868  1.00 18.39           C
ATOM    349  CD  LYS A  50       5.125 -23.530 -13.419  1.00 21.88           C
ATOM    350  CE  LYS A  50       4.203 -23.114 -12.267  1.00 24.37           C
ATOM    351  NZ  LYS A  50       3.350 -24.222 -11.794  1.00 26.78           N
ATOM    352  N   VAL A  51       7.463 -19.648 -14.572  1.00 15.02           N
ATOM    353  CA  VAL A  51       7.141 -18.182 -14.738  1.00 14.18           C
ATOM    354  C   VAL A  51       8.337 -17.275 -14.297  1.00 13.75           C
ATOM    355  O   VAL A  51       8.316 -16.036 -14.361  1.00 13.34           O
ATOM    356  CB  VAL A  51       5.849 -17.884 -13.844  1.00 14.27           C
ATOM    357  CG1 VAL A  51       4.579 -18.496 -14.380  1.00 14.36           C
ATOM    358  CG2 VAL A  51       5.980 -18.102 -12.326  1.00 13.60           C
ATOM    359  N   LYS A  52       9.449 -17.920 -13.923  1.00 13.36           N
ATOM    360  CA  LYS A  52      10.727 -17.517 -13.417  1.00 13.29           C
ATOM    361  C   LYS A  52      10.671 -16.770 -12.074  1.00 12.84           C
ATOM    362  O   LYS A  52      11.530 -16.985 -11.246  1.00 12.82           O
ATOM    363  CB  LYS A  52      11.458 -16.555 -14.382  1.00 13.54           C
ATOM    364  CG  LYS A  52      12.164 -17.111 -15.615  1.00 15.96           C
ATOM    365  CD  LYS A  52      13.348 -18.110 -15.318  1.00 21.09           C
ATOM    366  CE  LYS A  52      14.215 -18.564 -16.553  1.00 22.86           C
ATOM    367  NZ  LYS A  52      15.342 -19.392 -16.198  1.00 23.80           N
ATOM    368  N   TYR A  53       9.676 -15.839 -11.916  1.00 12.35           N
ATOM    369  CA  TYR A  53       9.534 -15.055 -10.714  1.00 11.57           C
ATOM    370  C   TYR A  53       8.112 -14.376 -10.871  1.00 11.36           C
ATOM    371  O   TYR A  53       7.608 -14.089 -11.904  1.00 11.53           O
ATOM    372  CB  TYR A  53      10.717 -14.157 -10.384  1.00 11.99           C
ATOM    373  CG  TYR A  53      10.993 -12.994 -11.384  1.00 12.01           C
ATOM    374  CD1 TYR A  53      10.503 -11.754 -11.156  1.00 12.07           C
ATOM    375  CD2 TYR A  53      11.898 -13.188 -12.381  1.00 11.16           C
ATOM    376  CE1 TYR A  53      10.955 -10.654 -11.994  1.00 11.95           C
ATOM    377  CE2 TYR A  53      12.349 -12.162 -13.251  1.00 11.62           C
ATOM    378  CZ  TYR A  53      11.927 -10.783 -12.952  1.00 12.03           C
ATOM    379  OH  TYR A  53      12.367  -9.720 -13.651  1.00 12.67           O
ATOM    380  N   VAL A  54       7.516 -14.189  -9.745  1.00 10.88           N
ATOM    381  CA  VAL A  54       6.298 -13.410  -9.615  1.00 10.82           C
ATOM    382  C   VAL A  54       6.216 -13.021  -8.128  1.00 10.85           C
ATOM    383  O   VAL A  54       6.604 -13.781  -7.276  1.00 11.09           O
ATOM    384  CB  VAL A  54       4.993 -14.256  -9.999  1.00 10.65           C
ATOM    385  CG1 VAL A  54       4.567 -15.398  -9.051  1.00 11.04           C
ATOM    386  CG2 VAL A  54       3.779 -13.338 -10.202  1.00 10.85           C
ATOM    387  N   ASP A  55       5.829 -11.802  -7.880  1.00 10.97           N
ATOM    388  CA  ASP A  55       5.642 -11.179  -6.540  1.00 10.92           C
ATOM    389  C   ASP A  55       4.164 -11.337  -6.145  1.00 11.07           C
ATOM    390  O   ASP A  55       3.335 -10.677  -6.735  1.00 11.20           O
ATOM    391  CB  ASP A  55       6.179  -9.691  -6.452  1.00 11.00           C
ATOM    392  CG  ASP A  55       7.550  -9.363  -6.956  1.00 11.14           C
ATOM    393  OD1 ASP A  55       8.385 -10.286  -6.934  1.00 11.85           O
ATOM    394  OD2 ASP A  55       7.857  -8.159  -7.054  1.00 11.63           O
ATOM    395  N   LEU A  56       3.878 -12.100  -5.162  1.00 10.75           N
ATOM    396  CA  LEU A  56       2.501 -12.282  -4.717  1.00 10.89           C
ATOM    397  C   LEU A  56       1.831 -11.038  -4.190  1.00 10.64           C
ATOM    398  O   LEU A  56       0.619 -11.014  -3.938  1.00 10.63           O
ATOM    399  CB  LEU A  56       2.345 -13.556  -3.874  1.00 11.34           C
ATOM    400  CG  LEU A  56       2.677 -14.955  -4.602  1.00 12.13           C
ATOM    401  CD1 LEU A  56       2.977 -16.148  -3.635  1.00 13.83           C
ATOM    402  CD2 LEU A  56       1.606 -15.312  -5.593  1.00 13.46           C
ATOM    403  N   GLY A  57       2.565  -9.943  -3.973  1.00 10.35           N
ATOM    404  CA  GLY A  57       2.136  -8.573  -3.620  1.00 10.23           C
ATOM    405  C   GLY A  57       3.248  -7.656  -4.000  1.00 10.05           C
ATOM    406  O   GLY A  57       3.710  -7.745  -5.133  1.00 10.38           O
ATOM    407  N   GLY A  58       3.641  -6.779  -3.054  1.00  9.85           N
ATOM    408  CA  GLY A  58       4.724  -5.838  -3.253  1.00  9.76           C
ATOM    409  C   GLY A  58       4.783  -5.051  -4.590  1.00  9.93           C
ATOM    410  O   GLY A  58       3.705  -4.609  -5.027  1.00  9.97           O
ATOM    411  N   SER A  59       6.017  -4.950  -5.142  1.00  9.76           N
ATOM    412  CA  SER A  59       6.438  -4.210  -6.364  1.00  9.99           C
ATOM    413  C   SER A  59       5.960  -2.728  -6.354  1.00  9.97           C
ATOM    414  O   SER A  59       5.446  -2.244  -5.347  1.00 10.06           O
ATOM    415  CB  SER A  59       5.699  -4.901  -7.530  1.00 10.07           C
ATOM    416  OG  SER A  59       6.303  -4.567  -8.742  1.00 10.77           O
ATOM    417  N   TYR A  60       6.173  -2.007  -7.484  1.00  9.73           N
ATOM    418  CA  TYR A  60       5.648  -0.652  -7.688  1.00  9.74           C
ATOM    419  C   TYR A  60       6.194   0.522  -6.747  1.00  9.84           C
ATOM    420  O   TYR A  60       5.546   0.925  -5.771  1.00  9.95           O
ATOM    421  CB  TYR A  60       4.069  -0.697  -7.612  1.00 10.15           C
ATOM    422  CG  TYR A  60       3.468  -1.524  -8.664  1.00 10.07           C
ATOM    423  CD1 TYR A  60       3.584  -1.197 -10.036  1.00 10.03           C
ATOM    424  CD2 TYR A  60       2.854  -2.739  -8.331  1.00 10.74           C
ATOM    425  CE1 TYR A  60       3.025  -1.983 -11.034  1.00 10.31           C
ATOM    426  CE2 TYR A  60       2.499  -3.674  -9.319  1.00  9.86           C
ATOM    427  CZ  TYR A  60       2.523  -3.257 -10.676  1.00 10.76           C
ATOM    428  OH  TYR A  60       2.115  -4.119 -11.617  1.00 11.53           O
ATOM    429  N   VAL A  61       7.286   1.068  -7.298  1.00  9.74           N
ATOM    430  CA  VAL A  61       7.889   2.337  -6.857  1.00  9.72           C
ATOM    431  C   VAL A  61       7.715   3.482  -7.905  1.00  9.79           C
ATOM    432  O   VAL A  61       7.294   3.167  -9.041  1.00 10.10           O
ATOM    433  CB  VAL A  61       9.425   2.022  -6.641  1.00  9.62           C
ATOM    434  CG1 VAL A  61       9.761   0.801  -5.690  1.00  9.92           C
ATOM    435  CG2 VAL A  61      10.348   2.124  -7.797  1.00 10.09           C
ATOM    436  N   GLY A  62       7.988   4.675  -7.456  1.00 10.02           N
ATOM    437  CA  GLY A  62       7.867   5.831  -8.342  1.00 10.49           C
ATOM    438  C   GLY A  62       8.802   6.960  -7.942  1.00 10.95           C
ATOM    439  O   GLY A  62       9.567   6.801  -7.002  1.00 10.93           O
ATOM    440  N   PRO A  63       8.939   8.057  -8.712  1.00 11.45           N
ATOM    441  CA  PRO A  63       9.764   9.204  -8.341  1.00 11.80           C
ATOM    442  C   PRO A  63       9.385   9.853  -6.997  1.00 11.80           C
ATOM    443  O   PRO A  63       8.233   9.856  -6.557  1.00 11.77           O
ATOM    444  CB  PRO A  63       9.662  10.207  -9.461  1.00 11.77           C
ATOM    445  CG  PRO A  63       9.074   9.429 -10.602  1.00 12.47           C
ATOM    446  CD  PRO A  63       8.369   8.203  -9.982  1.00 11.48           C
ATOM    447  N   THR A  64      10.469  10.334  -6.354  1.00 11.93           N
ATOM    448  CA  THR A  64      10.477  10.808  -4.972  1.00 11.57           C
ATOM    449  C   THR A  64      10.277   9.632  -3.961  1.00 11.42           C
ATOM    450  O   THR A  64       9.579   9.852  -2.974  1.00 11.97           O
ATOM    451  CB  THR A  64       9.568  12.089  -4.696  1.00 12.00           C
ATOM    452  CG2 THR A  64       9.707  13.153  -5.762  1.00 11.47           C
ATOM    453  OG1 THR A  64       8.185  11.743  -4.536  1.00 11.80           O
ATOM    454  N   GLN A  65      10.799   8.447  -4.262  1.00 10.96           N
ATOM    455  CA  GLN A  65      10.832   7.369  -3.278  1.00 10.87           C
ATOM    456  C   GLN A  65      12.250   6.902  -3.163  1.00 11.13           C
ATOM    457  O   GLN A  65      12.681   5.917  -3.824  1.00 11.07           O
ATOM    458  CB  GLN A  65       9.982   6.236  -3.780  1.00 10.85           C
ATOM    459  CG  GLN A  65       8.444   6.633  -3.756  1.00 10.67           C
ATOM    460  CD  GLN A  65       7.450   5.432  -3.896  1.00 10.85           C
ATOM    461  NE2 GLN A  65       6.197   5.741  -3.960  1.00 10.74           N
ATOM    462  OE1 GLN A  65       7.730   4.290  -3.741  1.00 11.23           O
ATOM    463  N   ASN A  66      13.040   7.777  -2.601  1.00 11.48           N
ATOM    464  CA  ASN A  66      14.463   7.873  -2.773  1.00 11.99           C
ATOM    465  C   ASN A  66      15.233   6.928  -1.900  1.00 12.16           C
ATOM    466  O   ASN A  66      16.355   6.699  -2.286  1.00 12.30           O
ATOM    467  CB  ASN A  66      14.918   9.362  -2.551  1.00 12.19           C
ATOM    468  CG  ASN A  66      14.487  10.299  -3.615  1.00 12.40           C
ATOM    469  ND2 ASN A  66      14.039  11.481  -3.179  1.00 13.19           N
ATOM    470  OD1 ASN A  66      14.611  10.032  -4.806  1.00 13.69           O
ATOM    471  N   ARG A  67      14.658   6.427  -0.782  1.00 12.30           N
ATOM    472  CA  ARG A  67      15.219   5.361   0.022  1.00 12.18           C
ATOM    473  C   ARG A  67      15.206   3.958  -0.586  1.00 12.08           C
ATOM    474  O   ARG A  67      16.274   3.339  -0.576  1.00 12.27           O
ATOM    475  CB  ARG A  67      14.521   5.355   1.347  1.00 12.30           C
ATOM    476  CG  ARG A  67      14.846   6.552   2.261  1.00 13.00           C
ATOM    477  CD  ARG A  67      13.975   6.472   3.454  1.00 14.71           C
ATOM    478  NE  ARG A  67      14.097   7.674   4.295  1.00 16.84           N
ATOM    479  CZ  ARG A  67      13.341   8.762   4.132  1.00 17.65           C
ATOM    480  NH1 ARG A  67      12.365   8.767   3.158  1.00 19.65           N
ATOM    481  NH2 ARG A  67      13.407   9.749   5.011  1.00 18.41           N
ATOM    482  N   ILE A  68      14.067   3.512  -1.173  1.00 11.98           N
ATOM    483  CA  ILE A  68      13.959   2.236  -1.794  1.00 11.79           C
ATOM    484  C   ILE A  68      14.785   2.193  -3.099  1.00 11.61           C
ATOM    485  O   ILE A  68      15.483   1.159  -3.280  1.00 12.05           O
ATOM    486  CB  ILE A  68      12.519   1.730  -2.044  1.00 11.84           C
ATOM    487  CG1 ILE A  68      12.524   0.197  -2.481  1.00 11.17           C
ATOM    488  CG2 ILE A  68      11.763   2.616  -3.012  1.00 11.72           C
ATOM    489  CD1 ILE A  68      13.001  -0.816  -1.391  1.00 11.52           C
ATOM    490  N   LEU A  69      14.741   3.243  -3.891  1.00 11.50           N
ATOM    491  CA  LEU A  69      15.814   3.445  -4.926  1.00 11.76           C
ATOM    492  C   LEU A  69      17.309   3.357  -4.409  1.00 11.98           C
ATOM    493  O   LEU A  69      18.158   2.957  -5.190  1.00 12.64           O
ATOM    494  CB  LEU A  69      15.402   4.784  -5.627  1.00 11.78           C
ATOM    495  CG  LEU A  69      14.122   4.841  -6.503  1.00 11.66           C
ATOM    496  CD1 LEU A  69      13.926   6.286  -7.094  1.00 11.92           C
ATOM    497  CD2 LEU A  69      13.964   3.764  -7.602  1.00 12.34           C
ATOM    498  N   ARG A  70      17.633   3.685  -3.216  1.00 12.16           N
ATOM    499  CA  ARG A  70      19.055   3.743  -2.710  1.00 11.95           C
ATOM    500  C   ARG A  70      19.382   2.306  -2.230  1.00 12.42           C
ATOM    501  O   ARG A  70      20.436   1.811  -2.565  1.00 11.99           O
ATOM    502  CB  ARG A  70      19.238   4.894  -1.753  1.00 12.28           C
ATOM    503  CG  ARG A  70      20.470   4.886  -0.848  1.00 12.21           C
ATOM    504  CD  ARG A  70      20.364   4.204   0.541  1.00 12.42           C
ATOM    505  NE  ARG A  70      19.447   4.712   1.498  1.00 12.69           N
ATOM    506  CZ  ARG A  70      19.018   4.188   2.660  1.00 12.89           C
ATOM    507  NH1 ARG A  70      19.456   3.077   3.157  1.00 12.33           N
ATOM    508  NH2 ARG A  70      18.146   4.854   3.383  1.00 13.36           N
ATOM    509  N   LEU A  71      18.474   1.775  -1.439  1.00 12.09           N
ATOM    510  CA  LEU A  71      18.444   0.407  -0.948  1.00 12.38           C
ATOM    511  C   LEU A  71      18.655  -0.637  -2.137  1.00 12.54           C
ATOM    512  O   LEU A  71      19.425  -1.550  -2.025  1.00 12.85           O
ATOM    513  CB  LEU A  71      17.178   0.126  -0.171  1.00 12.01           C
ATOM    514  CG  LEU A  71      17.093  -1.249   0.581  1.00 12.61           C
ATOM    515  CD1 LEU A  71      18.451  -1.494   1.359  1.00 13.12           C
ATOM    516  CD2 LEU A  71      15.768  -1.278   1.515  1.00 12.41           C
ATOM    517  N   ALA A  72      18.066  -0.270  -3.316  1.00 12.64           N
ATOM    518  CA  ALA A  72      18.310  -0.993  -4.601  1.00 13.00           C
ATOM    519  C   ALA A  72      19.733  -0.881  -5.060  1.00 13.30           C
ATOM    520  O   ALA A  72      20.433  -1.907  -5.141  1.00 13.59           O
ATOM    521  CB  ALA A  72      17.348  -0.616  -5.687  1.00 13.21           C
ATOM    522  N   LYS A  73      20.179   0.376  -5.241  1.00 13.34           N
ATOM    523  CA  LYS A  73      21.536   0.923  -5.665  1.00 13.78           C
ATOM    524  C   LYS A  73      22.707   0.253  -4.921  1.00 13.76           C
ATOM    525  O   LYS A  73      23.471  -0.436  -5.557  1.00 13.89           O
ATOM    526  CB  LYS A  73      21.609   2.437  -5.576  1.00 13.84           C
ATOM    527  CG  LYS A  73      22.844   3.082  -6.222  1.00 14.85           C
ATOM    528  CD  LYS A  73      23.277   2.723  -7.658  1.00 15.53           C
ATOM    529  CE  LYS A  73      22.269   3.385  -8.635  1.00 18.01           C
ATOM    530  NZ  LYS A  73      22.816   3.257  -9.989  1.00 20.39           N
ATOM    531  N   GLU A  74      22.789   0.386  -3.587  1.00 13.83           N
ATOM    532  CA  GLU A  74      23.902  -0.143  -2.818  1.00 14.08           C
ATOM    533  C   GLU A  74      23.886  -1.686  -2.796  1.00 13.96           C
ATOM    534  O   GLU A  74      24.936  -2.267  -2.641  1.00 14.01           O
ATOM    535  CB  GLU A  74      23.778   0.442  -1.395  1.00 14.01           C
ATOM    536  CG  GLU A  74      23.730   1.956  -1.349  1.00 15.34           C
ATOM    537  CD  GLU A  74      23.692   2.469   0.056  1.00 16.83           C
ATOM    538  OE1 GLU A  74      23.282   1.751   0.966  1.00 18.18           O
ATOM    539  OE2 GLU A  74      23.824   3.720   0.226  1.00 18.29           O
ATOM    540  N   LEU A  75      22.794  -2.330  -3.015  1.00 13.55           N
ATOM    541  CA  LEU A  75      22.572  -3.803  -3.003  1.00 13.86           C
ATOM    542  C   LEU A  75      22.772  -4.433  -4.385  1.00 13.92           C
ATOM    543  O   LEU A  75      22.762  -5.670  -4.472  1.00 14.23           O
ATOM    544  CB  LEU A  75      21.266  -4.342  -2.439  1.00 14.06           C
ATOM    545  CG  LEU A  75      21.166  -4.406  -0.886  1.00 14.04           C
ATOM    546  CD1 LEU A  75      19.680  -4.772  -0.461  1.00 14.04           C
ATOM    547  CD2 LEU A  75      22.209  -5.340  -0.223  1.00 14.13           C
ATOM    548  N   GLY A  76      23.018  -3.657  -5.424  1.00 14.04           N
ATOM    549  CA  GLY A  76      23.254  -4.178  -6.755  1.00 14.40           C
ATOM    550  C   GLY A  76      21.962  -4.653  -7.351  1.00 14.69           C
ATOM    551  O   GLY A  76      22.052  -5.465  -8.273  1.00 14.69           O
ATOM    552  N   LEU A  77      20.733  -4.076  -7.085  1.00 14.97           N
ATOM    553  CA  LEU A  77      19.509  -4.570  -7.645  1.00 15.16           C
ATOM    554  C   LEU A  77      19.048  -3.589  -8.696  1.00 15.53           C
ATOM    555  O   LEU A  77      19.452  -2.381  -8.650  1.00 15.88           O
ATOM    556  CB  LEU A  77      18.444  -4.843  -6.534  1.00 15.18           C
ATOM    557  CG  LEU A  77      18.979  -5.800  -5.444  1.00 15.26           C
ATOM    558  CD1 LEU A  77      18.106  -5.703  -4.216  1.00 16.21           C
ATOM    559  CD2 LEU A  77      19.051  -7.219  -5.988  1.00 15.56           C
ATOM    560  N   GLU A  78      18.236  -4.051  -9.666  1.00 15.93           N
ATOM    561  CA  GLU A  78      17.830  -3.256 -10.859  1.00 16.87           C
ATOM    562  C   GLU A  78      16.327  -3.114 -10.822  1.00 15.45           C
ATOM    563  O   GLU A  78      15.565  -4.024 -10.371  1.00 15.33           O
ATOM    564  CB  GLU A  78      18.310  -3.960 -12.139  1.00 16.73           C
ATOM    565  CG  GLU A  78      19.816  -4.188 -12.322  1.00 20.00           C
ATOM    566  CD  GLU A  78      20.626  -2.916 -12.690  1.00 21.05           C
ATOM    567  OE1 GLU A  78      20.061  -1.948 -13.256  1.00 26.30           O
ATOM    568  OE2 GLU A  78      21.800  -2.853 -12.162  1.00 27.14           O
ATOM    569  N   THR A  79      15.790  -2.050 -11.420  1.00 15.01           N
ATOM    570  CA  THR A  79      14.382  -1.807 -11.582  1.00 14.60           C
ATOM    571  C   THR A  79      14.076  -1.501 -13.016  1.00 14.41           C
ATOM    572  O   THR A  79      14.998  -1.337 -13.858  1.00 14.30           O
ATOM    573  CB  THR A  79      13.884  -0.525 -10.765  1.00 14.74           C
ATOM    574  CG2 THR A  79      13.995  -0.850  -9.227  1.00 14.98           C
ATOM    575  OG1 THR A  79      14.741   0.626 -11.003  1.00 14.41           O
ATOM    576  N   TYR A  80      12.803  -1.476 -13.449  1.00 13.96           N
ATOM    577  CA  TYR A  80      12.407  -1.253 -14.871  1.00 14.09           C
ATOM    578  C   TYR A  80      11.061  -0.581 -14.845  1.00 13.99           C
ATOM    579  O   TYR A  80      10.194  -0.975 -14.110  1.00 13.59           O
ATOM    580  CB  TYR A  80      12.371  -2.613 -15.612  1.00 14.52           C
ATOM    581  CG  TYR A  80      11.136  -3.536 -15.341  1.00 14.70           C
ATOM    582  CD1 TYR A  80       9.966  -3.371 -16.133  1.00 14.56           C
ATOM    583  CD2 TYR A  80      11.357  -4.625 -14.458  1.00 14.38           C
ATOM    584  CE1 TYR A  80       8.915  -4.325 -15.996  1.00 15.48           C
ATOM    585  CE2 TYR A  80      10.308  -5.570 -14.325  1.00 15.18           C
ATOM    586  CZ  TYR A  80       9.114  -5.410 -15.127  1.00 15.41           C
ATOM    587  OH  TYR A  80       8.181  -6.349 -15.033  1.00 15.91           O
ATOM    588  N   LYS A  81      10.840   0.343 -15.781  1.00 13.72           N
ATOM    589  CA  LYS A  81       9.579   1.121 -15.926  1.00 13.77           C
ATOM    590  C   LYS A  81       8.396   0.259 -16.439  1.00 13.45           C
ATOM    591  O   LYS A  81       8.563  -0.548 -17.347  1.00 13.45           O
ATOM    592  CB  LYS A  81       9.855   2.238 -16.958  1.00 14.25           C
ATOM    593  CG  LYS A  81       8.764   3.370 -16.903  1.00 15.42           C
ATOM    594  CD  LYS A  81       8.641   4.171 -18.178  1.00 19.73           C
ATOM    595  CE  LYS A  81       7.557   5.247 -18.032  1.00 22.13           C
ATOM    596  NZ  LYS A  81       7.052   5.731 -19.312  1.00 25.14           N
ATOM    597  N   VAL A  82       7.208   0.501 -15.938  1.00 12.44           N
ATOM    598  CA  VAL A  82       5.897  -0.104 -16.328  1.00 12.24           C
ATOM    599  C   VAL A  82       5.536   0.522 -17.707  1.00 12.19           C
ATOM    600  O   VAL A  82       5.675   1.737 -17.795  1.00 11.93           O
ATOM    601  CB  VAL A  82       4.810   0.250 -15.283  1.00 12.07           C
ATOM    602  CG1 VAL A  82       3.349  -0.036 -15.660  1.00 12.05           C
ATOM    603  CG2 VAL A  82       5.091  -0.373 -13.948  1.00 11.66           C
ATOM    604  N   ASN A  83       5.099  -0.254 -18.720  1.00 12.45           N
ATOM    605  CA  ASN A  83       4.508   0.173 -19.958  1.00 12.55           C
ATOM    606  C   ASN A  83       3.324   1.100 -19.702  1.00 12.55           C
ATOM    607  O   ASN A  83       2.361   0.683 -19.179  1.00 12.81           O
ATOM    608  CB  ASN A  83       4.132  -0.987 -20.945  1.00 12.57           C
ATOM    609  CG  ASN A  83       3.862  -0.463 -22.390  1.00 12.85           C
ATOM    610  ND2 ASN A  83       4.745  -0.850 -23.303  1.00 12.19           N
ATOM    611  OD1 ASN A  83       2.910   0.301 -22.696  1.00 12.18           O
ATOM    612  N   GLU A  84       3.526   2.360 -20.142  1.00 12.40           N
ATOM    613  CA  GLU A  84       2.373   3.259 -20.339  1.00 12.59           C
ATOM    614  C   GLU A  84       2.587   3.860 -21.744  1.00 12.63           C
ATOM    615  O   GLU A  84       2.378   5.063 -21.908  1.00 12.95           O
ATOM    616  CB  GLU A  84       2.089   4.196 -19.122  1.00 12.58           C
ATOM    617  CG  GLU A  84       0.714   5.022 -19.314  1.00 12.64           C
ATOM    618  CD  GLU A  84       0.719   6.495 -18.866  1.00 13.50           C
ATOM    619  OE1 GLU A  84       1.757   7.120 -18.767  1.00 13.08           O
ATOM    620  OE2 GLU A  84      -0.399   7.044 -18.747  1.00 13.04           O
ATOM    621  N   VAL A  85       2.974   3.033 -22.734  1.00 12.76           N
ATOM    622  CA  VAL A  85       3.255   3.562 -24.066  1.00 12.90           C
ATOM    623  C   VAL A  85       1.887   3.524 -24.884  1.00 13.02           C
ATOM    624  O   VAL A  85       1.476   4.518 -25.497  1.00 13.53           O
ATOM    625  CB  VAL A  85       4.233   2.712 -24.864  1.00 13.03           C
ATOM    626  CG1 VAL A  85       4.440   3.271 -26.275  1.00 13.23           C
ATOM    627  CG2 VAL A  85       5.586   2.693 -24.054  1.00 13.08           C
ATOM    628  N   GLU A  86       1.190   2.377 -24.807  1.00 12.61           N
ATOM    629  CA  GLU A  86      -0.093   2.081 -25.378  1.00 12.88           C
ATOM    630  C   GLU A  86      -1.193   2.818 -24.552  1.00 12.71           C
ATOM    631  O   GLU A  86      -0.892   3.683 -23.702  1.00 12.98           O
ATOM    632  CB  GLU A  86      -0.382   0.540 -25.194  1.00 12.95           C
ATOM    633  CG  GLU A  86       0.761  -0.398 -25.552  1.00 13.68           C
ATOM    634  CD  GLU A  86       1.174  -0.423 -27.024  1.00 14.06           C
ATOM    635  OE1 GLU A  86       0.479   0.045 -27.929  1.00 14.25           O
ATOM    636  OE2 GLU A  86       2.184  -1.080 -27.341  1.00 14.48           O
ATOM    637  N   ARG A  87      -2.469   2.398 -24.797  1.00 12.42           N
ATOM    638  CA  ARG A  87      -3.612   3.050 -24.201  1.00 12.01           C
ATOM    639  C   ARG A  87      -4.030   2.346 -22.885  1.00 11.87           C
ATOM    640  O   ARG A  87      -3.481   1.282 -22.563  1.00 11.94           O
ATOM    641  CB  ARG A  87      -4.730   3.026 -25.295  1.00 12.20           C
ATOM    642  CG  ARG A  87      -4.405   3.689 -26.674  1.00 13.06           C
ATOM    643  CD  ARG A  87      -5.469   3.444 -27.761  1.00 13.73           C
ATOM    644  NE  ARG A  87      -5.668   2.054 -28.196  1.00 14.23           N
ATOM    645  CZ  ARG A  87      -6.528   1.494 -29.054  1.00 15.25           C
ATOM    646  NH1 ARG A  87      -7.457   2.251 -29.733  1.00 16.07           N
ATOM    647  NH2 ARG A  87      -6.491   0.191 -29.266  1.00 14.69           N
ATOM    648  N   LEU A  88      -5.013   2.941 -22.175  1.00 11.62           N
ATOM    649  CA  LEU A  88      -5.725   2.486 -21.026  1.00 11.62           C
ATOM    650  C   LEU A  88      -7.129   2.009 -21.438  1.00 11.75           C
ATOM    651  O   LEU A  88      -7.578   2.380 -22.515  1.00 11.94           O
ATOM    652  CB  LEU A  88      -5.827   3.633 -19.946  1.00 11.66           C
ATOM    653  CG  LEU A  88      -4.651   4.260 -19.295  1.00 11.70           C
ATOM    654  CD1 LEU A  88      -3.824   3.277 -18.354  1.00 12.55           C
ATOM    655  CD2 LEU A  88      -3.781   5.076 -20.341  1.00 12.12           C
ATOM    656  N   ILE A  89      -7.884   1.222 -20.648  1.00 11.32           N
ATOM    657  CA  ILE A  89      -9.340   0.991 -20.854  1.00 11.29           C
ATOM    658  C   ILE A  89     -10.133   1.195 -19.503  1.00 11.42           C
ATOM    659  O   ILE A  89      -9.680   0.764 -18.430  1.00 11.24           O
ATOM    660  CB  ILE A  89      -9.652  -0.419 -21.366  1.00 11.08           C
ATOM    661  CG1 ILE A  89      -8.997  -0.847 -22.723  1.00 11.48           C
ATOM    662  CG2 ILE A  89     -11.181  -0.652 -21.513  1.00 11.66           C
ATOM    663  CD1 ILE A  89      -9.038  -2.373 -23.064  1.00 11.29           C
ATOM    664  N   HIS A  90     -11.274   1.899 -19.569  1.00 11.58           N
ATOM    665  CA  HIS A  90     -12.352   1.920 -18.586  1.00 11.92           C
ATOM    666  C   HIS A  90     -13.485   0.991 -19.103  1.00 12.47           C
ATOM    667  O   HIS A  90     -14.046   1.351 -20.108  1.00 11.97           O
ATOM    668  CB  HIS A  90     -12.801   3.393 -18.312  1.00 12.37           C
ATOM    669  CG  HIS A  90     -13.732   3.656 -17.123  1.00 12.54           C
ATOM    670  CD2 HIS A  90     -14.276   2.810 -16.139  1.00 13.26           C
ATOM    671  ND1 HIS A  90     -14.404   4.882 -16.927  1.00 14.35           N
ATOM    672  CE1 HIS A  90     -15.229   4.697 -15.907  1.00 14.42           C
ATOM    673  NE2 HIS A  90     -15.195   3.497 -15.344  1.00 13.57           N
ATOM    674  N   HIS A  91     -13.778  -0.131 -18.462  1.00 12.76           N
ATOM    675  CA  HIS A  91     -15.039  -0.856 -18.788  1.00 13.50           C
ATOM    676  C   HIS A  91     -16.111  -0.298 -17.795  1.00 14.56           C
ATOM    677  O   HIS A  91     -15.845  -0.198 -16.614  1.00 14.33           O
ATOM    678  CB  HIS A  91     -14.670  -2.333 -18.526  1.00 13.26           C
ATOM    679  CG  HIS A  91     -15.568  -3.302 -19.167  1.00 13.57           C
ATOM    680  CD2 HIS A  91     -16.550  -4.125 -18.610  1.00 14.22           C
ATOM    681  ND1 HIS A  91     -15.657  -3.599 -20.555  1.00 13.64           N
ATOM    682  CE1 HIS A  91     -16.624  -4.518 -20.724  1.00 14.32           C
ATOM    683  NE2 HIS A  91     -17.276  -4.826 -19.573  1.00 14.82           N
ATOM    684  N   VAL A  92     -17.256   0.141 -18.422  1.00 15.79           N
ATOM    685  CA  VAL A  92     -18.333   0.931 -17.734  1.00 17.68           C
ATOM    686  C   VAL A  92     -19.682   0.887 -18.435  1.00 17.99           C
ATOM    687  O   VAL A  92     -19.715   1.239 -19.606  1.00 17.96           O
ATOM    688  CB  VAL A  92     -17.974   2.410 -17.365  1.00 17.82           C
ATOM    689  CG1 VAL A  92     -17.880   3.393 -18.603  1.00 19.23           C
ATOM    690  CG2 VAL A  92     -18.913   3.001 -16.298  1.00 18.96           C
ATOM    691  N   LYS A  93     -20.742   0.421 -17.755  1.00 18.82           N
ATOM    692  CA  LYS A  93     -22.075   0.128 -18.328  1.00 19.87           C
ATOM    693  C   LYS A  93     -21.981  -1.116 -19.254  1.00 19.52           C
ATOM    694  O   LYS A  93     -22.834  -1.185 -20.119  1.00 19.88           O
ATOM    695  CB  LYS A  93     -22.708   1.354 -19.066  1.00 20.34           C
ATOM    696  CG  LYS A  93     -22.846   2.662 -18.396  1.00 23.24           C
ATOM    697  CD  LYS A  93     -23.481   2.614 -16.967  1.00 27.69           C
ATOM    698  CE  LYS A  93     -23.016   3.695 -15.959  1.00 29.81           C
ATOM    699  NZ  LYS A  93     -23.892   3.683 -14.786  1.00 31.44           N
ATOM    700  N   GLY A  94     -20.968  -1.993 -19.124  1.00 19.02           N
ATOM    701  CA  GLY A  94     -20.645  -3.131 -19.954  1.00 18.63           C
ATOM    702  C   GLY A  94     -20.081  -2.764 -21.353  1.00 18.24           C
ATOM    703  O   GLY A  94     -19.725  -3.670 -22.080  1.00 18.40           O
ATOM    704  N   LYS A  95     -19.828  -1.501 -21.693  1.00 17.67           N
ATOM    705  CA  LYS A  95     -19.032  -1.033 -22.782  1.00 17.51           C
ATOM    706  C   LYS A  95     -17.569  -0.673 -22.358  1.00 16.36           C
ATOM    707  O   LYS A  95     -17.464  -0.003 -21.299  1.00 15.89           O
ATOM    708  CB  LYS A  95     -19.604   0.234 -23.565  1.00 17.61           C
ATOM    709  CG  LYS A  95     -21.124   0.252 -23.669  1.00 19.36           C
ATOM    710  CD  LYS A  95     -21.604   1.413 -24.574  1.00 20.18           C
ATOM    711  CE  LYS A  95     -23.170   1.469 -24.605  1.00 24.71           C
ATOM    712  NZ  LYS A  95     -23.807   2.573 -25.412  1.00 26.80           N
ATOM    713  N   SER A  96     -16.580  -1.060 -23.172  1.00 15.33           N
ATOM    714  CA  SER A  96     -15.142  -0.569 -22.998  1.00 14.62           C
ATOM    715  C   SER A  96     -14.949   0.767 -23.648  1.00 14.71           C
ATOM    716  O   SER A  96     -15.281   0.911 -24.864  1.00 15.08           O
ATOM    717  CB  SER A  96     -14.221  -1.634 -23.666  1.00 14.34           C
ATOM    718  OG  SER A  96     -13.909  -2.582 -22.687  1.00 13.19           O
ATOM    719  N   TYR A  97     -14.480   1.787 -22.915  1.00 14.52           N
ATOM    720  CA  TYR A  97     -14.022   3.080 -23.355  1.00 14.78           C
ATOM    721  C   TYR A  97     -12.462   2.970 -23.272  1.00 14.66           C
ATOM    722  O   TYR A  97     -11.954   3.048 -22.159  1.00 14.20           O
ATOM    723  CB  TYR A  97     -14.512   4.165 -22.403  1.00 15.14           C
ATOM    724  CG  TYR A  97     -14.242   5.634 -22.708  1.00 15.98           C
ATOM    725  CD1 TYR A  97     -13.426   6.427 -21.813  1.00 15.78           C
ATOM    726  CD2 TYR A  97     -14.718   6.244 -23.935  1.00 17.15           C
ATOM    727  CE1 TYR A  97     -13.087   7.700 -22.177  1.00 16.59           C
ATOM    728  CE2 TYR A  97     -14.436   7.622 -24.232  1.00 17.58           C
ATOM    729  CZ  TYR A  97     -13.538   8.301 -23.377  1.00 17.22           C
ATOM    730  OH  TYR A  97     -13.091   9.540 -23.740  1.00 18.24           O
ATOM    731  N   PRO A  98     -11.779   2.831 -24.387  1.00 14.84           N
ATOM    732  CA  PRO A  98     -10.309   2.973 -24.341  1.00 15.04           C
ATOM    733  C   PRO A  98      -9.926   4.394 -24.003  1.00 15.17           C
ATOM    734  O   PRO A  98     -10.655   5.292 -24.514  1.00 15.33           O
ATOM    735  CB  PRO A  98      -9.782   2.396 -25.714  1.00 15.28           C
ATOM    736  CG  PRO A  98     -10.951   2.525 -26.699  1.00 15.56           C
ATOM    737  CD  PRO A  98     -12.177   2.550 -25.768  1.00 15.04           C
ATOM    738  N   PHE A  99      -8.865   4.676 -23.245  1.00 15.30           N
ATOM    739  CA  PHE A  99      -8.469   6.056 -22.938  1.00 15.26           C
ATOM    740  C   PHE A  99      -6.979   6.329 -22.776  1.00 16.07           C
ATOM    741  O   PHE A  99      -6.175   5.452 -23.043  1.00 15.84           O
ATOM    742  CB  PHE A  99      -9.466   6.615 -21.865  1.00 14.95           C
ATOM    743  CG  PHE A  99      -9.179   6.226 -20.411  1.00 14.38           C
ATOM    744  CD1 PHE A  99      -9.509   4.950 -19.930  1.00 13.31           C
ATOM    745  CD2 PHE A  99      -8.305   7.015 -19.655  1.00 13.68           C
ATOM    746  CE1 PHE A  99      -9.086   4.517 -18.707  1.00 13.10           C
ATOM    747  CE2 PHE A  99      -7.873   6.586 -18.397  1.00 12.95           C
ATOM    748  CZ  PHE A  99      -8.287   5.336 -17.949  1.00 12.84           C
ATOM    749  N   ARG A 100      -6.648   7.548 -22.332  1.00 17.00           N
ATOM    750  CA  ARG A 100      -5.285   8.046 -22.195  1.00 18.38           C
ATOM    751  C   ARG A 100      -5.349   9.075 -21.085  1.00 18.68           C
ATOM    752  O   ARG A 100      -6.326   9.823 -20.969  1.00 18.85           O
ATOM    753  CB  ARG A 100      -4.765   8.580 -23.538  1.00 18.64           C
ATOM    754  CG  ARG A 100      -4.508   7.467 -24.628  1.00 20.62           C
ATOM    755  CD  ARG A 100      -3.408   7.788 -25.667  1.00 23.95           C
ATOM    756  NE  ARG A 100      -3.831   8.893 -26.572  1.00 26.15           N
ATOM    757  CZ  ARG A 100      -3.408   9.272 -27.758  1.00 28.15           C
ATOM    758  NH1 ARG A 100      -2.409   8.542 -28.314  1.00 28.35           N
ATOM    759  NH2 ARG A 100      -3.924  10.427 -28.267  1.00 29.43           N
ATOM    760  N   GLY A 101      -4.296   9.146 -20.338  1.00 19.01           N
ATOM    761  CA  GLY A 101      -4.079  10.148 -19.369  1.00 19.19           C
ATOM    762  C   GLY A 101      -4.388   9.525 -17.981  1.00 19.38           C
ATOM    763  O   GLY A 101      -4.827   8.418 -17.908  1.00 19.53           O
ATOM    764  N   PRO A 102      -4.290  10.298 -16.877  1.00 19.33           N
ATOM    765  CA  PRO A 102      -4.635   9.756 -15.543  1.00 19.50           C
ATOM    766  C   PRO A 102      -6.099   9.395 -15.404  1.00 19.61           C
ATOM    767  O   PRO A 102      -6.452   8.218 -15.557  1.00 18.90           O
ATOM    768  CB  PRO A 102      -4.216  10.914 -14.609  1.00 19.41           C
ATOM    769  CG  PRO A 102      -4.198  12.211 -15.478  1.00 19.40           C
ATOM    770  CD  PRO A 102      -3.790  11.693 -16.845  1.00 19.39           C
ATOM    771  N   PHE A 103      -6.984  10.414 -15.369  1.00 20.06           N
ATOM    772  CA  PHE A 103      -8.446  10.268 -15.431  1.00 20.36           C
ATOM    773  C   PHE A 103      -8.893   9.884 -16.801  1.00 21.05           C
ATOM    774  O   PHE A 103      -8.302  10.417 -17.714  1.00 21.14           O
ATOM    775  CB  PHE A 103      -9.121  11.571 -14.873  1.00 20.13           C
ATOM    776  CG  PHE A 103      -8.918  11.647 -13.315  1.00 19.56           C
ATOM    777  CD1 PHE A 103      -9.740  10.971 -12.353  1.00 19.57           C
ATOM    778  CD2 PHE A 103      -7.711  12.176 -12.814  1.00 19.63           C
ATOM    779  CE1 PHE A 103      -9.395  10.982 -11.009  1.00 20.86           C
ATOM    780  CE2 PHE A 103      -7.374  12.195 -11.482  1.00 20.24           C
ATOM    781  CZ  PHE A 103      -8.182  11.555 -10.579  1.00 20.43           C
ATOM    782  N   PRO A 104     -10.002   9.162 -16.909  1.00 21.55           N
ATOM    783  CA  PRO A 104     -10.680   8.990 -18.242  1.00 21.88           C
ATOM    784  C   PRO A 104     -11.414  10.311 -18.580  1.00 22.38           C
ATOM    785  O   PRO A 104     -12.341  10.584 -17.755  1.00 22.69           O
ATOM    786  CB  PRO A 104     -11.593   7.786 -18.100  1.00 21.72           C
ATOM    787  CG  PRO A 104     -11.846   7.806 -16.579  1.00 21.65           C
ATOM    788  CD  PRO A 104     -10.758   8.515 -15.841  1.00 21.74           C
ATOM    789  N   PRO A 105     -10.950  11.128 -19.602  1.00 22.66           N
ATOM    790  CA  PRO A 105     -11.845  12.263 -20.070  1.00 23.01           C
ATOM    791  C   PRO A 105     -13.203  11.756 -20.663  1.00 23.22           C
ATOM    792  O   PRO A 105     -13.317  11.279 -21.760  1.00 22.79           O
ATOM    793  CB  PRO A 105     -10.923  12.893 -21.132  1.00 23.00           C
ATOM    794  CG  PRO A 105     -10.062  11.791 -21.714  1.00 23.18           C
ATOM    795  CD  PRO A 105      -9.906  10.747 -20.608  1.00 22.84           C
ATOM    796  N   VAL A 106     -14.290  11.884 -19.875  1.00 23.23           N
ATOM    797  CA  VAL A 106     -15.620  11.377 -20.288  1.00 23.82           C
ATOM    798  C   VAL A 106     -16.276  12.360 -21.419  1.00 24.00           C
ATOM    799  O   VAL A 106     -16.044  13.563 -21.448  1.00 23.86           O
ATOM    800  CB  VAL A 106     -16.496  11.344 -19.018  1.00 23.96           C
ATOM    801  CG1 VAL A 106     -16.816  12.775 -18.410  1.00 24.01           C
ATOM    802  CG2 VAL A 106     -17.773  10.425 -19.198  1.00 24.51           C
ATOM    803  N   TRP A 107     -17.111  11.681 -22.275  1.00 24.29           N
ATOM    804  CA  TRP A 107     -17.954  12.463 -23.155  1.00 24.76           C
ATOM    805  C   TRP A 107     -19.017  13.353 -22.421  1.00 24.35           C
ATOM    806  O   TRP A 107     -19.182  14.568 -22.777  1.00 24.33           O
ATOM    807  CB  TRP A 107     -18.647  11.455 -24.068  1.00 25.79           C
ATOM    808  CG  TRP A 107     -17.892  10.990 -25.226  1.00 27.22           C
ATOM    809  CD1 TRP A 107     -17.097  11.704 -26.091  1.00 28.52           C
ATOM    810  CD2 TRP A 107     -17.792   9.567 -25.655  1.00 28.42           C
ATOM    811  CE2 TRP A 107     -17.000   9.470 -26.771  1.00 29.25           C
ATOM    812  CE3 TRP A 107     -18.361   8.425 -25.106  1.00 28.74           C
ATOM    813  NE1 TRP A 107     -16.754  10.817 -27.097  1.00 29.24           N
ATOM    814  CZ2 TRP A 107     -16.740   8.232 -27.340  1.00 28.31           C
ATOM    815  CZ3 TRP A 107     -18.106   7.113 -25.681  1.00 28.62           C
ATOM    816  CH2 TRP A 107     -17.273   7.058 -26.823  1.00 28.37           C
ATOM    817  N   ASN A 108     -19.792  12.771 -21.443  1.00 23.73           N
ATOM    818  CA  ASN A 108     -20.899  13.517 -20.797  1.00 23.56           C
ATOM    819  C   ASN A 108     -20.352  14.783 -20.080  1.00 23.12           C
ATOM    820  O   ASN A 108     -19.765  14.646 -19.009  1.00 22.81           O
ATOM    821  CB  ASN A 108     -21.628  12.608 -19.847  1.00 23.70           C
ATOM    822  CG  ASN A 108     -22.825  13.226 -19.114  1.00 24.75           C
ATOM    823  ND2 ASN A 108     -22.975  12.688 -17.883  1.00 25.26           N
ATOM    824  OD1 ASN A 108     -23.529  14.058 -19.624  1.00 27.29           O
ATOM    825  N   PRO A 109     -20.575  16.027 -20.588  1.00 22.74           N
ATOM    826  CA  PRO A 109     -19.892  17.241 -20.146  1.00 22.36           C
ATOM    827  C   PRO A 109     -20.092  17.787 -18.736  1.00 21.73           C
ATOM    828  O   PRO A 109     -19.274  18.537 -18.258  1.00 21.67           O
ATOM    829  CB  PRO A 109     -20.336  18.213 -21.176  1.00 22.63           C
ATOM    830  CG  PRO A 109     -21.665  17.801 -21.789  1.00 22.74           C
ATOM    831  CD  PRO A 109     -21.453  16.320 -21.685  1.00 22.93           C
ATOM    832  N   ILE A 110     -21.175  17.314 -18.094  1.00 21.19           N
ATOM    833  CA  ILE A 110     -21.450  17.652 -16.686  1.00 20.85           C
ATOM    834  C   ILE A 110     -20.463  16.918 -15.742  1.00 20.66           C
ATOM    835  O   ILE A 110     -19.669  17.598 -15.145  1.00 20.30           O
ATOM    836  CB  ILE A 110     -22.931  17.473 -16.222  1.00 21.11           C
ATOM    837  CG1 ILE A 110     -23.202  17.559 -14.674  1.00 21.78           C
ATOM    838  CG2 ILE A 110     -23.624  16.169 -16.782  1.00 21.11           C
ATOM    839  CD1 ILE A 110     -24.688  17.678 -14.268  1.00 23.11           C
ATOM    840  N   THR A 111     -20.517  15.604 -15.708  1.00 20.47           N
ATOM    841  CA  THR A 111     -19.658  14.632 -15.010  1.00 20.39           C
ATOM    842  C   THR A 111     -18.139  14.755 -15.125  1.00 20.12           C
ATOM    843  O   THR A 111     -17.402  14.591 -14.179  1.00 19.73           O
ATOM    844  CB  THR A 111     -20.157  13.269 -15.412  1.00 20.60           C
ATOM    845  CG2 THR A 111     -19.395  12.013 -14.940  1.00 20.82           C
ATOM    846  OG1 THR A 111     -21.565  13.211 -15.269  1.00 22.14           O
ATOM    847  N   TYR A 112     -17.677  15.263 -16.304  1.00 19.77           N
ATOM    848  CA  TYR A 112     -16.356  15.788 -16.646  1.00 19.78           C
ATOM    849  C   TYR A 112     -15.826  16.748 -15.616  1.00 19.00           C
ATOM    850  O   TYR A 112     -14.826  16.504 -14.974  1.00 18.70           O
ATOM    851  CB  TYR A 112     -16.417  16.302 -18.140  1.00 21.05           C
ATOM    852  CG  TYR A 112     -15.105  16.863 -18.679  1.00 22.97           C
ATOM    853  CD1 TYR A 112     -14.815  18.248 -18.680  1.00 24.48           C
ATOM    854  CD2 TYR A 112     -14.190  15.997 -19.357  1.00 24.70           C
ATOM    855  CE1 TYR A 112     -13.686  18.784 -19.264  1.00 25.95           C
ATOM    856  CE2 TYR A 112     -13.022  16.498 -20.053  1.00 25.97           C
ATOM    857  CZ  TYR A 112     -12.770  17.913 -19.942  1.00 25.62           C
ATOM    858  OH  TYR A 112     -11.721  18.512 -20.436  1.00 26.74           O
ATOM    859  N   LEU A 113     -16.628  17.797 -15.328  1.00 17.98           N
ATOM    860  CA  LEU A 113     -16.355  18.888 -14.356  1.00 17.22           C
ATOM    861  C   LEU A 113     -16.130  18.221 -12.923  1.00 16.64           C
ATOM    862  O   LEU A 113     -15.172  18.518 -12.239  1.00 16.29           O
ATOM    863  CB  LEU A 113     -17.548  19.879 -14.377  1.00 17.37           C
ATOM    864  CG  LEU A 113     -18.004  20.571 -15.615  1.00 17.71           C
ATOM    865  CD1 LEU A 113     -19.141  21.502 -15.347  1.00 18.71           C
ATOM    866  CD2 LEU A 113     -16.878  21.322 -16.339  1.00 17.73           C
ATOM    867  N   ASP A 114     -17.018  17.264 -12.584  1.00 15.86           N
ATOM    868  CA  ASP A 114     -17.007  16.593 -11.305  1.00 15.51           C
ATOM    869  C   ASP A 114     -15.731  15.802 -11.087  1.00 15.35           C
ATOM    870  O   ASP A 114     -15.101  15.856 -10.020  1.00 15.18           O
ATOM    871  CB  ASP A 114     -18.172  15.660 -10.952  1.00 15.41           C
ATOM    872  CG  ASP A 114     -19.486  16.289 -10.508  1.00 15.12           C
ATOM    873  OD1 ASP A 114     -19.524  17.403  -9.917  1.00 15.58           O
ATOM    874  OD2 ASP A 114     -20.415  15.448 -10.516  1.00 15.00           O
ATOM    875  N   HIS A 115     -15.221  15.217 -12.182  1.00 14.92           N
ATOM    876  CA  HIS A 115     -13.983  14.437 -12.121  1.00 14.96           C
ATOM    877  C   HIS A 115     -12.752  15.367 -11.956  1.00 15.00           C
ATOM    878  O   HIS A 115     -11.829  15.053 -11.225  1.00 14.54           O
ATOM    879  CB  HIS A 115     -13.854  13.691 -13.431  1.00 14.87           C
ATOM    880  CG  HIS A 115     -14.781  12.588 -13.716  1.00 15.19           C
ATOM    881  CD2 HIS A 115     -15.520  11.762 -12.937  1.00 14.35           C
ATOM    882  ND1 HIS A 115     -14.893  12.102 -15.014  1.00 15.10           N
ATOM    883  CE1 HIS A 115     -15.636  11.042 -14.913  1.00 15.31           C
ATOM    884  NE2 HIS A 115     -16.125  10.789 -13.732  1.00 14.50           N
ATOM    885  N   ASN A 116     -12.905  16.572 -12.477  1.00 14.92           N
ATOM    886  CA  ASN A 116     -11.916  17.673 -12.401  1.00 15.17           C
ATOM    887  C   ASN A 116     -11.874  18.210 -10.947  1.00 14.94           C
ATOM    888  O   ASN A 116     -10.789  18.548 -10.438  1.00 15.09           O
ATOM    889  CB  ASN A 116     -12.192  18.745 -13.523  1.00 15.43           C
ATOM    890  CG  ASN A 116     -11.128  19.846 -13.408  1.00 15.80           C
ATOM    891  ND2 ASN A 116      -9.931  19.677 -13.937  1.00 16.22           N
ATOM    892  OD1 ASN A 116     -11.469  20.872 -12.835  1.00 17.82           O
ATOM    893  N   ASN A 117     -13.041  18.674 -10.452  1.00 14.56           N
ATOM    894  CA  ASN A 117     -13.236  19.330  -9.190  1.00 14.26           C
ATOM    895  C   ASN A 117     -12.972  18.381  -8.060  1.00 14.17           C
ATOM    896  O   ASN A 117     -12.416  18.835  -6.987  1.00 14.10           O
ATOM    897  CB  ASN A 117     -14.627  19.908  -9.146  1.00 14.34           C
ATOM    898  CG  ASN A 117     -14.844  21.274  -9.772  1.00 14.53           C
ATOM    899  ND2 ASN A 117     -14.994  21.268 -11.064  1.00 13.55           N
ATOM    900  OD1 ASN A 117     -14.950  22.311  -9.124  1.00 16.85           O
ATOM    901  N   PHE A 118     -13.208  17.086  -8.177  1.00 13.98           N
ATOM    902  CA  PHE A 118     -12.931  16.005  -7.254  1.00 13.87           C
ATOM    903  C   PHE A 118     -11.499  16.119  -6.896  1.00 13.51           C
ATOM    904  O   PHE A 118     -11.262  16.367  -5.737  1.00 13.72           O
ATOM    905  CB  PHE A 118     -13.342  14.647  -7.746  1.00 14.02           C
ATOM    906  CG  PHE A 118     -12.678  13.404  -7.252  1.00 14.87           C
ATOM    907  CD1 PHE A 118     -13.207  12.722  -6.166  1.00 15.67           C
ATOM    908  CD2 PHE A 118     -11.490  12.956  -7.828  1.00 15.95           C
ATOM    909  CE1 PHE A 118     -12.448  11.690  -5.634  1.00 16.10           C
ATOM    910  CE2 PHE A 118     -10.809  11.839  -7.279  1.00 16.20           C
ATOM    911  CZ  PHE A 118     -11.239  11.238  -6.166  1.00 15.81           C
ATOM    912  N   TRP A 119     -10.589  16.004  -7.834  1.00 13.50           N
ATOM    913  CA  TRP A 119      -9.169  15.979  -7.623  1.00 13.16           C
ATOM    914  C   TRP A 119      -8.639  17.314  -6.992  1.00 13.25           C
ATOM    915  O   TRP A 119      -8.029  17.165  -5.945  1.00 13.16           O
ATOM    916  CB  TRP A 119      -8.457  15.454  -8.899  1.00 13.45           C
ATOM    917  CG  TRP A 119      -8.169  16.350 -10.098  1.00 13.30           C
ATOM    918  CD1 TRP A 119      -8.767  16.302 -11.332  1.00 13.56           C
ATOM    919  CD2 TRP A 119      -7.167  17.418 -10.161  1.00 13.71           C
ATOM    920  CE2 TRP A 119      -7.243  17.979 -11.474  1.00 13.54           C
ATOM    921  CE3 TRP A 119      -6.200  17.989  -9.298  1.00 13.45           C
ATOM    922  NE1 TRP A 119      -8.147  17.196 -12.190  1.00 13.46           N
ATOM    923  CZ2 TRP A 119      -6.442  19.075 -11.840  1.00 14.38           C
ATOM    924  CZ3 TRP A 119      -5.463  19.137  -9.599  1.00 13.57           C
ATOM    925  CH2 TRP A 119      -5.578  19.699 -10.886  1.00 13.77           C
ATOM    926  N   ARG A 120      -9.016  18.501  -7.517  1.00 13.03           N
ATOM    927  CA  ARG A 120      -8.607  19.870  -7.024  1.00 12.68           C
ATOM    928  C   ARG A 120      -8.902  20.027  -5.569  1.00 12.70           C
ATOM    929  O   ARG A 120      -8.058  20.480  -4.781  1.00 12.34           O
ATOM    930  CB  ARG A 120      -9.208  20.893  -7.899  1.00 12.71           C
ATOM    931  CG  ARG A 120      -8.651  20.981  -9.372  1.00 13.35           C
ATOM    932  CD  ARG A 120      -9.769  21.628 -10.236  1.00 14.47           C
ATOM    933  NE  ARG A 120     -10.211  22.891  -9.655  1.00 15.10           N
ATOM    934  CZ  ARG A 120     -11.232  23.649 -10.055  1.00 16.70           C
ATOM    935  NH1 ARG A 120     -12.023  23.226 -11.093  1.00 15.65           N
ATOM    936  NH2 ARG A 120     -11.475  24.792  -9.437  1.00 15.53           N
ATOM    937  N   THR A 121     -10.127  19.701  -5.235  1.00 12.48           N
ATOM    938  CA  THR A 121     -10.744  19.839  -3.930  1.00 12.77           C
ATOM    939  C   THR A 121     -10.236  18.834  -2.855  1.00 12.66           C
ATOM    940  O   THR A 121     -10.007  19.256  -1.747  1.00 12.61           O
ATOM    941  CB  THR A 121     -12.316  19.866  -3.946  1.00 13.05           C
ATOM    942  CG2 THR A 121     -12.898  20.462  -2.636  1.00 13.66           C
ATOM    943  OG1 THR A 121     -12.829  20.543  -5.026  1.00 13.32           O
ATOM    944  N   MET A 122     -10.069  17.592  -3.212  1.00 12.55           N
ATOM    945  CA  MET A 122      -9.384  16.598  -2.305  1.00 12.80           C
ATOM    946  C   MET A 122      -7.891  16.977  -1.965  1.00 12.36           C
ATOM    947  O   MET A 122      -7.386  16.645  -0.852  1.00 12.39           O
ATOM    948  CB  MET A 122      -9.559  15.178  -2.858  1.00 13.05           C
ATOM    949  CG  MET A 122      -9.385  14.034  -1.864  1.00 15.60           C
ATOM    950  SD  MET A 122     -10.063  12.414  -2.482  1.00 19.89           S
ATOM    951  CE  MET A 122      -9.049  12.165  -3.945  1.00 23.47           C
ATOM    952  N   ASP A 123      -7.303  17.635  -2.991  1.00 11.98           N
ATOM    953  CA  ASP A 123      -5.975  18.261  -2.827  1.00 11.91           C
ATOM    954  C   ASP A 123      -6.035  19.601  -2.044  1.00 11.91           C
ATOM    955  O   ASP A 123      -5.090  19.864  -1.280  1.00 11.99           O
ATOM    956  CB  ASP A 123      -5.263  18.628  -4.140  1.00 11.76           C
ATOM    957  CG  ASP A 123      -4.691  17.615  -5.053  1.00 12.15           C
ATOM    958  OD1 ASP A 123      -4.202  16.555  -4.621  1.00 11.54           O
ATOM    959  OD2 ASP A 123      -4.393  18.037  -6.189  1.00 12.35           O
ATOM    960  N   ASP A 124      -7.086  20.464  -2.183  1.00 12.13           N
ATOM    961  CA  ASP A 124      -7.473  21.631  -1.356  1.00 12.71           C
ATOM    962  C   ASP A 124      -7.754  21.372   0.081  1.00 12.62           C
ATOM    963  O   ASP A 124      -7.134  22.040   0.877  1.00 12.46           O
ATOM    964  CB  ASP A 124      -8.647  22.535  -1.954  1.00 13.07           C
ATOM    965  CG  ASP A 124      -8.362  23.285  -3.218  1.00 14.52           C
ATOM    966  OD1 ASP A 124      -7.232  23.502  -3.648  1.00 16.38           O
ATOM    967  OD2 ASP A 124      -9.393  23.655  -3.816  1.00 16.41           O
ATOM    968  N   MET A 125      -8.542  20.375   0.445  1.00 12.36           N
ATOM    969  CA  MET A 125      -8.725  19.916   1.807  1.00 12.39           C
ATOM    970  C   MET A 125      -7.393  19.425   2.485  1.00 12.22           C
ATOM    971  O   MET A 125      -7.201  19.597   3.682  1.00 12.16           O
ATOM    972  CB  MET A 125      -9.921  18.927   1.929  1.00 12.28           C
ATOM    973  CG  MET A 125     -11.245  19.428   1.410  1.00 12.34           C
ATOM    974  SD  MET A 125     -12.650  18.322   1.363  1.00 13.33           S
ATOM    975  CE  MET A 125     -12.186  17.212   0.064  1.00 13.91           C
ATOM    976  N   GLY A 126      -6.560  18.819   1.645  1.00 12.29           N
ATOM    977  CA  GLY A 126      -5.238  18.381   1.986  1.00 12.95           C
ATOM    978  C   GLY A 126      -4.246  19.477   2.483  1.00 13.31           C
ATOM    979  O   GLY A 126      -3.371  19.204   3.326  1.00 13.09           O
ATOM    980  N   ARG A 127      -4.567  20.740   2.153  1.00 13.94           N
ATOM    981  CA  ARG A 127      -3.797  21.855   2.668  1.00 15.14           C
ATOM    982  C   ARG A 127      -4.088  22.119   4.132  1.00 14.79           C
ATOM    983  O   ARG A 127      -3.144  22.638   4.785  1.00 15.35           O
ATOM    984  CB  ARG A 127      -4.181  23.161   1.993  1.00 15.03           C
ATOM    985  CG  ARG A 127      -4.109  23.035   0.435  1.00 16.47           C
ATOM    986  CD  ARG A 127      -4.466  24.251  -0.436  1.00 18.69           C
ATOM    987  NE  ARG A 127      -5.715  24.857  -0.031  1.00 23.31           N
ATOM    988  CZ  ARG A 127      -6.258  25.929  -0.578  1.00 24.26           C
ATOM    989  NH1 ARG A 127      -5.658  26.627  -1.538  1.00 26.40           N
ATOM    990  NH2 ARG A 127      -7.414  26.476  -0.163  1.00 26.55           N
ATOM    991  N   GLU A 128      -5.271  21.829   4.604  1.00 14.50           N
ATOM    992  CA  GLU A 128      -5.669  21.976   5.978  1.00 14.12           C
ATOM    993  C   GLU A 128      -4.989  20.980   6.960  1.00 13.44           C
ATOM    994  O   GLU A 128      -4.708  21.240   8.103  1.00 13.31           O
ATOM    995  CB  GLU A 128      -7.181  21.864   6.086  1.00 14.70           C
ATOM    996  CG  GLU A 128      -8.085  22.812   5.183  1.00 16.75           C
ATOM    997  CD  GLU A 128      -8.132  24.305   5.560  1.00 19.91           C
ATOM    998  OE1 GLU A 128      -8.351  25.126   4.639  1.00 22.24           O
ATOM    999  OE2 GLU A 128      -7.972  24.792   6.730  1.00 21.88           O
ATOM   1000  N   ILE A 129      -4.403  19.882   6.452  1.00 12.92           N
ATOM   1001  CA  ILE A 129      -3.754  18.835   7.127  1.00 12.53           C
ATOM   1002  C   ILE A 129      -2.250  19.043   7.019  1.00 12.33           C
ATOM   1003  O   ILE A 129      -1.727  18.796   5.940  1.00 12.52           O
ATOM   1004  CB  ILE A 129      -4.201  17.514   6.409  1.00 12.46           C
ATOM   1005  CG1 ILE A 129      -5.703  17.192   6.433  1.00 12.33           C
ATOM   1006  CG2 ILE A 129      -3.414  16.257   6.840  1.00 12.59           C
ATOM   1007  CD1 ILE A 129      -6.171  16.295   5.281  1.00 12.79           C
ATOM   1008  N   PRO A 130      -1.556  19.401   8.190  1.00 12.28           N
ATOM   1009  CA  PRO A 130      -0.070  19.137   8.277  1.00 12.27           C
ATOM   1010  C   PRO A 130       0.301  17.690   8.118  1.00 12.46           C
ATOM   1011  O   PRO A 130      -0.344  16.862   8.696  1.00 12.48           O
ATOM   1012  CB  PRO A 130       0.362  19.806   9.576  1.00 12.42           C
ATOM   1013  CG  PRO A 130      -0.904  19.769  10.463  1.00 12.61           C
ATOM   1014  CD  PRO A 130      -2.081  19.822   9.507  1.00 12.07           C
ATOM   1015  N   SER A 131       1.308  17.402   7.259  1.00 12.52           N
ATOM   1016  CA  SER A 131       1.644  16.109   6.803  1.00 12.85           C
ATOM   1017  C   SER A 131       2.321  15.236   7.846  1.00 12.87           C
ATOM   1018  O   SER A 131       2.125  14.071   7.844  1.00 12.53           O
ATOM   1019  CB  SER A 131       2.445  16.119   5.555  1.00 12.97           C
ATOM   1020  OG  SER A 131       1.862  16.977   4.567  1.00 14.69           O
ATOM   1021  N   ASP A 132       3.034  15.803   8.862  1.00 12.88           N
ATOM   1022  CA  ASP A 132       3.511  15.079   9.931  1.00 13.34           C
ATOM   1023  C   ASP A 132       2.430  14.641  10.941  1.00 12.93           C
ATOM   1024  O   ASP A 132       2.458  13.519  11.481  1.00 13.09           O
ATOM   1025  CB  ASP A 132       4.668  15.766  10.658  1.00 13.73           C
ATOM   1026  CG  ASP A 132       6.009  15.779   9.901  1.00 16.50           C
ATOM   1027  OD1 ASP A 132       6.105  15.391   8.704  1.00 18.57           O
ATOM   1028  OD2 ASP A 132       6.969  16.396  10.492  1.00 19.21           O
ATOM   1029  N   ALA A 133       1.498  15.602  11.261  1.00 12.74           N
ATOM   1030  CA  ALA A 133       0.610  15.431  12.397  1.00 12.43           C
ATOM   1031  C   ALA A 133      -0.807  15.734  11.921  1.00 12.33           C
ATOM   1032  O   ALA A 133      -1.231  16.824  12.317  1.00 12.62           O
ATOM   1033  CB  ALA A 133       0.994  16.375  13.590  1.00 12.97           C
ATOM   1034  N   PRO A 134      -1.508  14.814  11.237  1.00 12.01           N
ATOM   1035  CA  PRO A 134      -2.825  15.115  10.584  1.00 12.21           C
ATOM   1036  C   PRO A 134      -3.958  15.420  11.530  1.00 12.30           C
ATOM   1037  O   PRO A 134      -4.882  16.130  11.160  1.00 12.29           O
ATOM   1038  CB  PRO A 134      -3.120  13.919   9.739  1.00 12.06           C
ATOM   1039  CG  PRO A 134      -2.242  12.843  10.271  1.00 11.87           C
ATOM   1040  CD  PRO A 134      -1.012  13.537  10.798  1.00 12.10           C
ATOM   1041  N   TRP A 135      -3.859  14.814  12.720  1.00 12.92           N
ATOM   1042  CA  TRP A 135      -4.718  15.010  13.885  1.00 13.45           C
ATOM   1043  C   TRP A 135      -4.824  16.452  14.494  1.00 13.50           C
ATOM   1044  O   TRP A 135      -5.924  16.827  14.993  1.00 13.67           O
ATOM   1045  CB  TRP A 135      -4.311  14.124  15.073  1.00 14.18           C
ATOM   1046  CG  TRP A 135      -2.857  13.768  15.095  1.00 14.55           C
ATOM   1047  CD1 TRP A 135      -1.834  14.413  15.716  1.00 15.86           C
ATOM   1048  CD2 TRP A 135      -2.191  12.602  14.500  1.00 15.07           C
ATOM   1049  CE2 TRP A 135      -0.774  12.686  14.775  1.00 15.55           C
ATOM   1050  CE3 TRP A 135      -2.550  11.435  13.821  1.00 15.49           C
ATOM   1051  NE1 TRP A 135      -0.564  13.856  15.473  1.00 16.20           N
ATOM   1052  CZ2 TRP A 135       0.143  11.749  14.313  1.00 15.63           C
ATOM   1053  CZ3 TRP A 135      -1.651  10.444  13.401  1.00 15.76           C
ATOM   1054  CH2 TRP A 135      -0.306  10.577  13.689  1.00 15.60           C
ATOM   1055  N   LYS A 136      -3.844  17.359  14.266  1.00 13.53           N
ATOM   1056  CA  LYS A 136      -3.852  18.836  14.537  1.00 14.10           C
ATOM   1057  C   LYS A 136      -4.525  19.872  13.570  1.00 13.74           C
ATOM   1058  O   LYS A 136      -4.485  21.048  13.916  1.00 13.78           O
ATOM   1059  CB  LYS A 136      -2.431  19.304  14.834  1.00 14.16           C
ATOM   1060  CG  LYS A 136      -1.638  18.431  15.813  1.00 16.14           C
ATOM   1061  CD  LYS A 136      -2.301  18.443  17.242  1.00 20.57           C
ATOM   1062  CE  LYS A 136      -2.490  19.774  17.868  1.00 23.59           C
ATOM   1063  NZ  LYS A 136      -3.464  19.776  18.966  1.00 26.41           N
ATOM   1064  N   ALA A 137      -5.245  19.368  12.512  1.00 13.55           N
ATOM   1065  CA  ALA A 137      -6.002  20.183  11.500  1.00 13.38           C
ATOM   1066  C   ALA A 137      -7.189  20.789  12.143  1.00 13.22           C
ATOM   1067  O   ALA A 137      -7.651  20.401  13.231  1.00 13.07           O
ATOM   1068  CB  ALA A 137      -6.298  19.230  10.367  1.00 13.38           C
ATOM   1069  N   PRO A 138      -7.786  21.842  11.583  1.00 13.37           N
ATOM   1070  CA  PRO A 138      -8.817  22.569  12.317  1.00 13.43           C
ATOM   1071  C   PRO A 138     -10.203  21.845  12.485  1.00 13.41           C
ATOM   1072  O   PRO A 138     -10.886  22.149  13.479  1.00 14.11           O
ATOM   1073  CB  PRO A 138      -8.978  23.818  11.514  1.00 13.58           C
ATOM   1074  CG  PRO A 138      -7.666  24.097  10.842  1.00 13.79           C
ATOM   1075  CD  PRO A 138      -7.302  22.652  10.472  1.00 13.46           C
ATOM   1076  N   LEU A 139     -10.616  21.088  11.476  1.00 13.08           N
ATOM   1077  CA  LEU A 139     -11.844  20.228  11.518  1.00 13.02           C
ATOM   1078  C   LEU A 139     -11.419  18.737  11.560  1.00 12.73           C
ATOM   1079  O   LEU A 139     -12.211  17.978  11.003  1.00 12.73           O
ATOM   1080  CB  LEU A 139     -12.827  20.611  10.459  1.00 13.26           C
ATOM   1081  CG  LEU A 139     -13.124  22.148  10.306  1.00 13.87           C
ATOM   1082  CD1 LEU A 139     -14.003  22.487   9.089  1.00 15.12           C
ATOM   1083  CD2 LEU A 139     -13.774  22.681  11.655  1.00 15.62           C
ATOM   1084  N   ALA A 140     -10.250  18.374  12.239  1.00 12.84           N
ATOM   1085  CA  ALA A 140      -9.659  17.034  12.363  1.00 12.86           C
ATOM   1086  C   ALA A 140     -10.583  16.116  13.161  1.00 13.15           C
ATOM   1087  O   ALA A 140     -10.747  15.007  12.710  1.00 12.73           O
ATOM   1088  CB  ALA A 140      -8.296  17.156  12.900  1.00 12.87           C
ATOM   1089  N   GLU A 141     -11.084  16.639  14.414  1.00 13.75           N
ATOM   1090  CA  GLU A 141     -12.011  15.757  15.176  1.00 14.36           C
ATOM   1091  C   GLU A 141     -13.297  15.424  14.342  1.00 13.81           C
ATOM   1092  O   GLU A 141     -13.576  14.220  14.197  1.00 13.24           O
ATOM   1093  CB  GLU A 141     -12.284  16.350  16.647  1.00 15.32           C
ATOM   1094  CG  GLU A 141     -13.257  15.579  17.526  1.00 19.14           C
ATOM   1095  CD  GLU A 141     -13.559  16.410  18.734  1.00 24.37           C
ATOM   1096  OE1 GLU A 141     -14.689  16.869  18.963  1.00 26.52           O
ATOM   1097  OE2 GLU A 141     -12.592  16.631  19.476  1.00 26.41           O
ATOM   1098  N   GLU A 142     -13.931  16.400  13.706  1.00 13.24           N
ATOM   1099  CA  GLU A 142     -15.177  16.136  12.938  1.00 13.59           C
ATOM   1100  C   GLU A 142     -15.022  15.391  11.638  1.00 12.54           C
ATOM   1101  O   GLU A 142     -15.740  14.414  11.426  1.00 12.61           O
ATOM   1102  CB  GLU A 142     -15.986  17.451  12.688  1.00 13.54           C
ATOM   1103  CG  GLU A 142     -16.698  17.853  13.932  1.00 15.72           C
ATOM   1104  CD  GLU A 142     -17.161  19.320  13.746  1.00 15.90           C
ATOM   1105  OE1 GLU A 142     -18.409  19.504  13.844  1.00 19.92           O
ATOM   1106  OE2 GLU A 142     -16.335  20.234  13.652  1.00 20.12           O
ATOM   1107  N   TRP A 143     -13.977  15.651  10.890  1.00 11.87           N
ATOM   1108  CA  TRP A 143     -13.600  14.892   9.684  1.00 11.23           C
ATOM   1109  C   TRP A 143     -13.106  13.499  10.019  1.00 11.16           C
ATOM   1110  O   TRP A 143     -13.369  12.668   9.136  1.00 11.67           O
ATOM   1111  CB  TRP A 143     -12.456  15.606   8.863  1.00 11.41           C
ATOM   1112  CG  TRP A 143     -12.743  16.975   8.180  1.00 11.29           C
ATOM   1113  CD1 TRP A 143     -13.953  17.542   8.024  1.00 12.07           C
ATOM   1114  CD2 TRP A 143     -11.823  17.903   7.391  1.00 11.44           C
ATOM   1115  CE2 TRP A 143     -12.558  18.953   6.747  1.00 12.02           C
ATOM   1116  CE3 TRP A 143     -10.411  17.880   7.139  1.00 11.56           C
ATOM   1117  NE1 TRP A 143     -13.846  18.686   7.236  1.00 12.05           N
ATOM   1118  CZ2 TRP A 143     -11.999  19.854   5.806  1.00 11.92           C
ATOM   1119  CZ3 TRP A 143      -9.799  18.888   6.340  1.00 12.01           C
ATOM   1120  CH2 TRP A 143     -10.570  19.891   5.696  1.00 11.49           C
ATOM   1121  N   ASP A 144     -12.461  13.233  11.201  1.00 10.96           N
ATOM   1122  CA  ASP A 144     -12.060  11.812  11.505  1.00 10.83           C
ATOM   1123  C   ASP A 144     -13.251  10.887  11.727  1.00 11.19           C
ATOM   1124  O   ASP A 144     -13.401   9.813  11.071  1.00 11.04           O
ATOM   1125  CB  ASP A 144     -11.008  11.705  12.650  1.00 10.84           C
ATOM   1126  CG  ASP A 144     -10.821  10.288  13.297  1.00 11.00           C
ATOM   1127  OD1 ASP A 144     -10.688   9.296  12.585  1.00 11.79           O
ATOM   1128  OD2 ASP A 144     -10.622  10.348  14.553  1.00 10.59           O
ATOM   1129  N   ASN A 145     -14.213  11.466  12.512  1.00 11.03           N
ATOM   1130  CA  ASN A 145     -15.491  10.850  12.775  1.00 11.77           C
ATOM   1131  C   ASN A 145     -16.384  10.654  11.497  1.00 12.29           C
ATOM   1132  O   ASN A 145     -17.315   9.828  11.536  1.00 12.70           O
ATOM   1133  CB  ASN A 145     -16.227  11.734  13.780  1.00 11.99           C
ATOM   1134  CG  ASN A 145     -15.940  11.645  15.310  1.00 12.60           C
ATOM   1135  ND2 ASN A 145     -16.173  12.702  16.053  1.00 14.56           N
ATOM   1136  OD1 ASN A 145     -15.617  10.590  15.773  1.00 14.53           O
ATOM   1137  N   MET A 146     -16.083  11.442  10.468  1.00 12.62           N
ATOM   1138  CA  MET A 146     -16.684  11.348   9.128  1.00 14.34           C
ATOM   1139  C   MET A 146     -15.970  10.263   8.273  1.00 12.44           C
ATOM   1140  O   MET A 146     -14.782  10.025   8.299  1.00 12.02           O
ATOM   1141  CB  MET A 146     -16.512  12.731   8.415  1.00 14.24           C
ATOM   1142  CG  MET A 146     -17.235  12.916   7.138  1.00 18.41           C
ATOM   1143  SD  MET A 146     -16.870  14.546   6.471  1.00 20.96           S
ATOM   1144  CE  MET A 146     -18.183  14.601   5.143  1.00 21.79           C
ATOM   1145  N   THR A 147     -16.787   9.600   7.411  1.00 11.27           N
ATOM   1146  CA  THR A 147     -16.292   8.525   6.539  1.00 10.45           C
ATOM   1147  C   THR A 147     -16.112   9.226   5.158  1.00 10.07           C
ATOM   1148  O   THR A 147     -16.733  10.218   4.828  1.00  9.65           O
ATOM   1149  CB  THR A 147     -17.248   7.341   6.410  1.00 10.53           C
ATOM   1150  CG2 THR A 147     -17.246   6.646   7.713  1.00 10.51           C
ATOM   1151  OG1 THR A 147     -18.604   7.700   6.369  1.00  9.96           O
ATOM   1152  N   MET A 148     -15.419   8.477   4.291  1.00  9.79           N
ATOM   1153  CA  MET A 148     -15.269   8.758   2.832  1.00  9.94           C
ATOM   1154  C   MET A 148     -16.560   8.780   2.052  1.00 10.32           C
ATOM   1155  O   MET A 148     -16.773   9.661   1.173  1.00 10.66           O
ATOM   1156  CB  MET A 148     -14.163   7.841   2.203  1.00 10.03           C
ATOM   1157  CG  MET A 148     -12.776   8.513   2.424  1.00  9.73           C
ATOM   1158  SD  MET A 148     -12.519  10.295   2.031  1.00 11.41           S
ATOM   1159  CE  MET A 148     -13.253  10.295   0.388  1.00 11.38           C
ATOM   1160  N   LYS A 149     -17.493   7.890   2.446  1.00 10.36           N
ATOM   1161  CA  LYS A 149     -18.805   7.732   1.859  1.00 10.80           C
ATOM   1162  C   LYS A 149     -19.688   9.045   1.910  1.00 11.25           C
ATOM   1163  O   LYS A 149     -20.496   9.266   0.969  1.00 10.81           O
ATOM   1164  CB  LYS A 149     -19.465   6.527   2.569  1.00 11.06           C
ATOM   1165  CG  LYS A 149     -21.054   6.339   2.406  1.00 12.85           C
ATOM   1166  CD  LYS A 149     -21.446   6.112   0.906  1.00 17.26           C
ATOM   1167  CE  LYS A 149     -22.965   6.329   0.717  1.00 20.20           C
ATOM   1168  NZ  LYS A 149     -23.629   5.408  -0.257  1.00 23.20           N
ATOM   1169  N   GLU A 150     -19.413   9.843   2.997  1.00 11.34           N
ATOM   1170  CA  GLU A 150     -20.059  11.132   3.182  1.00 11.75           C
ATOM   1171  C   GLU A 150     -19.314  12.244   2.453  1.00 11.85           C
ATOM   1172  O   GLU A 150     -19.959  13.257   2.080  1.00 11.56           O
ATOM   1173  CB  GLU A 150     -19.970  11.348   4.728  1.00 12.25           C
ATOM   1174  CG  GLU A 150     -20.878  10.440   5.541  1.00 14.12           C
ATOM   1175  CD  GLU A 150     -20.611  10.404   7.089  1.00 16.00           C
ATOM   1176  OE1 GLU A 150     -19.473  10.778   7.453  1.00 16.65           O
ATOM   1177  OE2 GLU A 150     -21.503  10.000   7.850  1.00 13.93           O
ATOM   1178  N   LEU A 151     -18.015  12.205   2.342  1.00 11.90           N
ATOM   1179  CA  LEU A 151     -17.126  13.192   1.659  1.00 12.21           C
ATOM   1180  C   LEU A 151     -17.335  13.127   0.120  1.00 12.63           C
ATOM   1181  O   LEU A 151     -17.502  14.192  -0.400  1.00 12.91           O
ATOM   1182  CB  LEU A 151     -15.676  13.061   2.126  1.00 12.11           C
ATOM   1183  CG  LEU A 151     -14.892  14.301   1.833  1.00 11.81           C
ATOM   1184  CD1 LEU A 151     -15.145  15.422   2.858  1.00 12.18           C
ATOM   1185  CD2 LEU A 151     -13.370  14.162   2.068  1.00 12.35           C
ATOM   1186  N   LEU A 152     -17.492  11.990  -0.490  1.00 12.96           N
ATOM   1187  CA  LEU A 152     -17.901  11.893  -1.904  1.00 13.58           C
ATOM   1188  C   LEU A 152     -19.037  12.844  -2.313  1.00 14.34           C
ATOM   1189  O   LEU A 152     -18.892  13.335  -3.415  1.00 13.86           O
ATOM   1190  CB  LEU A 152     -18.282  10.449  -2.247  1.00 13.62           C
ATOM   1191  CG  LEU A 152     -17.166   9.458  -2.384  1.00 13.25           C
ATOM   1192  CD1 LEU A 152     -17.535   8.070  -3.047  1.00 13.92           C
ATOM   1193  CD2 LEU A 152     -15.782   9.967  -2.847  1.00 13.95           C
ATOM   1194  N   ASP A 153     -20.047  13.095  -1.436  1.00 15.32           N
ATOM   1195  CA  ASP A 153     -21.080  14.122  -1.569  1.00 16.41           C
ATOM   1196  C   ASP A 153     -20.703  15.642  -1.652  1.00 17.14           C
ATOM   1197  O   ASP A 153     -21.527  16.419  -2.162  1.00 17.43           O
ATOM   1198  CB  ASP A 153     -22.276  13.996  -0.589  1.00 16.67           C
ATOM   1199  CG  ASP A 153     -23.092  12.676  -0.490  1.00 17.77           C
ATOM   1200  OD1 ASP A 153     -23.861  12.688   0.465  1.00 17.73           O
ATOM   1201  OD2 ASP A 153     -23.099  11.790  -1.340  1.00 19.52           O
ATOM   1202  N   LYS A 154     -19.551  16.035  -1.137  1.00 17.81           N
ATOM   1203  CA  LYS A 154     -18.966  17.379  -1.190  1.00 18.77           C
ATOM   1204  C   LYS A 154     -17.904  17.506  -2.308  1.00 18.79           C
ATOM   1205  O   LYS A 154     -17.505  18.614  -2.645  1.00 18.83           O
ATOM   1206  CB  LYS A 154     -18.071  17.601   0.126  1.00 19.00           C
ATOM   1207  CG  LYS A 154     -18.938  17.567   1.388  1.00 21.35           C
ATOM   1208  CD  LYS A 154     -18.332  17.780   2.846  1.00 23.41           C
ATOM   1209  CE  LYS A 154     -17.989  19.347   3.156  1.00 26.30           C
ATOM   1210  NZ  LYS A 154     -17.727  19.554   4.546  1.00 28.75           N
ATOM   1211  N   LEU A 155     -17.590  16.424  -2.996  1.00 18.61           N
ATOM   1212  CA  LEU A 155     -16.621  16.299  -4.108  1.00 18.86           C
ATOM   1213  C   LEU A 155     -17.375  16.251  -5.438  1.00 18.38           C
ATOM   1214  O   LEU A 155     -16.977  17.051  -6.306  1.00 18.15           O
ATOM   1215  CB  LEU A 155     -15.722  15.065  -3.809  1.00 19.20           C
ATOM   1216  CG  LEU A 155     -14.641  15.249  -2.808  1.00 21.79           C
ATOM   1217  CD1 LEU A 155     -13.956  13.898  -2.509  1.00 22.03           C
ATOM   1218  CD2 LEU A 155     -13.614  16.329  -3.164  1.00 24.16           C
ATOM   1219  N   CYS A 156     -18.312  15.265  -5.565  1.00 18.12           N
ATOM   1220  CA  CYS A 156     -19.139  15.228  -6.745  1.00 17.97           C
ATOM   1221  C   CYS A 156     -20.604  15.512  -6.474  1.00 18.33           C
ATOM   1222  O   CYS A 156     -21.064  15.445  -5.327  1.00 18.27           O
ATOM   1223  CB  CYS A 156     -19.030  13.836  -7.410  1.00 17.89           C
ATOM   1224  SG  CYS A 156     -17.259  13.360  -7.532  1.00 17.05           S
ATOM   1225  N   TRP A 157     -21.286  15.813  -7.611  1.00 18.69           N
ATOM   1226  CA  TRP A 157     -22.708  16.084  -7.734  1.00 19.19           C
ATOM   1227  C   TRP A 157     -23.443  15.029  -8.514  1.00 19.16           C
ATOM   1228  O   TRP A 157     -24.488  14.555  -8.094  1.00 19.20           O
ATOM   1229  CB  TRP A 157     -22.752  17.488  -8.524  1.00 19.74           C
ATOM   1230  CG  TRP A 157     -24.010  18.228  -8.463  1.00 20.66           C
ATOM   1231  CD1 TRP A 157     -24.289  19.338  -7.667  1.00 21.23           C
ATOM   1232  CD2 TRP A 157     -25.193  18.039  -9.329  1.00 21.55           C
ATOM   1233  CE2 TRP A 157     -26.129  19.078  -9.013  1.00 22.02           C
ATOM   1234  CE3 TRP A 157     -25.603  17.105 -10.349  1.00 22.31           C
ATOM   1235  NE1 TRP A 157     -25.488  19.892  -8.092  1.00 21.52           N
ATOM   1236  CZ2 TRP A 157     -27.354  19.227  -9.685  1.00 21.84           C
ATOM   1237  CZ3 TRP A 157     -26.826  17.261 -10.980  1.00 21.60           C
ATOM   1238  CH2 TRP A 157     -27.753  18.287 -10.605  1.00 21.54           C
ATOM   1239  N   THR A 158     -22.863  14.450  -9.552  1.00 18.81           N
ATOM   1240  CA  THR A 158     -23.503  13.378 -10.317  1.00 18.59           C
ATOM   1241  C   THR A 158     -22.971  11.994  -9.719  1.00 18.76           C
ATOM   1242  O   THR A 158     -21.837  11.951  -9.195  1.00 18.44           O
ATOM   1243  CB  THR A 158     -23.168  13.433 -11.908  1.00 18.59           C
ATOM   1244  CG2 THR A 158     -23.897  14.589 -12.669  1.00 18.60           C
ATOM   1245  OG1 THR A 158     -21.765  13.538 -12.057  1.00 17.54           O
ATOM   1246  N   GLU A 159     -23.792  10.960  -9.888  1.00 18.85           N
ATOM   1247  CA  GLU A 159     -23.460   9.580  -9.379  1.00 19.19           C
ATOM   1248  C   GLU A 159     -22.558   8.775 -10.299  1.00 18.30           C
ATOM   1249  O   GLU A 159     -21.799   7.963  -9.789  1.00 18.27           O
ATOM   1250  CB  GLU A 159     -24.838   8.831  -9.369  1.00 19.66           C
ATOM   1251  CG  GLU A 159     -25.935   9.322  -8.496  1.00 23.23           C
ATOM   1252  CD  GLU A 159     -25.442   9.663  -7.056  1.00 26.23           C
ATOM   1253  OE1 GLU A 159     -26.058  10.631  -6.547  1.00 28.75           O
ATOM   1254  OE2 GLU A 159     -24.671   8.936  -6.417  1.00 29.02           O
ATOM   1255  N   SER A 160     -22.470   9.209 -11.589  1.00 17.40           N
ATOM   1256  CA  SER A 160     -21.449   8.659 -12.425  1.00 16.56           C
ATOM   1257  C   SER A 160     -19.983   9.069 -12.015  1.00 15.96           C
ATOM   1258  O   SER A 160     -19.093   8.208 -11.940  1.00 15.65           O
ATOM   1259  CB  SER A 160     -21.790   9.001 -13.928  1.00 16.67           C
ATOM   1260  OG  SER A 160     -22.066  10.405 -14.073  1.00 16.82           O
ATOM   1261  N   ALA A 161     -19.664  10.342 -11.784  1.00 15.30           N
ATOM   1262  CA  ALA A 161     -18.404  10.730 -11.138  1.00 15.30           C
ATOM   1263  C   ALA A 161     -18.134  10.131  -9.778  1.00 15.16           C
ATOM   1264  O   ALA A 161     -16.985   9.763  -9.448  1.00 15.16           O
ATOM   1265  CB  ALA A 161     -18.447  12.287 -10.935  1.00 15.07           C
ATOM   1266  N   LYS A 162     -19.232   9.866  -8.972  1.00 15.32           N
ATOM   1267  CA  LYS A 162     -19.220   9.428  -7.592  1.00 16.03           C
ATOM   1268  C   LYS A 162     -18.820   7.948  -7.635  1.00 15.50           C
ATOM   1269  O   LYS A 162     -18.129   7.511  -6.715  1.00 15.42           O
ATOM   1270  CB  LYS A 162     -20.551   9.708  -6.874  1.00 15.85           C
ATOM   1271  CG  LYS A 162     -20.360   9.962  -5.419  1.00 17.52           C
ATOM   1272  CD  LYS A 162     -21.625  10.348  -4.522  1.00 19.03           C
ATOM   1273  CE  LYS A 162     -22.495  11.622  -4.913  1.00 20.91           C
ATOM   1274  NZ  LYS A 162     -23.796  11.612  -4.432  1.00 20.37           N
ATOM   1275  N   GLN A 163     -19.271   7.166  -8.603  1.00 15.20           N
ATOM   1276  CA  GLN A 163     -18.941   5.796  -8.734  1.00 15.28           C
ATOM   1277  C   GLN A 163     -17.481   5.545  -9.110  1.00 14.30           C
ATOM   1278  O   GLN A 163     -16.815   4.658  -8.690  1.00 13.86           O
ATOM   1279  CB  GLN A 163     -19.851   5.160  -9.791  1.00 16.00           C
ATOM   1280  CG  GLN A 163     -19.705   3.633 -10.042  1.00 19.55           C
ATOM   1281  CD  GLN A 163     -19.761   2.822  -8.759  1.00 25.32           C
ATOM   1282  NE2 GLN A 163     -19.667   1.542  -8.892  1.00 27.12           N
ATOM   1283  OE1 GLN A 163     -20.018   3.311  -7.630  1.00 28.02           O
ATOM   1284  N   LEU A 164     -16.974   6.386  -9.940  1.00 13.14           N
ATOM   1285  CA  LEU A 164     -15.566   6.403 -10.383  1.00 12.19           C
ATOM   1286  C   LEU A 164     -14.690   6.971  -9.183  1.00 11.54           C
ATOM   1287  O   LEU A 164     -13.598   6.436  -9.027  1.00 10.75           O
ATOM   1288  CB  LEU A 164     -15.432   7.133 -11.751  1.00 12.09           C
ATOM   1289  CG  LEU A 164     -13.987   7.230 -12.403  1.00 12.64           C
ATOM   1290  CD1 LEU A 164     -13.201   8.458 -11.953  1.00 13.32           C
ATOM   1291  CD2 LEU A 164     -13.145   5.990 -12.283  1.00 12.58           C
ATOM   1292  N   ALA A 165     -15.205   7.845  -8.349  1.00 10.69           N
ATOM   1293  CA  ALA A 165     -14.419   8.347  -7.168  1.00 10.52           C
ATOM   1294  C   ALA A 165     -14.473   7.173  -6.116  1.00  9.92           C
ATOM   1295  O   ALA A 165     -13.520   7.039  -5.334  1.00  9.77           O
ATOM   1296  CB  ALA A 165     -15.274   9.606  -6.704  1.00 10.30           C
ATOM   1297  N   THR A 166     -15.542   6.374  -6.141  1.00  9.76           N
ATOM   1298  CA  THR A 166     -15.715   5.276  -5.215  1.00  9.91           C
ATOM   1299  C   THR A 166     -14.770   4.067  -5.601  1.00  9.88           C
ATOM   1300  O   THR A 166     -14.112   3.558  -4.693  1.00  9.62           O
ATOM   1301  CB  THR A 166     -17.169   4.740  -5.337  1.00 10.08           C
ATOM   1302  CG2 THR A 166     -17.496   3.551  -4.447  1.00 10.53           C
ATOM   1303  OG1 THR A 166     -18.003   5.744  -4.634  1.00  9.71           O
ATOM   1304  N   LEU A 167     -14.613   3.838  -6.914  1.00  9.59           N
ATOM   1305  CA  LEU A 167     -13.549   2.921  -7.396  1.00  9.71           C
ATOM   1306  C   LEU A 167     -12.134   3.445  -7.044  1.00  9.59           C
ATOM   1307  O   LEU A 167     -11.335   2.612  -6.642  1.00  9.54           O
ATOM   1308  CB  LEU A 167     -13.780   2.759  -8.908  1.00  9.93           C
ATOM   1309  CG  LEU A 167     -14.874   1.735  -9.329  1.00 10.26           C
ATOM   1310  CD1 LEU A 167     -15.059   1.808 -10.842  1.00 11.35           C
ATOM   1311  CD2 LEU A 167     -14.610   0.325  -8.711  1.00 11.58           C
ATOM   1312  N   PHE A 168     -11.814   4.764  -7.078  1.00  9.78           N
ATOM   1313  CA  PHE A 168     -10.536   5.443  -6.662  1.00  9.77           C
ATOM   1314  C   PHE A 168     -10.317   5.155  -5.147  1.00  9.44           C
ATOM   1315  O   PHE A 168      -9.161   4.964  -4.760  1.00  9.31           O
ATOM   1316  CB  PHE A 168     -10.616   6.957  -6.978  1.00  9.91           C
ATOM   1317  CG  PHE A 168      -9.255   7.714  -6.976  1.00 10.59           C
ATOM   1318  CD1 PHE A 168      -8.428   7.801  -5.781  1.00 10.92           C
ATOM   1319  CD2 PHE A 168      -8.761   8.290  -8.136  1.00 11.18           C
ATOM   1320  CE1 PHE A 168      -7.193   8.435  -5.829  1.00 12.54           C
ATOM   1321  CE2 PHE A 168      -7.554   8.928  -8.142  1.00 11.31           C
ATOM   1322  CZ  PHE A 168      -6.829   9.012  -6.981  1.00 11.12           C
ATOM   1323  N   VAL A 169     -11.402   5.070  -4.383  1.00  8.87           N
ATOM   1324  CA  VAL A 169     -11.231   4.881  -2.890  1.00  8.96           C
ATOM   1325  C   VAL A 169     -10.879   3.395  -2.598  1.00  8.93           C
ATOM   1326  O   VAL A 169      -9.796   3.194  -1.938  1.00  9.15           O
ATOM   1327  CB  VAL A 169     -12.427   5.308  -1.986  1.00  8.88           C
ATOM   1328  CG1 VAL A 169     -12.367   4.715  -0.575  1.00  9.19           C
ATOM   1329  CG2 VAL A 169     -12.513   6.863  -1.945  1.00  9.00           C
ATOM   1330  N   ASN A 170     -11.595   2.448  -3.177  1.00  9.07           N
ATOM   1331  CA  ASN A 170     -11.545   1.021  -3.080  1.00  8.92           C
ATOM   1332  C   ASN A 170     -10.186   0.567  -3.628  1.00  9.07           C
ATOM   1333  O   ASN A 170      -9.504  -0.168  -2.898  1.00  9.54           O
ATOM   1334  CB  ASN A 170     -12.698   0.290  -3.832  1.00  9.23           C
ATOM   1335  CG  ASN A 170     -14.170   0.263  -3.361  1.00  8.91           C
ATOM   1336  ND2 ASN A 170     -14.975  -0.680  -3.769  1.00  8.61           N
ATOM   1337  OD1 ASN A 170     -14.587   1.183  -2.612  1.00  9.79           O
ATOM   1338  N   LEU A 171      -9.729   1.030  -4.812  1.00  9.22           N
ATOM   1339  CA  LEU A 171      -8.418   0.803  -5.365  1.00  9.56           C
ATOM   1340  C   LEU A 171      -7.290   1.292  -4.349  1.00  9.46           C
ATOM   1341  O   LEU A 171      -6.197   0.675  -4.316  1.00  9.80           O
ATOM   1342  CB  LEU A 171      -8.274   1.710  -6.593  1.00  9.48           C
ATOM   1343  CG  LEU A 171      -8.537   1.056  -7.929  1.00  9.75           C
ATOM   1344  CD1 LEU A 171      -9.935   0.309  -8.056  1.00  9.71           C
ATOM   1345  CD2 LEU A 171      -8.281   2.020  -9.124  1.00  9.63           C
ATOM   1346  N   CYS A 172      -7.554   2.441  -3.642  1.00  9.98           N
ATOM   1347  CA  CYS A 172      -6.534   2.901  -2.712  1.00  9.87           C
ATOM   1348  C   CYS A 172      -6.351   1.999  -1.501  1.00  9.80           C
ATOM   1349  O   CYS A 172      -5.252   1.574  -1.190  1.00  9.73           O
ATOM   1350  CB  CYS A 172      -6.805   4.303  -2.388  1.00  9.92           C
ATOM   1351  SG  CYS A 172      -6.484   5.503  -3.762  1.00 12.46           S
ATOM   1352  N   VAL A 173      -7.478   1.757  -0.808  1.00  9.41           N
ATOM   1353  CA  VAL A 173      -7.651   1.184   0.503  1.00  9.48           C
ATOM   1354  C   VAL A 173      -7.932  -0.282   0.613  1.00  9.21           C
ATOM   1355  O   VAL A 173      -7.809  -0.779   1.767  1.00  8.93           O
ATOM   1356  CB  VAL A 173      -8.769   2.063   1.180  1.00  9.62           C
ATOM   1357  CG1 VAL A 173      -8.927   1.783   2.716  1.00 10.04           C
ATOM   1358  CG2 VAL A 173      -8.535   3.577   1.089  1.00 10.41           C
ATOM   1359  N   THR A 174      -8.506  -0.904  -0.411  1.00  8.75           N
ATOM   1360  CA  THR A 174      -9.140  -2.288  -0.426  1.00  8.94           C
ATOM   1361  C   THR A 174     -10.595  -2.353   0.204  1.00  9.26           C
ATOM   1362  O   THR A 174     -11.333  -3.282  -0.114  1.00  9.53           O
ATOM   1363  CB  THR A 174      -8.095  -3.467  -0.058  1.00  9.02           C
ATOM   1364  CG2 THR A 174      -6.735  -3.419  -0.765  1.00  9.53           C
ATOM   1365  OG1 THR A 174      -7.704  -3.654   1.262  1.00  9.24           O
ATOM   1366  N   ALA A 175     -10.691  -1.481   1.211  1.00  9.09           N
ATOM   1367  CA  ALA A 175     -11.902  -1.245   1.981  1.00  9.38           C
ATOM   1368  C   ALA A 175     -12.872  -0.417   1.147  1.00  9.30           C
ATOM   1369  O   ALA A 175     -12.448   0.277   0.242  1.00  9.20           O
ATOM   1370  CB  ALA A 175     -11.504  -0.620   3.393  1.00  9.15           C
ATOM   1371  N   GLU A 176     -14.133  -0.463   1.555  1.00  9.22           N
ATOM   1372  CA  GLU A 176     -15.171   0.377   1.030  1.00  9.00           C
ATOM   1373  C   GLU A 176     -15.337   1.690   1.708  1.00  8.76           C
ATOM   1374  O   GLU A 176     -14.797   1.862   2.800  1.00  9.09           O
ATOM   1375  CB  GLU A 176     -16.489  -0.458   0.790  1.00  9.16           C
ATOM   1376  CG  GLU A 176     -16.223  -1.649  -0.156  1.00 10.14           C
ATOM   1377  CD  GLU A 176     -17.402  -2.647  -0.100  1.00 11.11           C
ATOM   1378  OE1 GLU A 176     -17.332  -3.699   0.560  1.00 12.38           O
ATOM   1379  OE2 GLU A 176     -18.383  -2.294  -0.754  1.00 10.96           O
ATOM   1380  N   THR A 177     -16.086   2.617   1.063  1.00  8.44           N
ATOM   1381  CA  THR A 177     -15.933   4.041   1.456  1.00  8.42           C
ATOM   1382  C   THR A 177     -16.584   4.294   2.837  1.00  8.33           C
ATOM   1383  O   THR A 177     -16.264   5.231   3.549  1.00  8.79           O
ATOM   1384  CB  THR A 177     -16.571   4.985   0.373  1.00  8.34           C
ATOM   1385  CG2 THR A 177     -15.871   4.958  -0.998  1.00  8.68           C
ATOM   1386  OG1 THR A 177     -17.901   4.591   0.258  1.00  8.40           O
ATOM   1387  N   HIS A 178     -17.501   3.445   3.251  1.00  8.71           N
ATOM   1388  CA  HIS A 178     -18.136   3.545   4.510  1.00  8.62           C
ATOM   1389  C   HIS A 178     -17.284   3.025   5.648  1.00  8.84           C
ATOM   1390  O   HIS A 178     -17.512   3.426   6.784  1.00  8.99           O
ATOM   1391  CB  HIS A 178     -19.533   2.779   4.640  1.00  8.75           C
ATOM   1392  CG  HIS A 178     -19.400   1.277   4.580  1.00  9.26           C
ATOM   1393  CD2 HIS A 178     -19.468   0.364   5.601  1.00  9.97           C
ATOM   1394  ND1 HIS A 178     -19.251   0.566   3.405  1.00  9.71           N
ATOM   1395  CE1 HIS A 178     -19.290  -0.766   3.766  1.00 10.73           C
ATOM   1396  NE2 HIS A 178     -19.416  -0.966   5.055  1.00 10.44           N
ATOM   1397  N   GLU A 179     -16.323   2.117   5.381  1.00  8.93           N
ATOM   1398  CA  GLU A 179     -15.537   1.542   6.430  1.00  9.10           C
ATOM   1399  C   GLU A 179     -14.482   2.520   6.856  1.00  9.11           C
ATOM   1400  O   GLU A 179     -14.244   2.598   8.041  1.00  9.46           O
ATOM   1401  CB  GLU A 179     -14.906   0.180   5.904  1.00  9.14           C
ATOM   1402  CG  GLU A 179     -15.796  -0.801   5.082  1.00  9.30           C
ATOM   1403  CD  GLU A 179     -15.077  -2.108   4.729  1.00 10.14           C
ATOM   1404  OE1 GLU A 179     -15.072  -2.356   3.517  1.00 10.34           O
ATOM   1405  OE2 GLU A 179     -14.583  -2.852   5.642  1.00 12.24           O
ATOM   1406  N   VAL A 180     -13.821   3.294   5.974  1.00  8.78           N
ATOM   1407  CA  VAL A 180     -12.705   4.250   6.266  1.00  9.37           C
ATOM   1408  C   VAL A 180     -13.159   5.719   6.569  1.00  9.19           C
ATOM   1409  O   VAL A 180     -13.987   6.378   5.938  1.00  9.12           O
ATOM   1410  CB  VAL A 180     -11.579   4.125   5.201  1.00  9.45           C
ATOM   1411  CG1 VAL A 180     -11.881   4.587   3.721  1.00 10.24           C
ATOM   1412  CG2 VAL A 180     -10.350   4.880   5.710  1.00 10.82           C
ATOM   1413  N   SER A 181     -12.372   6.304   7.522  1.00  9.12           N
ATOM   1414  CA  SER A 181     -12.248   7.700   7.897  1.00  8.90           C
ATOM   1415  C   SER A 181     -11.861   8.649   6.750  1.00  9.28           C
ATOM   1416  O   SER A 181     -10.970   8.395   5.924  1.00  9.09           O
ATOM   1417  CB  SER A 181     -11.251   7.779   9.064  1.00  9.21           C
ATOM   1418  OG  SER A 181     -10.787   9.013   9.529  1.00  9.59           O
ATOM   1419  N   ALA A 182     -12.597   9.798   6.731  1.00  8.69           N
ATOM   1420  CA  ALA A 182     -12.293  10.963   5.880  1.00  9.50           C
ATOM   1421  C   ALA A 182     -10.991  11.649   6.301  1.00  9.27           C
ATOM   1422  O   ALA A 182     -10.247  11.963   5.421  1.00  9.57           O
ATOM   1423  CB  ALA A 182     -13.519  11.937   5.745  1.00  9.21           C
ATOM   1424  N   LEU A 183     -10.668  11.925   7.588  1.00  9.45           N
ATOM   1425  CA  LEU A 183      -9.307  12.496   7.886  1.00  9.10           C
ATOM   1426  C   LEU A 183      -8.080  11.561   7.431  1.00  9.40           C
ATOM   1427  O   LEU A 183      -7.046  12.116   7.080  1.00  8.91           O
ATOM   1428  CB  LEU A 183      -9.212  12.926   9.417  1.00  9.30           C
ATOM   1429  CG  LEU A 183      -7.888  13.692   9.829  1.00  9.02           C
ATOM   1430  CD1 LEU A 183      -7.793  14.967   9.012  1.00  9.80           C
ATOM   1431  CD2 LEU A 183      -7.748  13.893  11.283  1.00  9.52           C
ATOM   1432  N   TRP A 184      -8.292  10.264   7.441  1.00  9.05           N
ATOM   1433  CA  TRP A 184      -7.343   9.175   7.046  1.00  9.29           C
ATOM   1434  C   TRP A 184      -7.036   9.238   5.587  1.00  9.25           C
ATOM   1435  O   TRP A 184      -5.895   9.252   5.179  1.00  8.89           O
ATOM   1436  CB  TRP A 184      -7.844   7.832   7.554  1.00  9.32           C
ATOM   1437  CG  TRP A 184      -6.831   6.710   7.444  1.00  9.29           C
ATOM   1438  CD1 TRP A 184      -5.839   6.318   8.330  1.00  9.49           C
ATOM   1439  CD2 TRP A 184      -6.581   5.948   6.245  1.00  8.73           C
ATOM   1440  CE2 TRP A 184      -5.377   5.181   6.455  1.00  9.72           C
ATOM   1441  CE3 TRP A 184      -7.176   5.851   4.951  1.00  9.44           C
ATOM   1442  NE1 TRP A 184      -5.013   5.356   7.779  1.00  9.13           N
ATOM   1443  CZ2 TRP A 184      -4.808   4.361   5.474  1.00  9.45           C
ATOM   1444  CZ3 TRP A 184      -6.502   5.141   3.915  1.00  9.27           C
ATOM   1445  CH2 TRP A 184      -5.312   4.422   4.166  1.00  9.81           C
ATOM   1446  N   PHE A 185      -8.114   9.244   4.816  1.00  8.87           N
ATOM   1447  CA  PHE A 185      -7.976   9.070   3.381  1.00  9.12           C
ATOM   1448  C   PHE A 185      -7.409  10.372   2.750  1.00  8.95           C
ATOM   1449  O   PHE A 185      -6.637  10.280   1.800  1.00  9.52           O
ATOM   1450  CB  PHE A 185      -9.274   8.518   2.738  1.00  9.17           C
ATOM   1451  CG  PHE A 185      -9.240   8.313   1.220  1.00  9.32           C
ATOM   1452  CD1 PHE A 185      -8.495   7.187   0.879  1.00  9.86           C
ATOM   1453  CD2 PHE A 185      -9.637   9.282   0.246  1.00  9.89           C
ATOM   1454  CE1 PHE A 185      -8.215   6.953  -0.482  1.00 10.15           C
ATOM   1455  CE2 PHE A 185      -9.229   9.073  -1.062  1.00 10.17           C
ATOM   1456  CZ  PHE A 185      -8.640   7.862  -1.427  1.00 10.07           C
ATOM   1457  N   LEU A 186      -7.720  11.598   3.279  1.00  9.29           N
ATOM   1458  CA  LEU A 186      -7.160  12.844   2.911  1.00  9.29           C
ATOM   1459  C   LEU A 186      -5.597  12.825   3.099  1.00  9.47           C
ATOM   1460  O   LEU A 186      -4.958  13.413   2.202  1.00  9.81           O
ATOM   1461  CB  LEU A 186      -7.856  13.915   3.696  1.00  9.45           C
ATOM   1462  CG  LEU A 186      -9.396  14.111   3.373  1.00  9.18           C
ATOM   1463  CD1 LEU A 186      -9.962  15.119   4.384  1.00 10.55           C
ATOM   1464  CD2 LEU A 186      -9.701  14.418   1.890  1.00 10.37           C
ATOM   1465  N   TRP A 187      -5.110  12.314   4.309  1.00  9.78           N
ATOM   1466  CA  TRP A 187      -3.701  12.288   4.712  1.00 10.10           C
ATOM   1467  C   TRP A 187      -2.898  11.396   3.823  1.00  9.96           C
ATOM   1468  O   TRP A 187      -1.874  11.800   3.292  1.00  9.96           O
ATOM   1469  CB  TRP A 187      -3.621  11.843   6.251  1.00 10.42           C
ATOM   1470  CG  TRP A 187      -2.362  11.154   6.699  1.00 10.17           C
ATOM   1471  CD1 TRP A 187      -1.220  11.842   6.901  1.00 10.97           C
ATOM   1472  CD2 TRP A 187      -2.064   9.713   6.812  1.00 10.27           C
ATOM   1473  CE2 TRP A 187      -0.652   9.626   7.065  1.00 10.74           C
ATOM   1474  CE3 TRP A 187      -2.726   8.480   6.547  1.00  9.89           C
ATOM   1475  NE1 TRP A 187      -0.192  10.903   7.221  1.00 10.78           N
ATOM   1476  CZ2 TRP A 187       0.048   8.430   7.137  1.00 10.86           C
ATOM   1477  CZ3 TRP A 187      -2.046   7.266   6.613  1.00 10.89           C
ATOM   1478  CH2 TRP A 187      -0.655   7.272   6.849  1.00 11.12           C
ATOM   1479  N   TYR A 188      -3.478  10.212   3.597  1.00  9.79           N
ATOM   1480  CA  TYR A 188      -3.143   9.083   2.808  1.00  9.63           C
ATOM   1481  C   TYR A 188      -2.918   9.480   1.339  1.00  9.49           C
ATOM   1482  O   TYR A 188      -1.914   8.991   0.801  1.00  9.74           O
ATOM   1483  CB  TYR A 188      -4.043   7.825   2.986  1.00  9.23           C
ATOM   1484  CG  TYR A 188      -3.674   6.525   2.259  1.00  9.36           C
ATOM   1485  CD1 TYR A 188      -2.630   5.696   2.798  1.00  9.87           C
ATOM   1486  CD2 TYR A 188      -4.366   6.179   1.051  1.00  9.37           C
ATOM   1487  CE1 TYR A 188      -2.353   4.431   2.181  1.00  8.66           C
ATOM   1488  CE2 TYR A 188      -4.121   4.861   0.526  1.00  9.03           C
ATOM   1489  CZ  TYR A 188      -3.129   4.012   1.100  1.00  8.92           C
ATOM   1490  OH  TYR A 188      -2.986   2.746   0.661  1.00  8.80           O
ATOM   1491  N   VAL A 189      -3.795  10.269   0.745  1.00  9.53           N
ATOM   1492  CA  VAL A 189      -3.656  10.822  -0.624  1.00  9.67           C
ATOM   1493  C   VAL A 189      -2.564  11.879  -0.668  1.00 10.02           C
ATOM   1494  O   VAL A 189      -1.826  11.950  -1.616  1.00 10.30           O
ATOM   1495  CB  VAL A 189      -4.985  11.348  -1.202  1.00  9.93           C
ATOM   1496  CG1 VAL A 189      -4.887  12.416  -2.342  1.00  9.31           C
ATOM   1497  CG2 VAL A 189      -5.978  10.201  -1.529  1.00  9.65           C
ATOM   1498  N   LYS A 190      -2.445  12.794   0.396  1.00 10.11           N
ATOM   1499  CA  LYS A 190      -1.497  13.847   0.502  1.00 10.78           C
ATOM   1500  C   LYS A 190      -0.001  13.393   0.556  1.00 10.36           C
ATOM   1501  O   LYS A 190       0.887  13.936  -0.117  1.00 10.60           O
ATOM   1502  CB  LYS A 190      -1.857  14.678   1.683  1.00 11.06           C
ATOM   1503  CG  LYS A 190      -0.947  15.946   1.890  1.00 13.73           C
ATOM   1504  CD  LYS A 190      -0.911  16.948   0.760  1.00 15.07           C
ATOM   1505  CE  LYS A 190       0.026  18.105   1.025  1.00 16.97           C
ATOM   1506  NZ  LYS A 190      -0.689  19.226   1.793  1.00 19.01           N
ATOM   1507  N   GLN A 191       0.194  12.316   1.365  1.00 10.19           N
ATOM   1508  CA  GLN A 191       1.500  11.687   1.688  1.00 10.40           C
ATOM   1509  C   GLN A 191       1.970  10.697   0.532  1.00 10.84           C
ATOM   1510  O   GLN A 191       3.080  10.230   0.710  1.00 11.03           O
ATOM   1511  CB  GLN A 191       1.420  11.029   3.110  1.00 10.41           C
ATOM   1512  CG  GLN A 191       0.436   9.830   3.111  1.00 10.45           C
ATOM   1513  CD  GLN A 191       1.018   8.464   2.897  1.00 10.44           C
ATOM   1514  NE2 GLN A 191       0.356   7.556   2.164  1.00  9.71           N
ATOM   1515  OE1 GLN A 191       2.102   8.126   3.401  1.00 10.41           O
ATOM   1516  N   CYS A 192       1.099  10.515  -0.531  1.00 10.84           N
ATOM   1517  CA  CYS A 192       1.487   9.875  -1.819  1.00 11.19           C
ATOM   1518  C   CYS A 192       1.974  10.959  -2.819  1.00 11.45           C
ATOM   1519  O   CYS A 192       2.466  10.606  -3.848  1.00 12.75           O
ATOM   1520  CB  CYS A 192       0.326   9.163  -2.499  1.00 11.12           C
ATOM   1521  SG  CYS A 192      -0.249   7.682  -1.585  1.00 11.14           S
ATOM   1522  N   GLY A 193       1.777  12.252  -2.446  1.00 11.35           N
ATOM   1523  CA  GLY A 193       2.296  13.436  -3.153  1.00 11.35           C
ATOM   1524  C   GLY A 193       1.235  14.012  -3.976  1.00 11.39           C
ATOM   1525  O   GLY A 193       1.608  14.473  -5.066  1.00 11.97           O
ATOM   1526  N   GLY A 194      -0.051  13.975  -3.619  1.00 11.13           N
ATOM   1527  CA  GLY A 194      -1.150  14.477  -4.397  1.00 10.84           C
ATOM   1528  C   GLY A 194      -1.897  13.351  -5.101  1.00 10.88           C
ATOM   1529  O   GLY A 194      -1.269  12.386  -5.514  1.00 10.52           O
ATOM   1530  N   THR A 195      -3.153  13.653  -5.392  1.00 10.61           N
ATOM   1531  CA  THR A 195      -4.066  12.749  -6.141  1.00 10.70           C
ATOM   1532  C   THR A 195      -3.595  12.287  -7.521  1.00 10.80           C
ATOM   1533  O   THR A 195      -3.741  11.086  -7.885  1.00 10.66           O
ATOM   1534  CB  THR A 195      -5.488  13.439  -6.353  1.00 10.81           C
ATOM   1535  CG2 THR A 195      -6.641  12.576  -6.770  1.00 10.85           C
ATOM   1536  OG1 THR A 195      -5.966  14.100  -5.170  1.00 11.77           O
ATOM   1537  N   THR A 196      -2.877  13.231  -8.202  1.00 10.61           N
ATOM   1538  CA  THR A 196      -2.507  12.995  -9.589  1.00 11.01           C
ATOM   1539  C   THR A 196      -1.293  12.091  -9.733  1.00 10.69           C
ATOM   1540  O   THR A 196      -1.252  11.204 -10.545  1.00 10.97           O
ATOM   1541  CB  THR A 196      -2.446  14.249 -10.575  1.00 11.00           C
ATOM   1542  CG2 THR A 196      -2.273  13.933 -12.072  1.00 11.53           C
ATOM   1543  OG1 THR A 196      -3.567  15.081 -10.417  1.00 12.87           O
ATOM   1544  N   ARG A 197      -0.415  12.265  -8.778  1.00 10.47           N
ATOM   1545  CA  ARG A 197       0.796  11.423  -8.565  1.00 10.59           C
ATOM   1546  C   ARG A 197       0.501   9.913  -8.301  1.00 10.37           C
ATOM   1547  O   ARG A 197       1.248   9.044  -8.738  1.00 10.45           O
ATOM   1548  CB  ARG A 197       1.647  11.947  -7.358  1.00 10.77           C
ATOM   1549  CG  ARG A 197       2.924  11.216  -7.110  1.00 11.09           C
ATOM   1550  CD  ARG A 197       4.073  11.518  -8.116  1.00 12.46           C
ATOM   1551  NE  ARG A 197       4.712  12.812  -7.813  1.00 12.45           N
ATOM   1552  CZ  ARG A 197       5.780  13.360  -8.430  1.00 14.21           C
ATOM   1553  NH1 ARG A 197       6.296  12.912  -9.631  1.00 12.66           N
ATOM   1554  NH2 ARG A 197       6.387  14.448  -7.893  1.00 14.00           N
ATOM   1555  N   ILE A 198      -0.606   9.679  -7.514  1.00  9.88           N
ATOM   1556  CA  ILE A 198      -1.248   8.393  -7.223  1.00  9.96           C
ATOM   1557  C   ILE A 198      -1.627   7.620  -8.522  1.00 10.14           C
ATOM   1558  O   ILE A 198      -0.981   6.615  -8.788  1.00 10.43           O
ATOM   1559  CB  ILE A 198      -2.430   8.434  -6.204  1.00  9.75           C
ATOM   1560  CG1 ILE A 198      -1.867   8.953  -4.893  1.00 10.05           C
ATOM   1561  CG2 ILE A 198      -3.078   7.067  -5.965  1.00 10.32           C
ATOM   1562  CD1 ILE A 198      -2.946   9.359  -3.933  1.00  9.59           C
ATOM   1563  N   ILE A 199      -2.674   8.158  -9.202  1.00 10.20           N
ATOM   1564  CA  ILE A 199      -3.386   7.628 -10.388  1.00 10.70           C
ATOM   1565  C   ILE A 199      -2.521   7.556 -11.651  1.00 10.95           C
ATOM   1566  O   ILE A 199      -2.851   6.760 -12.519  1.00 11.31           O
ATOM   1567  CB  ILE A 199      -4.725   8.368 -10.653  1.00 10.64           C
ATOM   1568  CG1 ILE A 199      -5.695   7.690 -11.789  1.00 11.19           C
ATOM   1569  CG2 ILE A 199      -4.531   9.886 -10.896  1.00 10.62           C
ATOM   1570  CD1 ILE A 199      -7.038   8.347 -11.922  1.00 12.17           C
ATOM   1571  N   SER A 200      -1.445   8.315 -11.810  1.00 11.31           N
ATOM   1572  CA  SER A 200      -0.511   8.347 -12.964  1.00 11.35           C
ATOM   1573  C   SER A 200       0.463   7.113 -12.972  1.00 11.77           C
ATOM   1574  O   SER A 200       0.774   6.639 -11.872  1.00 11.80           O
ATOM   1575  CB  SER A 200       0.338   9.658 -12.890  1.00 11.26           C
ATOM   1576  OG  SER A 200      -0.615  10.698 -13.007  1.00 11.93           O
ATOM   1577  N   THR A 201       0.901   6.598 -14.129  1.00 11.85           N
ATOM   1578  CA  THR A 201       2.006   5.639 -14.314  1.00 12.06           C
ATOM   1579  C   THR A 201       3.313   6.353 -14.553  1.00 12.13           C
ATOM   1580  O   THR A 201       4.153   6.296 -13.633  1.00 11.64           O
ATOM   1581  CB  THR A 201       1.718   4.675 -15.510  1.00 12.17           C
ATOM   1582  CG2 THR A 201       2.638   3.442 -15.397  1.00 11.95           C
ATOM   1583  OG1 THR A 201       0.424   4.011 -15.427  1.00 12.89           O
ATOM   1584  N   THR A 202       3.550   6.942 -15.722  1.00 12.36           N
ATOM   1585  CA  THR A 202       4.711   7.806 -15.991  1.00 12.52           C
ATOM   1586  C   THR A 202       4.755   9.016 -15.049  1.00 12.59           C
ATOM   1587  O   THR A 202       3.793   9.747 -14.853  1.00 12.56           O
ATOM   1588  CB  THR A 202       4.632   8.357 -17.466  1.00 12.73           C
ATOM   1589  CG2 THR A 202       5.684   9.260 -17.932  1.00 13.14           C
ATOM   1590  OG1 THR A 202       4.640   7.262 -18.442  1.00 12.84           O
ATOM   1591  N   ASN A 203       5.944   9.135 -14.380  1.00 12.69           N
ATOM   1592  CA  ASN A 203       6.224  10.108 -13.254  1.00 12.91           C
ATOM   1593  C   ASN A 203       5.377   9.791 -12.061  1.00 12.34           C
ATOM   1594  O   ASN A 203       5.422  10.580 -11.140  1.00 12.05           O
ATOM   1595  CB  ASN A 203       6.002  11.611 -13.568  1.00 13.50           C
ATOM   1596  CG  ASN A 203       6.872  12.117 -14.714  1.00 16.19           C
ATOM   1597  ND2 ASN A 203       6.229  12.981 -15.553  1.00 17.22           N
ATOM   1598  OD1 ASN A 203       8.031  11.736 -14.910  1.00 17.97           O
ATOM   1599  N   GLY A 204       4.673   8.678 -12.076  1.00 11.81           N
ATOM   1600  CA  GLY A 204       3.678   8.217 -11.036  1.00 11.20           C
ATOM   1601  C   GLY A 204       4.323   7.435  -9.949  1.00 11.11           C
ATOM   1602  O   GLY A 204       5.374   6.802 -10.049  1.00 11.08           O
ATOM   1603  N   GLY A 205       3.561   7.245  -8.855  1.00 10.79           N
ATOM   1604  CA  GLY A 205       3.995   6.559  -7.613  1.00 10.89           C
ATOM   1605  C   GLY A 205       4.138   5.063  -7.878  1.00 10.89           C
ATOM   1606  O   GLY A 205       4.731   4.404  -7.033  1.00 11.03           O
ATOM   1607  N   GLN A 206       3.752   4.618  -9.071  1.00 10.62           N
ATOM   1608  CA  GLN A 206       3.890   3.242  -9.507  1.00 10.67           C
ATOM   1609  C   GLN A 206       4.496   3.123 -10.944  1.00 10.93           C
ATOM   1610  O   GLN A 206       3.923   2.484 -11.813  1.00 10.93           O
ATOM   1611  CB  GLN A 206       2.493   2.615  -9.471  1.00 10.73           C
ATOM   1612  CG  GLN A 206       1.907   2.564  -8.009  1.00 10.13           C
ATOM   1613  CD  GLN A 206       0.860   3.573  -7.694  1.00 11.04           C
ATOM   1614  NE2 GLN A 206      -0.019   3.933  -8.642  1.00 10.20           N
ATOM   1615  OE1 GLN A 206       0.957   4.114  -6.587  1.00 11.09           O
ATOM   1616  N   GLU A 207       5.669   3.825 -11.104  1.00 11.04           N
ATOM   1617  CA  GLU A 207       6.344   3.972 -12.374  1.00 11.18           C
ATOM   1618  C   GLU A 207       7.199   2.755 -12.693  1.00 11.07           C
ATOM   1619  O   GLU A 207       7.244   2.459 -13.947  1.00 10.75           O
ATOM   1620  CB  GLU A 207       7.275   5.203 -12.448  1.00 11.35           C
ATOM   1621  CG  GLU A 207       7.825   5.467 -13.830  1.00 11.75           C
ATOM   1622  CD  GLU A 207       8.589   6.737 -14.086  1.00 12.41           C
ATOM   1623  OE1 GLU A 207       9.580   6.996 -13.359  1.00 13.02           O
ATOM   1624  OE2 GLU A 207       8.137   7.475 -14.983  1.00 13.12           O
ATOM   1625  N   ARG A 208       7.881   2.157 -11.744  1.00 11.21           N
ATOM   1626  CA  ARG A 208       8.869   1.149 -11.955  1.00 11.45           C
ATOM   1627  C   ARG A 208       8.614  -0.049 -11.070  1.00 11.29           C
ATOM   1628  O   ARG A 208       8.122   0.068  -9.942  1.00 11.26           O
ATOM   1629  CB  ARG A 208      10.336   1.664 -11.684  1.00 11.68           C
ATOM   1630  CG  ARG A 208      10.801   2.617 -12.828  1.00 13.11           C
ATOM   1631  CD  ARG A 208      11.750   3.770 -12.397  1.00 15.48           C
ATOM   1632  NE  ARG A 208      11.788   4.944 -13.342  1.00 16.14           N
ATOM   1633  CZ  ARG A 208      12.709   5.178 -14.331  1.00 17.41           C
ATOM   1634  NH1 ARG A 208      13.699   4.280 -14.649  1.00 16.54           N
ATOM   1635  NH2 ARG A 208      12.449   6.244 -15.107  1.00 17.60           N
ATOM   1636  N   LYS A 209       9.092  -1.206 -11.496  1.00 11.12           N
ATOM   1637  CA  LYS A 209       9.112  -2.519 -10.743  1.00 11.51           C
ATOM   1638  C   LYS A 209      10.537  -3.208 -10.721  1.00 11.56           C
ATOM   1639  O   LYS A 209      11.400  -2.769 -11.519  1.00 11.79           O
ATOM   1640  CB  LYS A 209       8.160  -3.443 -11.519  1.00 11.51           C
ATOM   1641  CG  LYS A 209       6.753  -2.908 -11.659  1.00 11.32           C
ATOM   1642  CD  LYS A 209       5.761  -3.900 -12.283  1.00 12.37           C
ATOM   1643  CE  LYS A 209       6.040  -4.408 -13.702  1.00 12.76           C
ATOM   1644  NZ  LYS A 209       4.886  -5.159 -14.200  1.00 13.05           N
ATOM   1645  N   PHE A 210      10.765  -4.173  -9.835  1.00 11.54           N
ATOM   1646  CA  PHE A 210      12.071  -4.826  -9.793  1.00 11.86           C
ATOM   1647  C   PHE A 210      12.252  -5.962 -10.803  1.00 11.89           C
ATOM   1648  O   PHE A 210      11.394  -6.908 -10.829  1.00 12.28           O
ATOM   1649  CB  PHE A 210      12.241  -5.357  -8.320  1.00 11.92           C
ATOM   1650  CG  PHE A 210      12.565  -4.228  -7.266  1.00 11.34           C
ATOM   1651  CD1 PHE A 210      11.513  -3.452  -6.633  1.00 12.29           C
ATOM   1652  CD2 PHE A 210      13.929  -3.955  -7.057  1.00 12.58           C
ATOM   1653  CE1 PHE A 210      11.878  -2.307  -5.907  1.00 12.25           C
ATOM   1654  CE2 PHE A 210      14.260  -2.799  -6.335  1.00 12.76           C
ATOM   1655  CZ  PHE A 210      13.248  -1.973  -5.817  1.00 12.19           C
ATOM   1656  N   VAL A 211      13.422  -6.027 -11.444  1.00 12.05           N
ATOM   1657  CA  VAL A 211      14.042  -7.174 -12.134  1.00 12.23           C
ATOM   1658  C   VAL A 211      14.429  -8.202 -11.013  1.00 12.14           C
ATOM   1659  O   VAL A 211      15.317  -7.995 -10.138  1.00 12.47           O
ATOM   1660  CB  VAL A 211      15.359  -6.801 -12.905  1.00 12.35           C
ATOM   1661  CG1 VAL A 211      16.106  -7.990 -13.444  1.00 12.61           C
ATOM   1662  CG2 VAL A 211      15.099  -5.660 -13.989  1.00 12.30           C
ATOM   1663  N   GLY A 212      13.837  -9.375 -11.089  1.00 12.06           N
ATOM   1664  CA  GLY A 212      14.148 -10.587 -10.266  1.00 12.09           C
ATOM   1665  C   GLY A 212      13.215 -10.544  -8.993  1.00 11.82           C
ATOM   1666  O   GLY A 212      13.435 -11.410  -8.155  1.00 12.32           O
ATOM   1667  N   GLY A 213      12.187  -9.731  -8.947  1.00 11.90           N
ATOM   1668  CA  GLY A 213      11.248  -9.700  -7.870  1.00 11.75           C
ATOM   1669  C   GLY A 213      11.698  -8.816  -6.782  1.00 11.83           C
ATOM   1670  O   GLY A 213      12.916  -8.709  -6.383  1.00 12.16           O
ATOM   1671  N   SER A 214      10.722  -8.104  -6.229  1.00 11.74           N
ATOM   1672  CA  SER A 214      10.926  -7.203  -5.106  1.00 11.53           C
ATOM   1673  C   SER A 214      11.529  -7.739  -3.743  1.00 11.61           C
ATOM   1674  O   SER A 214      12.156  -6.932  -3.101  1.00 11.24           O
ATOM   1675  CB  SER A 214       9.658  -6.284  -4.840  1.00 11.59           C
ATOM   1676  OG  SER A 214       8.460  -6.962  -4.668  1.00 11.94           O
ATOM   1677  N   GLY A 215      11.316  -9.016  -3.398  1.00 11.51           N
ATOM   1678  CA  GLY A 215      11.725  -9.485  -2.073  1.00 11.58           C
ATOM   1679  C   GLY A 215      13.309  -9.522  -1.848  1.00 11.89           C
ATOM   1680  O   GLY A 215      13.758  -9.469  -0.709  1.00 11.96           O
ATOM   1681  N   GLN A 216      14.110  -9.409  -2.958  1.00 11.90           N
ATOM   1682  CA  GLN A 216      15.551  -9.423  -3.066  1.00 12.00           C
ATOM   1683  C   GLN A 216      16.331  -8.484  -2.030  1.00 12.32           C
ATOM   1684  O   GLN A 216      17.495  -8.839  -1.716  1.00 12.69           O
ATOM   1685  CB  GLN A 216      15.891  -8.968  -4.518  1.00 12.18           C
ATOM   1686  CG  GLN A 216      15.718 -10.079  -5.548  1.00 12.09           C
ATOM   1687  CD  GLN A 216      16.153  -9.541  -6.924  1.00 12.55           C
ATOM   1688  NE2 GLN A 216      15.506  -8.579  -7.476  1.00 11.71           N
ATOM   1689  OE1 GLN A 216      17.220  -9.965  -7.405  1.00 13.42           O
ATOM   1690  N   VAL A 217      15.716  -7.323  -1.631  1.00 12.17           N
ATOM   1691  CA  VAL A 217      16.284  -6.450  -0.590  1.00 12.22           C
ATOM   1692  C   VAL A 217      16.544  -7.208   0.674  1.00 12.46           C
ATOM   1693  O   VAL A 217      17.706  -7.403   0.983  1.00 11.95           O
ATOM   1694  CB  VAL A 217      15.437  -5.163  -0.480  1.00 12.27           C
ATOM   1695  CG1 VAL A 217      15.623  -4.278  -1.702  1.00 12.59           C
ATOM   1696  CG2 VAL A 217      13.911  -5.458  -0.206  1.00 12.02           C
ATOM   1697  N   SER A 218      15.514  -7.884   1.163  1.00 12.26           N
ATOM   1698  CA  SER A 218      15.518  -8.730   2.377  1.00 12.65           C
ATOM   1699  C   SER A 218      16.357  -9.980   2.253  1.00 12.92           C
ATOM   1700  O   SER A 218      16.996 -10.385   3.233  1.00 13.21           O
ATOM   1701  CB  SER A 218      14.004  -9.146   2.535  1.00 12.51           C
ATOM   1702  OG  SER A 218      13.092  -8.078   2.042  1.00 13.21           O
ATOM   1703  N   GLU A 219      16.530 -10.540   1.022  1.00 13.21           N
ATOM   1704  CA  GLU A 219      17.363 -11.792   0.846  1.00 13.10           C
ATOM   1705  C   GLU A 219      18.910 -11.472   0.892  1.00 13.32           C
ATOM   1706  O   GLU A 219      19.567 -12.275   1.630  1.00 13.48           O
ATOM   1707  CB  GLU A 219      16.858 -12.502  -0.385  1.00 13.11           C
ATOM   1708  CG  GLU A 219      15.348 -12.712  -0.384  1.00 12.98           C
ATOM   1709  CD  GLU A 219      14.816 -13.499  -1.640  1.00 14.48           C
ATOM   1710  OE1 GLU A 219      13.703 -14.019  -1.707  1.00 13.77           O
ATOM   1711  OE2 GLU A 219      15.637 -13.821  -2.523  1.00 15.30           O
ATOM   1712  N   ARG A 220      19.404 -10.400   0.249  1.00 13.33           N
ATOM   1713  CA  ARG A 220      20.762  -9.858   0.375  1.00 13.55           C
ATOM   1714  C   ARG A 220      21.018  -9.172   1.789  1.00 13.76           C
ATOM   1715  O   ARG A 220      22.180  -9.286   2.217  1.00 13.47           O
ATOM   1716  CB  ARG A 220      20.954  -8.923  -0.756  1.00 13.80           C
ATOM   1717  CG  ARG A 220      20.954  -9.642  -2.061  1.00 14.53           C
ATOM   1718  CD  ARG A 220      21.484  -8.831  -3.243  1.00 15.51           C
ATOM   1719  NE  ARG A 220      21.838  -9.742  -4.351  1.00 16.02           N
ATOM   1720  CZ  ARG A 220      22.468  -9.441  -5.512  1.00 16.65           C
ATOM   1721  NH1 ARG A 220      22.731  -8.205  -5.907  1.00 17.11           N
ATOM   1722  NH2 ARG A 220      22.767 -10.515  -6.260  1.00 17.19           N
ATOM   1723  N   ILE A 221      19.969  -8.620   2.437  1.00 13.80           N
ATOM   1724  CA  ILE A 221      20.088  -8.139   3.776  1.00 13.96           C
ATOM   1725  C   ILE A 221      20.256  -9.331   4.730  1.00 14.60           C
ATOM   1726  O   ILE A 221      21.108  -9.324   5.556  1.00 15.22           O
ATOM   1727  CB  ILE A 221      18.980  -7.143   4.247  1.00 13.71           C
ATOM   1728  CG1 ILE A 221      18.991  -5.801   3.491  1.00 13.20           C
ATOM   1729  CG2 ILE A 221      19.099  -6.837   5.728  1.00 13.19           C
ATOM   1730  CD1 ILE A 221      17.783  -4.844   3.557  1.00 13.90           C
ATOM   1731  N   MET A 222      19.503 -10.424   4.547  1.00 15.16           N
ATOM   1732  CA  MET A 222      19.619 -11.661   5.301  1.00 16.69           C
ATOM   1733  C   MET A 222      21.001 -12.289   5.073  1.00 16.79           C
ATOM   1734  O   MET A 222      21.671 -12.598   6.090  1.00 17.24           O
ATOM   1735  CB  MET A 222      18.422 -12.529   4.918  1.00 16.36           C
ATOM   1736  CG  MET A 222      18.528 -13.957   5.608  1.00 17.45           C
ATOM   1737  SD  MET A 222      16.995 -14.731   5.533  1.00 19.48           S
ATOM   1738  CE  MET A 222      17.056 -15.641   3.935  1.00 21.83           C
ATOM   1739  N   ASP A 223      21.382 -12.554   3.855  1.00 17.26           N
ATOM   1740  CA  ASP A 223      22.697 -13.113   3.522  1.00 17.71           C
ATOM   1741  C   ASP A 223      23.891 -12.379   4.170  1.00 17.94           C
ATOM   1742  O   ASP A 223      24.928 -12.997   4.544  1.00 17.94           O
ATOM   1743  CB  ASP A 223      22.996 -13.335   2.046  1.00 17.78           C
ATOM   1744  CG  ASP A 223      22.437 -14.625   1.464  1.00 18.20           C
ATOM   1745  OD1 ASP A 223      21.906 -15.603   2.066  1.00 19.45           O
ATOM   1746  OD2 ASP A 223      22.478 -14.744   0.209  1.00 18.93           O
ATOM   1747  N   LEU A 224      23.872 -11.016   4.272  1.00 17.99           N
ATOM   1748  CA  LEU A 224      24.891 -10.099   4.975  1.00 18.67           C
ATOM   1749  C   LEU A 224      24.893 -10.256   6.485  1.00 18.93           C
ATOM   1750  O   LEU A 224      25.934 -10.335   7.138  1.00 19.05           O
ATOM   1751  CB  LEU A 224      24.578  -8.632   4.639  1.00 18.67           C
ATOM   1752  CG  LEU A 224      25.019  -8.265   3.172  1.00 20.03           C
ATOM   1753  CD1 LEU A 224      24.485  -6.831   2.835  1.00 20.03           C
ATOM   1754  CD2 LEU A 224      26.559  -8.420   2.984  1.00 20.67           C
ATOM   1755  N   LEU A 225      23.690 -10.400   7.058  1.00 18.80           N
ATOM   1756  CA  LEU A 225      23.402 -10.678   8.525  1.00 19.11           C
ATOM   1757  C   LEU A 225      23.810 -12.062   9.014  1.00 19.38           C
ATOM   1758  O   LEU A 225      24.258 -12.134  10.118  1.00 19.34           O
ATOM   1759  CB  LEU A 225      21.969 -10.505   8.805  1.00 18.75           C
ATOM   1760  CG  LEU A 225      21.510  -9.018   9.160  1.00 19.19           C
ATOM   1761  CD1 LEU A 225      22.045  -7.912   8.298  1.00 18.69           C
ATOM   1762  CD2 LEU A 225      19.983  -9.022   9.258  1.00 19.75           C
ATOM   1763  N   GLY A 226      23.792 -13.060   8.068  1.00 19.72           N
ATOM   1764  CA  GLY A 226      24.264 -14.443   8.178  1.00 20.44           C
ATOM   1765  C   GLY A 226      23.248 -15.244   9.017  1.00 20.77           C
ATOM   1766  O   GLY A 226      22.068 -15.231   8.655  1.00 21.11           O
ATOM   1767  N   ASP A 227      23.680 -15.952  10.036  1.00 20.77           N
ATOM   1768  CA  ASP A 227      22.800 -16.784  10.866  1.00 20.94           C
ATOM   1769  C   ASP A 227      22.166 -15.970  11.980  1.00 20.21           C
ATOM   1770  O   ASP A 227      21.470 -16.527  12.882  1.00 20.39           O
ATOM   1771  CB  ASP A 227      23.506 -18.040  11.504  1.00 21.77           C
ATOM   1772  CG  ASP A 227      23.888 -19.158  10.548  1.00 24.17           C
ATOM   1773  OD1 ASP A 227      24.631 -20.056  11.038  1.00 28.09           O
ATOM   1774  OD2 ASP A 227      23.515 -19.197   9.385  1.00 29.74           O
ATOM   1775  N   ARG A 228      22.383 -14.640  12.019  1.00 19.25           N
ATOM   1776  CA  ARG A 228      21.686 -13.700  12.824  1.00 18.46           C
ATOM   1777  C   ARG A 228      20.184 -13.531  12.489  1.00 17.88           C
ATOM   1778  O   ARG A 228      19.483 -12.814  13.162  1.00 17.61           O
ATOM   1779  CB  ARG A 228      22.483 -12.424  12.824  1.00 18.42           C
ATOM   1780  CG  ARG A 228      23.977 -12.529  13.225  1.00 18.71           C
ATOM   1781  CD  ARG A 228      24.630 -11.131  13.284  1.00 20.19           C
ATOM   1782  NE  ARG A 228      26.066 -11.064  13.518  1.00 21.29           N
ATOM   1783  CZ  ARG A 228      27.112 -11.205  12.661  1.00 22.21           C
ATOM   1784  NH1 ARG A 228      26.939 -11.552  11.414  1.00 21.74           N
ATOM   1785  NH2 ARG A 228      28.346 -10.953  13.101  1.00 22.20           N
ATOM   1786  N   VAL A 229      19.546 -14.195  11.515  1.00 17.34           N
ATOM   1787  CA  VAL A 229      18.139 -14.182  11.172  1.00 16.83           C
ATOM   1788  C   VAL A 229      17.548 -15.578  11.468  1.00 16.74           C
ATOM   1789  O   VAL A 229      18.120 -16.558  11.019  1.00 16.75           O
ATOM   1790  CB  VAL A 229      17.939 -13.815   9.625  1.00 16.73           C
ATOM   1791  CG1 VAL A 229      16.496 -13.715   9.119  1.00 16.69           C
ATOM   1792  CG2 VAL A 229      18.852 -12.616   9.319  1.00 16.26           C
ATOM   1793  N   LYS A 230      16.434 -15.561  12.178  1.00 16.48           N
ATOM   1794  CA  LYS A 230      15.810 -16.690  12.736  1.00 16.38           C
ATOM   1795  C   LYS A 230      14.391 -16.857  12.141  1.00 16.06           C
ATOM   1796  O   LYS A 230      13.537 -16.085  12.533  1.00 16.04           O
ATOM   1797  CB  LYS A 230      15.639 -16.474  14.204  1.00 16.46           C
ATOM   1798  CG  LYS A 230      16.859 -17.112  14.981  1.00 17.42           C
ATOM   1799  CD  LYS A 230      18.186 -16.432  14.778  1.00 19.54           C
ATOM   1800  CE  LYS A 230      19.259 -16.551  15.878  1.00 21.10           C
ATOM   1801  NZ  LYS A 230      19.601 -17.937  16.184  1.00 21.75           N
ATOM   1802  N   LEU A 231      14.148 -17.799  11.175  1.00 15.89           N
ATOM   1803  CA  LEU A 231      12.859 -17.854  10.584  1.00 15.77           C
ATOM   1804  C   LEU A 231      12.113 -18.985  11.328  1.00 15.83           C
ATOM   1805  O   LEU A 231      12.764 -19.824  12.004  1.00 15.77           O
ATOM   1806  CB  LEU A 231      13.095 -18.122   9.140  1.00 15.81           C
ATOM   1807  CG  LEU A 231      13.714 -16.939   8.305  1.00 16.11           C
ATOM   1808  CD1 LEU A 231      14.049 -17.529   6.962  1.00 17.05           C
ATOM   1809  CD2 LEU A 231      12.762 -15.721   8.343  1.00 17.17           C
ATOM   1810  N   GLU A 232      10.812 -18.893  11.258  1.00 15.70           N
ATOM   1811  CA  GLU A 232       9.919 -19.750  12.011  1.00 15.98           C
ATOM   1812  C   GLU A 232       9.727 -19.506  13.512  1.00 15.66           C
ATOM   1813  O   GLU A 232       9.652 -20.471  14.246  1.00 15.59           O
ATOM   1814  CB  GLU A 232      10.152 -21.209  11.569  1.00 16.30           C
ATOM   1815  CG  GLU A 232      10.041 -21.428  10.090  1.00 18.77           C
ATOM   1816  CD  GLU A 232      10.135 -22.964   9.714  1.00 21.37           C
ATOM   1817  OE1 GLU A 232       9.961 -23.893  10.523  1.00 23.25           O
ATOM   1818  OE2 GLU A 232      10.295 -23.184   8.510  1.00 23.73           O
ATOM   1819  N   ARG A 233       9.950 -18.302  14.012  1.00 15.08           N
ATOM   1820  CA  ARG A 233       9.986 -17.926  15.413  1.00 14.83           C
ATOM   1821  C   ARG A 233       8.911 -16.875  15.743  1.00 14.20           C
ATOM   1822  O   ARG A 233       9.329 -15.709  15.760  1.00 14.04           O
ATOM   1823  CB  ARG A 233      11.337 -17.378  15.976  1.00 14.91           C
ATOM   1824  CG  ARG A 233      12.439 -18.441  16.384  1.00 16.38           C
ATOM   1825  CD  ARG A 233      12.998 -19.309  15.234  1.00 18.44           C
ATOM   1826  NE  ARG A 233      13.998 -20.226  15.747  1.00 20.53           N
ATOM   1827  CZ  ARG A 233      14.555 -21.254  15.178  1.00 22.07           C
ATOM   1828  NH1 ARG A 233      14.183 -21.657  13.958  1.00 22.27           N
ATOM   1829  NH2 ARG A 233      15.331 -22.022  15.868  1.00 22.06           N
ATOM   1830  N   PRO A 234       7.684 -17.284  16.032  1.00 14.20           N
ATOM   1831  CA  PRO A 234       6.619 -16.309  16.504  1.00 13.83           C
ATOM   1832  C   PRO A 234       7.041 -15.772  17.910  1.00 13.88           C
ATOM   1833  O   PRO A 234       7.167 -16.552  18.852  1.00 13.89           O
ATOM   1834  CB  PRO A 234       5.245 -17.089  16.478  1.00 13.94           C
ATOM   1835  CG  PRO A 234       5.525 -18.321  15.567  1.00 14.46           C
ATOM   1836  CD  PRO A 234       6.991 -18.596  15.868  1.00 14.18           C
ATOM   1837  N   VAL A 235       7.142 -14.441  18.042  1.00 13.49           N
ATOM   1838  CA  VAL A 235       7.467 -13.722  19.371  1.00 13.47           C
ATOM   1839  C   VAL A 235       6.080 -13.669  20.052  1.00 13.67           C
ATOM   1840  O   VAL A 235       5.202 -12.937  19.543  1.00 13.17           O
ATOM   1841  CB  VAL A 235       8.047 -12.310  19.190  1.00 13.50           C
ATOM   1842  CG1 VAL A 235       8.058 -11.544  20.552  1.00 13.64           C
ATOM   1843  CG2 VAL A 235       9.406 -12.378  18.529  1.00 13.49           C
ATOM   1844  N   ILE A 236       5.908 -14.392  21.126  1.00 13.73           N
ATOM   1845  CA  ILE A 236       4.537 -14.474  21.754  1.00 13.99           C
ATOM   1846  C   ILE A 236       4.394 -13.558  22.966  1.00 13.98           C
ATOM   1847  O   ILE A 236       3.277 -13.427  23.543  1.00 13.63           O
ATOM   1848  CB  ILE A 236       4.264 -15.980  22.157  1.00 14.00           C
ATOM   1849  CG1 ILE A 236       5.259 -16.544  23.165  1.00 14.24           C
ATOM   1850  CG2 ILE A 236       4.285 -16.792  20.932  1.00 14.73           C
ATOM   1851  CD1 ILE A 236       4.974 -17.983  23.601  1.00 14.33           C
ATOM   1852  N   TYR A 237       5.525 -13.138  23.531  1.00 14.37           N
ATOM   1853  CA  TYR A 237       5.609 -12.467  24.840  1.00 14.78           C
ATOM   1854  C   TYR A 237       6.875 -11.656  24.900  1.00 15.03           C
ATOM   1855  O   TYR A 237       7.996 -12.129  24.530  1.00 15.02           O
ATOM   1856  CB  TYR A 237       5.361 -13.425  26.023  1.00 15.28           C
ATOM   1857  CG  TYR A 237       5.613 -12.903  27.469  1.00 15.96           C
ATOM   1858  CD1 TYR A 237       4.482 -12.466  28.316  1.00 16.77           C
ATOM   1859  CD2 TYR A 237       6.931 -12.877  28.095  1.00 16.95           C
ATOM   1860  CE1 TYR A 237       4.752 -12.013  29.618  1.00 17.17           C
ATOM   1861  CE2 TYR A 237       7.076 -12.489  29.421  1.00 18.03           C
ATOM   1862  CZ  TYR A 237       6.018 -12.055  30.178  1.00 17.34           C
ATOM   1863  OH  TYR A 237       6.306 -11.626  31.422  1.00 18.16           O
ATOM   1864  N   ILE A 238       6.838 -10.416  25.266  1.00 15.07           N
ATOM   1865  CA  ILE A 238       7.965  -9.561  25.503  1.00 15.48           C
ATOM   1866  C   ILE A 238       7.821  -8.978  26.843  1.00 16.30           C
ATOM   1867  O   ILE A 238       6.838  -8.256  27.041  1.00 16.19           O
ATOM   1868  CB  ILE A 238       8.046  -8.338  24.520  1.00 15.53           C
ATOM   1869  CG1 ILE A 238       7.853  -8.874  23.104  1.00 14.80           C
ATOM   1870  CG2 ILE A 238       9.389  -7.546  24.725  1.00 15.51           C
ATOM   1871  CD1 ILE A 238       8.054  -7.828  21.971  1.00 14.74           C
ATOM   1872  N   ASP A 239       8.753  -9.133  27.775  1.00 17.08           N
ATOM   1873  CA  ASP A 239       8.704  -8.534  29.110  1.00 18.37           C
ATOM   1874  C   ASP A 239       9.944  -7.589  29.165  1.00 18.88           C
ATOM   1875  O   ASP A 239      11.054  -8.001  28.962  1.00 18.98           O
ATOM   1876  CB  ASP A 239       8.969  -9.593  30.187  1.00 18.49           C
ATOM   1877  CG  ASP A 239       9.031  -9.089  31.632  1.00 20.32           C
ATOM   1878  OD1 ASP A 239       9.383  -9.912  32.477  1.00 20.50           O
ATOM   1879  OD2 ASP A 239       8.709  -7.895  31.925  1.00 23.25           O
ATOM   1880  N   GLN A 240       9.711  -6.294  29.381  1.00 19.74           N
ATOM   1881  CA  GLN A 240      10.727  -5.256  29.514  1.00 20.84           C
ATOM   1882  C   GLN A 240      10.997  -4.762  30.927  1.00 22.05           C
ATOM   1883  O   GLN A 240      11.816  -3.793  31.135  1.00 22.49           O
ATOM   1884  CB  GLN A 240      10.425  -4.053  28.561  1.00 20.71           C
ATOM   1885  CG  GLN A 240       9.064  -3.312  28.704  1.00 20.01           C
ATOM   1886  CD  GLN A 240       9.092  -2.121  27.924  1.00 19.30           C
ATOM   1887  NE2 GLN A 240       7.946  -1.739  27.386  1.00 17.84           N
ATOM   1888  OE1 GLN A 240      10.084  -1.423  27.719  1.00 18.37           O
ATOM   1889  N   THR A 241      10.425  -5.403  31.959  1.00 23.45           N
ATOM   1890  CA  THR A 241      10.481  -4.932  33.374  1.00 24.95           C
ATOM   1891  C   THR A 241      11.776  -5.437  34.033  1.00 26.10           C
ATOM   1892  O   THR A 241      12.339  -4.806  34.901  1.00 26.44           O
ATOM   1893  CB  THR A 241       9.174  -5.310  34.198  1.00 24.91           C
ATOM   1894  CG2 THR A 241       7.902  -4.710  33.696  1.00 24.92           C
ATOM   1895  OG1 THR A 241       8.941  -6.640  34.335  1.00 25.17           O
ATOM   1896  N   ARG A 242      12.398  -6.533  33.539  1.00 27.27           N
ATOM   1897  CA  ARG A 242      13.743  -6.952  33.888  1.00 28.49           C
ATOM   1898  C   ARG A 242      14.870  -5.940  33.617  1.00 28.73           C
ATOM   1899  O   ARG A 242      14.584  -4.847  33.116  1.00 28.89           O
ATOM   1900  CB  ARG A 242      13.983  -8.306  33.094  1.00 28.79           C
ATOM   1901  CG  ARG A 242      13.031  -9.392  33.566  1.00 31.13           C
ATOM   1902  CD  ARG A 242      12.958 -10.493  32.466  1.00 35.04           C
ATOM   1903  NE  ARG A 242      12.090 -11.658  32.882  1.00 38.16           N
ATOM   1904  CZ  ARG A 242      12.384 -12.875  33.404  1.00 39.93           C
ATOM   1905  NH1 ARG A 242      13.589 -13.393  33.554  1.00 41.03           N
ATOM   1906  NH2 ARG A 242      11.387 -13.634  33.920  1.00 40.57           N
ATOM   1907  N   GLU A 243      16.179  -6.251  33.884  1.00 28.93           N
ATOM   1908  CA  GLU A 243      17.362  -5.398  33.662  1.00 29.23           C
ATOM   1909  C   GLU A 243      17.645  -5.335  32.159  1.00 28.61           C
ATOM   1910  O   GLU A 243      17.705  -4.276  31.535  1.00 28.79           O
ATOM   1911  CB  GLU A 243      18.580  -5.988  34.419  1.00 29.64           C
ATOM   1912  CG  GLU A 243      18.405  -5.521  35.866  1.00 31.77           C
ATOM   1913  CD  GLU A 243      19.354  -6.077  36.904  1.00 34.71           C
ATOM   1914  OE1 GLU A 243      20.097  -7.051  36.595  1.00 35.76           O
ATOM   1915  OE2 GLU A 243      19.408  -5.424  37.973  1.00 36.68           O
ATOM   1916  N   ASN A 244      17.768  -6.512  31.586  1.00 27.98           N
ATOM   1917  CA  ASN A 244      17.703  -6.611  30.160  1.00 27.20           C
ATOM   1918  C   ASN A 244      16.274  -6.855  29.760  1.00 26.14           C
ATOM   1919  O   ASN A 244      15.563  -7.484  30.571  1.00 25.96           O
ATOM   1920  CB  ASN A 244      18.731  -7.729  29.785  1.00 27.79           C
ATOM   1921  CG  ASN A 244      20.197  -7.460  30.033  1.00 29.12           C
ATOM   1922  ND2 ASN A 244      21.142  -8.306  29.644  1.00 30.54           N
ATOM   1923  OD1 ASN A 244      20.630  -6.371  30.426  1.00 31.30           O
ATOM   1924  N   VAL A 245      15.747  -6.519  28.557  1.00 24.76           N
ATOM   1925  CA  VAL A 245      14.410  -6.921  28.061  1.00 23.35           C
ATOM   1926  C   VAL A 245      14.415  -8.291  27.420  1.00 22.36           C
ATOM   1927  O   VAL A 245      15.200  -8.568  26.533  1.00 22.11           O
ATOM   1928  CB  VAL A 245      14.052  -5.916  26.905  1.00 23.35           C
ATOM   1929  CG1 VAL A 245      12.722  -6.057  26.223  1.00 23.46           C
ATOM   1930  CG2 VAL A 245      14.303  -4.422  27.405  1.00 23.40           C
ATOM   1931  N   LEU A 246      13.372  -9.057  27.785  1.00 21.07           N
ATOM   1932  CA  LEU A 246      13.240 -10.466  27.517  1.00 20.19           C
ATOM   1933  C   LEU A 246      12.091 -10.751  26.530  1.00 19.43           C
ATOM   1934  O   LEU A 246      10.940 -10.558  26.868  1.00 19.08           O
ATOM   1935  CB  LEU A 246      13.123 -11.261  28.845  1.00 20.44           C
ATOM   1936  CG  LEU A 246      13.543 -12.767  28.714  1.00 21.62           C
ATOM   1937  CD1 LEU A 246      13.929 -13.381  30.100  1.00 22.65           C
ATOM   1938  CD2 LEU A 246      12.376 -13.660  28.093  1.00 22.82           C
ATOM   1939  N   VAL A 247      12.383 -11.105  25.309  1.00 18.30           N
ATOM   1940  CA  VAL A 247      11.488 -11.527  24.194  1.00 17.63           C
ATOM   1941  C   VAL A 247      11.518 -13.047  24.282  1.00 17.71           C
ATOM   1942  O   VAL A 247      12.563 -13.682  24.191  1.00 17.35           O
ATOM   1943  CB  VAL A 247      12.026 -11.139  22.839  1.00 17.44           C
ATOM   1944  CG1 VAL A 247      11.648 -11.872  21.532  1.00 17.07           C
ATOM   1945  CG2 VAL A 247      11.828  -9.642  22.715  1.00 16.93           C
ATOM   1946  N   GLU A 248      10.395 -13.642  24.546  1.00 17.48           N
ATOM   1947  CA  GLU A 248      10.130 -15.114  24.457  1.00 17.98           C
ATOM   1948  C   GLU A 248       9.498 -15.510  23.103  1.00 17.76           C
ATOM   1949  O   GLU A 248       8.742 -14.752  22.523  1.00 17.11           O
ATOM   1950  CB  GLU A 248       9.131 -15.441  25.582  1.00 17.85           C
ATOM   1951  CG  GLU A 248       9.014 -17.004  25.916  1.00 18.98           C
ATOM   1952  CD  GLU A 248       8.461 -17.299  27.303  1.00 19.73           C
ATOM   1953  OE1 GLU A 248       7.753 -16.448  27.854  1.00 22.28           O
ATOM   1954  OE2 GLU A 248       8.707 -18.391  27.899  1.00 22.62           O
ATOM   1955  N   THR A 249       9.704 -16.771  22.688  1.00 17.90           N
ATOM   1956  CA  THR A 249       9.102 -17.332  21.504  1.00 18.25           C
ATOM   1957  C   THR A 249       8.249 -18.622  21.904  1.00 18.74           C
ATOM   1958  O   THR A 249       8.409 -19.162  23.010  1.00 18.49           O
ATOM   1959  CB  THR A 249      10.226 -17.844  20.479  1.00 18.44           C
ATOM   1960  CG2 THR A 249      11.372 -16.787  20.131  1.00 17.78           C
ATOM   1961  OG1 THR A 249      10.896 -18.991  20.889  1.00 18.27           O
ATOM   1962  N   LEU A 250       7.399 -18.960  21.008  1.00 19.46           N
ATOM   1963  CA  LEU A 250       6.645 -20.212  20.986  1.00 20.61           C
ATOM   1964  C   LEU A 250       7.578 -21.463  20.914  1.00 21.66           C
ATOM   1965  O   LEU A 250       7.159 -22.543  21.245  1.00 21.71           O
ATOM   1966  CB  LEU A 250       5.642 -20.195  19.807  1.00 20.64           C
ATOM   1967  CG  LEU A 250       4.741 -21.484  19.568  1.00 20.64           C
ATOM   1968  CD1 LEU A 250       3.244 -21.220  19.787  1.00 20.83           C
ATOM   1969  CD2 LEU A 250       5.097 -22.073  18.134  1.00 20.68           C
ATOM   1970  N   ASN A 251       8.783 -21.205  20.420  1.00 22.73           N
ATOM   1971  CA  ASN A 251       9.822 -22.305  20.202  1.00 24.27           C
ATOM   1972  C   ASN A 251      10.627 -22.658  21.422  1.00 24.98           C
ATOM   1973  O   ASN A 251      11.607 -23.406  21.418  1.00 25.62           O
ATOM   1974  CB  ASN A 251      10.841 -21.961  19.059  1.00 24.35           C
ATOM   1975  CG  ASN A 251      10.131 -21.287  17.852  1.00 25.73           C
ATOM   1976  ND2 ASN A 251      10.398 -21.802  16.654  1.00 25.70           N
ATOM   1977  OD1 ASN A 251       9.336 -20.363  17.953  1.00 28.00           O
ATOM   1978  N   HIS A 252      10.306 -22.049  22.575  1.00 25.30           N
ATOM   1979  CA  HIS A 252      11.007 -22.003  23.892  1.00 26.14           C
ATOM   1980  C   HIS A 252      12.418 -21.321  24.038  1.00 25.75           C
ATOM   1981  O   HIS A 252      13.103 -21.403  25.052  1.00 26.62           O
ATOM   1982  CB  HIS A 252      11.115 -23.384  24.488  1.00 26.74           C
ATOM   1983  CG  HIS A 252       9.960 -24.262  24.236  1.00 29.10           C
ATOM   1984  CD2 HIS A 252       9.946 -25.572  23.873  1.00 30.64           C
ATOM   1985  ND1 HIS A 252       8.652 -23.800  24.309  1.00 31.52           N
ATOM   1986  CE1 HIS A 252       7.908 -24.876  24.101  1.00 32.06           C
ATOM   1987  NE2 HIS A 252       8.623 -25.972  23.802  1.00 31.71           N
ATOM   1988  N   GLU A 253      12.805 -20.590  22.966  1.00 24.56           N
ATOM   1989  CA  GLU A 253      13.977 -19.696  22.936  1.00 23.69           C
ATOM   1990  C   GLU A 253      13.521 -18.395  23.615  1.00 23.36           C
ATOM   1991  O   GLU A 253      12.393 -17.894  23.365  1.00 22.97           O
ATOM   1992  CB  GLU A 253      14.402 -19.366  21.448  1.00 23.63           C
ATOM   1993  CG  GLU A 253      14.846 -20.638  20.648  1.00 23.16           C
ATOM   1994  CD  GLU A 253      15.423 -20.356  19.267  1.00 23.75           C
ATOM   1995  OE1 GLU A 253      16.026 -21.271  18.714  1.00 23.60           O
ATOM   1996  OE2 GLU A 253      15.008 -19.363  18.583  1.00 24.46           O
ATOM   1997  N   MET A 254      14.509 -17.856  24.348  1.00 23.00           N
ATOM   1998  CA  MET A 254      14.479 -16.528  24.857  1.00 23.01           C
ATOM   1999  C   MET A 254      15.570 -15.656  24.253  1.00 22.63           C
ATOM   2000  O   MET A 254      16.797 -15.963  24.229  1.00 22.48           O
ATOM   2001  CB  MET A 254      14.491 -16.589  26.405  1.00 23.55           C
ATOM   2002  CG  MET A 254      13.277 -17.167  27.046  1.00 25.21           C
ATOM   2003  SD  MET A 254      13.467 -17.022  28.939  1.00 29.16           S
ATOM   2004  CE  MET A 254      14.353 -18.625  29.194  1.00 28.75           C
ATOM   2005  N   TYR A 255      15.197 -14.436  23.814  1.00 22.01           N
ATOM   2006  CA  TYR A 255      16.157 -13.353  23.471  1.00 21.82           C
ATOM   2007  C   TYR A 255      16.158 -12.236  24.546  1.00 21.83           C
ATOM   2008  O   TYR A 255      15.238 -11.439  24.562  1.00 22.12           O
ATOM   2009  CB  TYR A 255      15.957 -12.909  22.003  1.00 21.53           C
ATOM   2010  CG  TYR A 255      16.299 -14.060  21.006  1.00 20.78           C
ATOM   2011  CD1 TYR A 255      15.340 -15.037  20.727  1.00 20.25           C
ATOM   2012  CD2 TYR A 255      17.561 -14.204  20.396  1.00 20.89           C
ATOM   2013  CE1 TYR A 255      15.615 -16.233  20.042  1.00 19.47           C
ATOM   2014  CE2 TYR A 255      17.841 -15.277  19.607  1.00 20.46           C
ATOM   2015  CZ  TYR A 255      16.885 -16.292  19.448  1.00 20.41           C
ATOM   2016  OH  TYR A 255      17.141 -17.382  18.681  1.00 21.32           O
ATOM   2017  N   GLU A 256      17.196 -12.194  25.407  1.00 21.76           N
ATOM   2018  CA  GLU A 256      17.460 -11.006  26.181  1.00 21.98           C
ATOM   2019  C   GLU A 256      18.362  -9.966  25.434  1.00 21.51           C
ATOM   2020  O   GLU A 256      19.507 -10.292  25.054  1.00 21.76           O
ATOM   2021  CB  GLU A 256      18.069 -11.430  27.578  1.00 22.43           C
ATOM   2022  CG  GLU A 256      17.222 -12.406  28.462  1.00 24.63           C
ATOM   2023  CD  GLU A 256      17.794 -12.585  29.835  1.00 27.67           C
ATOM   2024  OE1 GLU A 256      18.661 -13.516  29.891  1.00 29.80           O
ATOM   2025  OE2 GLU A 256      17.400 -11.941  30.828  1.00 29.59           O
ATOM   2026  N   ALA A 257      17.835  -8.700  25.333  1.00 20.77           N
ATOM   2027  CA  ALA A 257      18.474  -7.583  24.624  1.00 20.02           C
ATOM   2028  C   ALA A 257      18.360  -6.256  25.432  1.00 19.55           C
ATOM   2029  O   ALA A 257      17.671  -6.330  26.486  1.00 19.81           O
ATOM   2030  CB  ALA A 257      17.888  -7.555  23.159  1.00 20.33           C
ATOM   2031  N   LYS A 258      19.004  -5.180  24.921  1.00 18.85           N
ATOM   2032  CA  LYS A 258      19.040  -3.842  25.433  1.00 18.65           C
ATOM   2033  C   LYS A 258      17.745  -3.160  24.946  1.00 17.99           C
ATOM   2034  O   LYS A 258      17.120  -2.468  25.754  1.00 17.78           O
ATOM   2035  CB  LYS A 258      20.319  -3.005  25.016  1.00 18.58           C
ATOM   2036  CG  LYS A 258      21.716  -3.401  25.639  1.00 19.76           C
ATOM   2037  CD  LYS A 258      21.928  -3.291  27.138  1.00 20.70           C
ATOM   2038  CE  LYS A 258      23.393  -3.659  27.529  1.00 22.58           C
ATOM   2039  NZ  LYS A 258      23.568  -3.436  29.010  1.00 24.54           N
ATOM   2040  N   TYR A 259      17.308  -3.374  23.710  1.00 17.04           N
ATOM   2041  CA  TYR A 259      16.072  -2.683  23.183  1.00 16.61           C
ATOM   2042  C   TYR A 259      15.347  -3.597  22.199  1.00 15.68           C
ATOM   2043  O   TYR A 259      16.090  -4.476  21.649  1.00 15.57           O
ATOM   2044  CB  TYR A 259      16.378  -1.298  22.536  1.00 17.19           C
ATOM   2045  CG  TYR A 259      16.882  -0.153  23.428  1.00 17.91           C
ATOM   2046  CD1 TYR A 259      18.212   0.051  23.595  1.00 18.91           C
ATOM   2047  CD2 TYR A 259      15.913   0.637  24.010  1.00 19.45           C
ATOM   2048  CE1 TYR A 259      18.649   1.205  24.316  1.00 19.25           C
ATOM   2049  CE2 TYR A 259      16.308   1.778  24.805  1.00 19.86           C
ATOM   2050  CZ  TYR A 259      17.693   2.047  24.888  1.00 19.78           C
ATOM   2051  OH  TYR A 259      18.040   3.091  25.622  1.00 20.50           O
ATOM   2052  N   VAL A 260      14.089  -3.339  21.863  1.00 14.93           N
ATOM   2053  CA  VAL A 260      13.393  -4.090  20.874  1.00 14.05           C
ATOM   2054  C   VAL A 260      12.929  -3.061  19.798  1.00 13.36           C
ATOM   2055  O   VAL A 260      12.618  -1.909  20.138  1.00 13.26           O
ATOM   2056  CB  VAL A 260      12.070  -4.626  21.384  1.00 14.02           C
ATOM   2057  CG1 VAL A 260      11.064  -5.400  20.497  1.00 14.31           C
ATOM   2058  CG2 VAL A 260      12.277  -5.506  22.624  1.00 14.64           C
ATOM   2059  N   ILE A 261      12.942  -3.513  18.518  1.00 12.77           N
ATOM   2060  CA  ILE A 261      12.351  -2.831  17.385  1.00 12.38           C
ATOM   2061  C   ILE A 261      11.248  -3.754  16.905  1.00 12.02           C
ATOM   2062  O   ILE A 261      11.487  -4.944  16.627  1.00 11.90           O
ATOM   2063  CB  ILE A 261      13.423  -2.675  16.242  1.00 12.35           C
ATOM   2064  CG1 ILE A 261      14.527  -1.722  16.671  1.00 12.31           C
ATOM   2065  CG2 ILE A 261      12.843  -2.355  14.869  1.00 12.31           C
ATOM   2066  CD1 ILE A 261      15.791  -1.619  15.711  1.00 12.68           C
ATOM   2067  N   SER A 262      10.017  -3.291  16.900  1.00 11.78           N
ATOM   2068  CA  SER A 262       8.869  -4.041  16.475  1.00 11.58           C
ATOM   2069  C   SER A 262       8.472  -3.599  15.087  1.00 11.50           C
ATOM   2070  O   SER A 262       8.078  -2.392  15.018  1.00 11.22           O
ATOM   2071  CB  SER A 262       7.782  -3.850  17.539  1.00 11.60           C
ATOM   2072  OG  SER A 262       6.795  -4.773  17.326  1.00 11.72           O
ATOM   2073  N   ALA A 263       8.772  -4.375  14.014  1.00 11.22           N
ATOM   2074  CA  ALA A 263       8.425  -4.029  12.664  1.00 11.22           C
ATOM   2075  C   ALA A 263       7.096  -4.743  12.120  1.00 11.31           C
ATOM   2076  O   ALA A 263       6.976  -4.975  10.910  1.00 11.60           O
ATOM   2077  CB  ALA A 263       9.681  -4.429  11.823  1.00 11.46           C
ATOM   2078  N   ILE A 264       6.114  -5.044  13.067  1.00 11.25           N
ATOM   2079  CA  ILE A 264       4.863  -5.715  12.911  1.00 11.24           C
ATOM   2080  C   ILE A 264       3.868  -4.841  12.149  1.00 10.97           C
ATOM   2081  O   ILE A 264       3.846  -3.574  12.306  1.00 10.94           O
ATOM   2082  CB  ILE A 264       4.474  -6.088  14.401  1.00 11.03           C
ATOM   2083  CG1 ILE A 264       4.129  -4.890  15.363  1.00 10.98           C
ATOM   2084  CG2 ILE A 264       5.526  -7.184  14.888  1.00 11.45           C
ATOM   2085  CD1 ILE A 264       3.578  -5.376  16.639  1.00 11.76           C
ATOM   2086  N   PRO A 265       2.887  -5.541  11.478  1.00 11.13           N
ATOM   2087  CA  PRO A 265       1.531  -4.878  11.260  1.00 10.96           C
ATOM   2088  C   PRO A 265       0.839  -4.685  12.648  1.00 10.83           C
ATOM   2089  O   PRO A 265       0.861  -5.710  13.355  1.00 11.11           O
ATOM   2090  CB  PRO A 265       0.705  -5.923  10.514  1.00 10.98           C
ATOM   2091  CG  PRO A 265       1.745  -7.017  10.153  1.00 11.15           C
ATOM   2092  CD  PRO A 265       2.817  -6.976  11.169  1.00 11.22           C
ATOM   2093  N   PRO A 266       0.261  -3.514  12.998  1.00 10.89           N
ATOM   2094  CA  PRO A 266      -0.248  -3.144  14.350  1.00 10.52           C
ATOM   2095  C   PRO A 266      -1.108  -4.198  15.134  1.00 10.56           C
ATOM   2096  O   PRO A 266      -0.927  -4.327  16.343  1.00 10.18           O
ATOM   2097  CB  PRO A 266      -1.087  -1.881  14.155  1.00 10.81           C
ATOM   2098  CG  PRO A 266      -0.590  -1.258  12.889  1.00 10.97           C
ATOM   2099  CD  PRO A 266       0.114  -2.350  12.063  1.00 10.92           C
ATOM   2100  N   THR A 267      -1.862  -5.047  14.449  1.00 10.33           N
ATOM   2101  CA  THR A 267      -2.775  -6.045  14.876  1.00 10.58           C
ATOM   2102  C   THR A 267      -2.131  -7.295  15.442  1.00 10.71           C
ATOM   2103  O   THR A 267      -2.715  -8.017  16.288  1.00 10.73           O
ATOM   2104  CB  THR A 267      -3.615  -6.441  13.624  1.00 10.47           C
ATOM   2105  CG2 THR A 267      -4.743  -5.355  13.448  1.00 11.17           C
ATOM   2106  OG1 THR A 267      -2.844  -6.492  12.426  1.00 10.91           O
ATOM   2107  N   LEU A 268      -0.822  -7.373  15.297  1.00 10.68           N
ATOM   2108  CA  LEU A 268      -0.024  -8.440  15.770  1.00 11.27           C
ATOM   2109  C   LEU A 268       0.346  -8.069  17.245  1.00 11.19           C
ATOM   2110  O   LEU A 268       0.729  -8.938  18.015  1.00 11.16           O
ATOM   2111  CB  LEU A 268       1.242  -8.691  14.878  1.00 11.14           C
ATOM   2112  CG  LEU A 268       0.835  -9.521  13.669  1.00 13.31           C
ATOM   2113  CD1 LEU A 268       0.658 -10.970  14.143  1.00 14.42           C
ATOM   2114  CD2 LEU A 268      -0.330  -9.001  12.891  1.00 14.82           C
ATOM   2115  N   GLY A 269       0.043  -6.803  17.632  1.00 11.11           N
ATOM   2116  CA  GLY A 269       0.092  -6.315  18.980  1.00 11.44           C
ATOM   2117  C   GLY A 269      -1.113  -6.990  19.763  1.00 11.75           C
ATOM   2118  O   GLY A 269      -0.975  -7.046  20.985  1.00 12.25           O
ATOM   2119  N   MET A 270      -2.195  -7.489  19.218  1.00 11.89           N
ATOM   2120  CA  MET A 270      -3.211  -8.381  19.781  1.00 12.27           C
ATOM   2121  C   MET A 270      -2.684  -9.814  20.028  1.00 12.38           C
ATOM   2122  O   MET A 270      -3.185 -10.564  20.777  1.00 12.59           O
ATOM   2123  CB  MET A 270      -4.548  -8.467  18.954  1.00 12.56           C
ATOM   2124  CG  MET A 270      -5.250  -7.142  18.770  1.00 13.95           C
ATOM   2125  SD  MET A 270      -6.883  -7.183  17.906  1.00 20.71           S
ATOM   2126  CE  MET A 270      -6.220  -7.252  16.240  1.00 17.23           C
ATOM   2127  N   LYS A 271      -1.611 -10.213  19.254  1.00 12.15           N
ATOM   2128  CA  LYS A 271      -1.124 -11.557  19.417  1.00 12.56           C
ATOM   2129  C   LYS A 271       0.119 -11.545  20.360  1.00 12.45           C
ATOM   2130  O   LYS A 271       0.346 -12.597  20.965  1.00 12.72           O
ATOM   2131  CB  LYS A 271      -0.742 -12.149  18.054  1.00 12.51           C
ATOM   2132  CG  LYS A 271      -1.920 -12.425  17.014  1.00 13.50           C
ATOM   2133  CD  LYS A 271      -2.937 -13.381  17.560  1.00 16.92           C
ATOM   2134  CE  LYS A 271      -3.548 -14.141  16.335  1.00 19.88           C
ATOM   2135  NZ  LYS A 271      -4.538 -13.346  15.607  1.00 19.83           N
ATOM   2136  N   ILE A 272       1.000 -10.556  20.365  1.00 12.75           N
ATOM   2137  CA  ILE A 272       2.241 -10.497  21.198  1.00 13.00           C
ATOM   2138  C   ILE A 272       1.781  -9.959  22.499  1.00 13.33           C
ATOM   2139  O   ILE A 272       1.319  -8.840  22.610  1.00 12.87           O
ATOM   2140  CB  ILE A 272       3.290  -9.515  20.548  1.00 13.07           C
ATOM   2141  CG1 ILE A 272       3.634  -9.825  19.098  1.00 12.98           C
ATOM   2142  CG2 ILE A 272       4.576  -9.444  21.337  1.00 13.39           C
ATOM   2143  CD1 ILE A 272       4.092  -8.674  18.238  1.00 13.59           C
ATOM   2144  N   HIS A 273       1.962 -10.737  23.583  1.00 13.21           N
ATOM   2145  CA  HIS A 273       1.752 -10.331  24.950  1.00 13.82           C
ATOM   2146  C   HIS A 273       2.862  -9.364  25.451  1.00 14.18           C
ATOM   2147  O   HIS A 273       4.077  -9.588  25.330  1.00 14.59           O
ATOM   2148  CB  HIS A 273       1.803 -11.587  25.847  1.00 13.84           C
ATOM   2149  CG  HIS A 273       0.644 -12.577  25.832  1.00 14.07           C
ATOM   2150  CD2 HIS A 273      -0.576 -12.450  25.313  1.00 14.25           C
ATOM   2151  ND1 HIS A 273       0.603 -13.762  26.574  1.00 13.79           N
ATOM   2152  CE1 HIS A 273      -0.666 -14.172  26.570  1.00 14.14           C
ATOM   2153  NE2 HIS A 273      -1.450 -13.403  25.828  1.00 13.49           N
ATOM   2154  N   PHE A 274       2.387  -8.224  26.019  1.00 14.37           N
ATOM   2155  CA  PHE A 274       3.388  -7.184  26.438  1.00 14.91           C
ATOM   2156  C   PHE A 274       3.375  -7.013  27.998  1.00 15.54           C
ATOM   2157  O   PHE A 274       2.285  -6.934  28.563  1.00 15.52           O
ATOM   2158  CB  PHE A 274       3.028  -5.757  25.872  1.00 14.89           C
ATOM   2159  CG  PHE A 274       3.106  -5.652  24.336  1.00 14.57           C
ATOM   2160  CD1 PHE A 274       2.169  -4.879  23.616  1.00 14.96           C
ATOM   2161  CD2 PHE A 274       4.223  -6.200  23.734  1.00 14.40           C
ATOM   2162  CE1 PHE A 274       2.202  -4.907  22.228  1.00 14.42           C
ATOM   2163  CE2 PHE A 274       4.323  -6.043  22.348  1.00 14.93           C
ATOM   2164  CZ  PHE A 274       3.270  -5.523  21.564  1.00 14.88           C
ATOM   2165  N   ASN A 275       4.483  -6.924  28.583  1.00 16.17           N
ATOM   2166  CA  ASN A 275       4.661  -6.573  30.034  1.00 16.65           C
ATOM   2167  C   ASN A 275       5.735  -5.469  30.248  1.00 16.82           C
ATOM   2168  O   ASN A 275       6.911  -5.766  30.094  1.00 17.23           O
ATOM   2169  CB  ASN A 275       5.205  -7.781  30.837  1.00 17.07           C
ATOM   2170  CG  ASN A 275       4.968  -7.646  32.281  1.00 17.98           C
ATOM   2171  ND2 ASN A 275       6.002  -7.604  33.107  1.00 19.42           N
ATOM   2172  OD1 ASN A 275       3.821  -7.823  32.657  1.00 17.77           O
ATOM   2173  N   PRO A 276       5.389  -4.229  30.592  1.00 16.51           N
ATOM   2174  CA  PRO A 276       4.071  -3.760  31.012  1.00 16.28           C
ATOM   2175  C   PRO A 276       2.998  -3.727  29.896  1.00 15.99           C
ATOM   2176  O   PRO A 276       3.289  -4.044  28.725  1.00 15.89           O
ATOM   2177  CB  PRO A 276       4.414  -2.293  31.530  1.00 16.31           C
ATOM   2178  CG  PRO A 276       5.891  -2.275  31.781  1.00 16.43           C
ATOM   2179  CD  PRO A 276       6.417  -3.140  30.696  1.00 16.61           C
ATOM   2180  N   PRO A 277       1.729  -3.546  30.279  1.00 15.93           N
ATOM   2181  CA  PRO A 277       0.626  -3.740  29.375  1.00 15.64           C
ATOM   2182  C   PRO A 277       0.346  -2.367  28.751  1.00 15.24           C
ATOM   2183  O   PRO A 277       1.023  -1.421  29.020  1.00 15.09           O
ATOM   2184  CB  PRO A 277      -0.624  -4.241  30.310  1.00 15.59           C
ATOM   2185  CG  PRO A 277      -0.305  -3.520  31.560  1.00 15.84           C
ATOM   2186  CD  PRO A 277       1.204  -3.129  31.553  1.00 16.06           C
ATOM   2187  N   LEU A 278      -0.690  -2.454  27.908  1.00 14.96           N
ATOM   2188  CA  LEU A 278      -1.096  -1.309  27.064  1.00 14.76           C
ATOM   2189  C   LEU A 278      -2.011  -0.334  27.915  1.00 14.81           C
ATOM   2190  O   LEU A 278      -2.850  -0.825  28.695  1.00 15.13           O
ATOM   2191  CB  LEU A 278      -1.827  -1.831  25.823  1.00 14.42           C
ATOM   2192  CG  LEU A 278      -0.980  -2.428  24.708  1.00 14.25           C
ATOM   2193  CD1 LEU A 278      -1.827  -2.886  23.562  1.00 14.28           C
ATOM   2194  CD2 LEU A 278       0.219  -1.534  24.313  1.00 13.94           C
ATOM   2195  N   PRO A 279      -1.838   1.015  27.836  1.00 15.28           N
ATOM   2196  CA  PRO A 279      -2.923   1.955  28.279  1.00 15.29           C
ATOM   2197  C   PRO A 279      -4.197   1.913  27.339  1.00 15.55           C
ATOM   2198  O   PRO A 279      -4.132   1.408  26.203  1.00 14.73           O
ATOM   2199  CB  PRO A 279      -2.393   3.343  27.891  1.00 15.55           C
ATOM   2200  CG  PRO A 279      -0.906   3.189  27.750  1.00 15.66           C
ATOM   2201  CD  PRO A 279      -0.672   1.767  27.296  1.00 15.21           C
ATOM   2202  N   MET A 280      -5.392   2.386  27.802  1.00 15.61           N
ATOM   2203  CA  MET A 280      -6.664   2.325  27.110  1.00 17.08           C
ATOM   2204  C   MET A 280      -6.531   2.881  25.698  1.00 15.16           C
ATOM   2205  O   MET A 280      -6.965   2.197  24.725  1.00 14.79           O
ATOM   2206  CB  MET A 280      -7.742   2.942  27.992  1.00 17.06           C
ATOM   2207  CG  MET A 280      -9.015   3.577  27.423  1.00 20.10           C
ATOM   2208  SD  MET A 280      -8.906   5.245  26.657  1.00 22.87           S
ATOM   2209  CE  MET A 280      -8.086   6.265  27.916  1.00 25.33           C
ATOM   2210  N   MET A 281      -5.931   4.091  25.453  1.00 14.05           N
ATOM   2211  CA  MET A 281      -5.689   4.676  24.165  1.00 13.25           C
ATOM   2212  C   MET A 281      -5.000   3.666  23.175  1.00 12.63           C
ATOM   2213  O   MET A 281      -5.048   3.772  21.934  1.00 12.49           O
ATOM   2214  CB  MET A 281      -4.924   5.974  24.324  1.00 13.53           C
ATOM   2215  CG  MET A 281      -4.417   6.639  23.040  1.00 14.89           C
ATOM   2216  SD  MET A 281      -3.560   8.160  23.404  1.00 20.93           S
ATOM   2217  CE  MET A 281      -5.078   9.253  23.884  1.00 18.54           C
ATOM   2218  N   ARG A 282      -4.161   2.740  23.728  1.00 11.74           N
ATOM   2219  CA  ARG A 282      -3.191   1.866  22.925  1.00 11.38           C
ATOM   2220  C   ARG A 282      -3.831   0.473  22.832  1.00 10.90           C
ATOM   2221  O   ARG A 282      -3.531  -0.174  21.783  1.00 10.79           O
ATOM   2222  CB  ARG A 282      -1.772   1.889  23.536  1.00 11.50           C
ATOM   2223  CG  ARG A 282      -1.213   3.275  23.933  1.00 11.68           C
ATOM   2224  CD  ARG A 282       0.349   3.472  23.979  1.00 11.38           C
ATOM   2225  NE  ARG A 282       0.928   3.426  22.605  1.00 11.48           N
ATOM   2226  CZ  ARG A 282       2.240   3.543  22.231  1.00 12.43           C
ATOM   2227  NH1 ARG A 282       3.169   3.930  23.071  1.00 12.10           N
ATOM   2228  NH2 ARG A 282       2.570   3.438  20.950  1.00 12.60           N
ATOM   2229  N   ASN A 283      -4.668   0.049  23.805  1.00 10.75           N
ATOM   2230  CA  ASN A 283      -5.682  -1.015  23.530  1.00 10.65           C
ATOM   2231  C   ASN A 283      -6.629  -0.694  22.431  1.00 10.68           C
ATOM   2232  O   ASN A 283      -6.720  -1.440  21.412  1.00 10.53           O
ATOM   2233  CB  ASN A 283      -6.442  -1.433  24.766  1.00 11.14           C
ATOM   2234  CG  ASN A 283      -5.598  -2.063  25.795  1.00 12.32           C
ATOM   2235  ND2 ASN A 283      -5.524  -1.546  27.031  1.00 11.23           N
ATOM   2236  OD1 ASN A 283      -4.998  -3.043  25.465  1.00 12.80           O
ATOM   2237  N   GLN A 284      -7.259   0.536  22.528  1.00 10.64           N
ATOM   2238  CA  GLN A 284      -8.229   1.093  21.575  1.00 10.33           C
ATOM   2239  C   GLN A 284      -7.777   1.302  20.145  1.00 10.28           C
ATOM   2240  O   GLN A 284      -8.640   1.290  19.264  1.00 10.34           O
ATOM   2241  CB  GLN A 284      -8.823   2.353  22.265  1.00 10.56           C
ATOM   2242  CG  GLN A 284      -9.760   2.091  23.527  1.00 11.14           C
ATOM   2243  CD  GLN A 284     -10.927   1.152  23.395  1.00 11.83           C
ATOM   2244  NE2 GLN A 284     -11.289   0.436  24.466  1.00 11.47           N
ATOM   2245  OE1 GLN A 284     -11.641   1.147  22.334  1.00 12.98           O
ATOM   2246  N   MET A 285      -6.418   1.472  20.042  1.00 10.14           N
ATOM   2247  CA  MET A 285      -5.738   1.399  18.748  1.00 10.47           C
ATOM   2248  C   MET A 285      -5.719   0.017  18.215  1.00 10.21           C
ATOM   2249  O   MET A 285      -6.456  -0.276  17.275  1.00 10.09           O
ATOM   2250  CB  MET A 285      -4.359   2.056  18.678  1.00 10.69           C
ATOM   2251  CG  MET A 285      -3.798   2.283  17.200  1.00 12.08           C
ATOM   2252  SD  MET A 285      -2.298   3.165  16.845  1.00 17.15           S
ATOM   2253  CE  MET A 285      -1.112   1.909  17.490  1.00 15.15           C
ATOM   2254  N   ILE A 286      -5.047  -0.892  18.897  1.00 10.07           N
ATOM   2255  CA  ILE A 286      -4.753  -2.288  18.444  1.00 10.34           C
ATOM   2256  C   ILE A 286      -5.989  -3.127  18.200  1.00 10.16           C
ATOM   2257  O   ILE A 286      -5.831  -4.078  17.442  1.00 10.53           O
ATOM   2258  CB  ILE A 286      -3.811  -3.173  19.361  1.00 10.32           C
ATOM   2259  CG1 ILE A 286      -4.312  -3.459  20.806  1.00 10.55           C
ATOM   2260  CG2 ILE A 286      -2.353  -2.618  19.350  1.00 10.73           C
ATOM   2261  CD1 ILE A 286      -3.656  -4.726  21.337  1.00 10.89           C
ATOM   2262  N   THR A 287      -7.104  -2.776  18.823  1.00  9.78           N
ATOM   2263  CA  THR A 287      -8.350  -3.564  18.765  1.00  9.74           C
ATOM   2264  C   THR A 287      -9.332  -3.062  17.613  1.00  9.67           C
ATOM   2265  O   THR A 287     -10.309  -3.728  17.236  1.00  9.29           O
ATOM   2266  CB  THR A 287      -9.180  -3.480  20.072  1.00 10.12           C
ATOM   2267  CG2 THR A 287      -8.621  -4.243  21.312  1.00 10.91           C
ATOM   2268  OG1 THR A 287      -9.307  -2.138  20.596  1.00 10.29           O
ATOM   2269  N   ARG A 288      -9.059  -1.898  17.077  1.00  9.20           N
ATOM   2270  CA  ARG A 288     -10.007  -1.174  16.229  1.00  9.44           C
ATOM   2271  C   ARG A 288      -9.376  -0.751  14.906  1.00  9.35           C
ATOM   2272  O   ARG A 288      -9.971   0.058  14.244  1.00  9.76           O
ATOM   2273  CB  ARG A 288     -10.749   0.034  16.921  1.00  9.57           C
ATOM   2274  CG  ARG A 288     -11.611  -0.497  18.110  1.00  9.62           C
ATOM   2275  CD  ARG A 288     -12.758   0.476  18.597  1.00  9.46           C
ATOM   2276  NE  ARG A 288     -13.676   0.867  17.438  1.00  9.53           N
ATOM   2277  CZ  ARG A 288     -14.406   2.007  17.341  1.00 10.04           C
ATOM   2278  NH1 ARG A 288     -14.371   2.986  18.211  1.00  9.64           N
ATOM   2279  NH2 ARG A 288     -15.186   2.130  16.237  1.00  9.63           N
ATOM   2280  N   VAL A 289      -8.270  -1.320  14.450  1.00  9.15           N
ATOM   2281  CA  VAL A 289      -7.573  -0.996  13.222  1.00  9.72           C
ATOM   2282  C   VAL A 289      -7.468  -2.290  12.443  1.00  9.57           C
ATOM   2283  O   VAL A 289      -6.602  -3.050  12.899  1.00 10.10           O
ATOM   2284  CB  VAL A 289      -6.219  -0.394  13.578  1.00  9.34           C
ATOM   2285  CG1 VAL A 289      -6.376   1.052  13.972  1.00 10.86           C
ATOM   2286  CG2 VAL A 289      -5.364  -1.158  14.597  1.00 10.16           C
ATOM   2287  N   PRO A 290      -8.332  -2.623  11.439  1.00  9.88           N
ATOM   2288  CA  PRO A 290      -8.199  -3.790  10.588  1.00  9.60           C
ATOM   2289  C   PRO A 290      -7.304  -3.348   9.364  1.00  9.37           C
ATOM   2290  O   PRO A 290      -7.069  -2.175   9.109  1.00  9.48           O
ATOM   2291  CB  PRO A 290      -9.673  -4.039  10.139  1.00  9.34           C
ATOM   2292  CG  PRO A 290     -10.562  -2.884  10.585  1.00 10.46           C
ATOM   2293  CD  PRO A 290      -9.607  -1.895  11.236  1.00 10.00           C
ATOM   2294  N   LEU A 291      -6.981  -4.389   8.548  1.00  9.16           N
ATOM   2295  CA  LEU A 291      -6.621  -4.414   7.118  1.00  9.04           C
ATOM   2296  C   LEU A 291      -7.846  -4.675   6.322  1.00  9.29           C
ATOM   2297  O   LEU A 291      -8.841  -5.133   6.878  1.00  9.30           O
ATOM   2298  CB  LEU A 291      -5.621  -5.579   6.874  1.00  9.30           C
ATOM   2299  CG  LEU A 291      -4.171  -5.349   7.418  1.00  9.00           C
ATOM   2300  CD1 LEU A 291      -4.044  -6.013   8.867  1.00  9.82           C
ATOM   2301  CD2 LEU A 291      -3.100  -5.791   6.483  1.00  8.84           C
ATOM   2302  N   GLY A 292      -7.668  -4.489   4.981  1.00  9.26           N
ATOM   2303  CA  GLY A 292      -8.699  -5.029   4.086  1.00  9.28           C
ATOM   2304  C   GLY A 292      -8.260  -6.377   3.549  1.00  9.57           C
ATOM   2305  O   GLY A 292      -7.411  -7.062   4.179  1.00  9.37           O
ATOM   2306  N   SER A 293      -9.013  -6.842   2.576  1.00  9.66           N
ATOM   2307  CA  SER A 293      -8.746  -8.141   1.968  1.00 10.10           C
ATOM   2308  C   SER A 293      -8.494  -7.817   0.478  1.00  9.99           C
ATOM   2309  O   SER A 293      -9.051  -6.850  -0.060  1.00  9.86           O
ATOM   2310  CB  SER A 293     -10.002  -9.012   2.143  1.00 10.16           C
ATOM   2311  OG  SER A 293      -9.929 -10.338   1.822  1.00 10.76           O
ATOM   2312  N   VAL A 294      -7.556  -8.563  -0.086  1.00 10.03           N
ATOM   2313  CA  VAL A 294      -7.230  -8.573  -1.512  1.00 10.05           C
ATOM   2314  C   VAL A 294      -6.638  -9.900  -1.948  1.00  9.94           C
ATOM   2315  O   VAL A 294      -5.624 -10.283  -1.369  1.00  9.89           O
ATOM   2316  CB  VAL A 294      -6.345  -7.288  -1.753  1.00  9.80           C
ATOM   2317  CG1 VAL A 294      -5.041  -7.265  -1.016  1.00 10.40           C
ATOM   2318  CG2 VAL A 294      -6.069  -7.123  -3.243  1.00 10.46           C
ATOM   2319  N   ILE A 295      -7.180 -10.451  -3.007  1.00  9.80           N
ATOM   2320  CA  ILE A 295      -6.589 -11.555  -3.701  1.00  9.60           C
ATOM   2321  C   ILE A 295      -5.933 -10.849  -4.910  1.00  9.82           C
ATOM   2322  O   ILE A 295      -6.628 -10.374  -5.796  1.00  9.91           O
ATOM   2323  CB  ILE A 295      -7.615 -12.610  -4.352  1.00  9.55           C
ATOM   2324  CG1 ILE A 295      -8.873 -12.910  -3.394  1.00  9.68           C
ATOM   2325  CG2 ILE A 295      -6.772 -13.870  -4.776  1.00 10.00           C
ATOM   2326  CD1 ILE A 295      -9.782 -13.948  -3.995  1.00  9.38           C
ATOM   2327  N   LYS A 296      -4.602 -10.775  -4.950  1.00  9.69           N
ATOM   2328  CA  LYS A 296      -3.859 -10.630  -6.181  1.00  9.77           C
ATOM   2329  C   LYS A 296      -3.761 -11.959  -7.005  1.00  9.65           C
ATOM   2330  O   LYS A 296      -3.000 -12.812  -6.644  1.00  9.15           O
ATOM   2331  CB  LYS A 296      -2.448 -10.141  -5.932  1.00  9.84           C
ATOM   2332  CG  LYS A 296      -1.544  -9.942  -7.130  1.00 10.42           C
ATOM   2333  CD  LYS A 296      -0.108  -9.326  -6.816  1.00 10.09           C
ATOM   2334  CE  LYS A 296       0.713  -8.924  -8.118  1.00 12.10           C
ATOM   2335  NZ  LYS A 296       2.004  -8.326  -7.749  1.00 12.78           N
ATOM   2336  N   CYS A 297      -4.507 -12.033  -8.095  1.00  9.37           N
ATOM   2337  CA  CYS A 297      -4.539 -13.194  -8.944  1.00  9.72           C
ATOM   2338  C   CYS A 297      -3.593 -12.838 -10.142  1.00  9.47           C
ATOM   2339  O   CYS A 297      -3.831 -11.760 -10.710  1.00  9.78           O
ATOM   2340  CB  CYS A 297      -5.978 -13.621  -9.471  1.00  9.64           C
ATOM   2341  SG  CYS A 297      -7.007 -14.400  -8.226  1.00 11.91           S
ATOM   2342  N   ILE A 298      -2.727 -13.752 -10.582  1.00  9.39           N
ATOM   2343  CA  ILE A 298      -1.874 -13.511 -11.777  1.00  9.53           C
ATOM   2344  C   ILE A 298      -2.178 -14.692 -12.806  1.00  9.70           C
ATOM   2345  O   ILE A 298      -1.932 -15.845 -12.419  1.00  9.41           O
ATOM   2346  CB  ILE A 298      -0.323 -13.628 -11.328  1.00  9.72           C
ATOM   2347  CG1 ILE A 298      -0.030 -12.680 -10.061  1.00  9.74           C
ATOM   2348  CG2 ILE A 298       0.618 -13.179 -12.471  1.00 10.05           C
ATOM   2349  CD1 ILE A 298      -0.140 -13.258  -8.681  1.00 10.69           C
ATOM   2350  N   VAL A 299      -2.597 -14.254 -14.015  1.00 10.05           N
ATOM   2351  CA  VAL A 299      -2.929 -15.148 -15.124  1.00 10.07           C
ATOM   2352  C   VAL A 299      -1.988 -14.968 -16.277  1.00 10.34           C
ATOM   2353  O   VAL A 299      -1.748 -13.848 -16.661  1.00 10.67           O
ATOM   2354  CB  VAL A 299      -4.361 -14.939 -15.670  1.00 10.07           C
ATOM   2355  CG1 VAL A 299      -4.735 -16.159 -16.611  1.00 10.18           C
ATOM   2356  CG2 VAL A 299      -5.391 -14.724 -14.557  1.00  9.34           C
ATOM   2357  N   TYR A 300      -1.413 -16.045 -16.857  1.00 10.89           N
ATOM   2358  CA  TYR A 300      -0.391 -16.009 -17.878  1.00 11.13           C
ATOM   2359  C   TYR A 300      -0.848 -16.490 -19.250  1.00 11.45           C
ATOM   2360  O   TYR A 300      -1.606 -17.437 -19.305  1.00 11.63           O
ATOM   2361  CB  TYR A 300       0.833 -16.845 -17.498  1.00 11.26           C
ATOM   2362  CG  TYR A 300       1.512 -16.353 -16.259  1.00 11.15           C
ATOM   2363  CD1 TYR A 300       0.886 -16.578 -15.009  1.00 11.01           C
ATOM   2364  CD2 TYR A 300       2.825 -15.813 -16.286  1.00 10.81           C
ATOM   2365  CE1 TYR A 300       1.578 -16.258 -13.850  1.00 10.58           C
ATOM   2366  CE2 TYR A 300       3.480 -15.459 -15.111  1.00 10.87           C
ATOM   2367  CZ  TYR A 300       2.808 -15.625 -13.903  1.00 10.90           C
ATOM   2368  OH  TYR A 300       3.354 -15.213 -12.772  1.00 11.16           O
ATOM   2369  N   TYR A 301      -0.538 -15.773 -20.292  1.00 11.96           N
ATOM   2370  CA  TYR A 301      -0.977 -15.959 -21.658  1.00 12.48           C
ATOM   2371  C   TYR A 301       0.205 -16.175 -22.643  1.00 13.28           C
ATOM   2372  O   TYR A 301       1.317 -15.605 -22.386  1.00 13.43           O
ATOM   2373  CB  TYR A 301      -1.901 -14.805 -22.033  1.00 12.04           C
ATOM   2374  CG  TYR A 301      -3.223 -14.766 -21.266  1.00 11.38           C
ATOM   2375  CD1 TYR A 301      -3.512 -13.855 -20.192  1.00 10.87           C
ATOM   2376  CD2 TYR A 301      -4.242 -15.657 -21.747  1.00 10.99           C
ATOM   2377  CE1 TYR A 301      -4.664 -14.002 -19.422  1.00 10.56           C
ATOM   2378  CE2 TYR A 301      -5.380 -15.801 -20.878  1.00 10.20           C
ATOM   2379  CZ  TYR A 301      -5.563 -14.963 -19.762  1.00 10.79           C
ATOM   2380  OH  TYR A 301      -6.719 -15.096 -19.108  1.00 10.79           O
ATOM   2381  N   LYS A 302       0.024 -16.868 -23.815  1.00 14.53           N
ATOM   2382  CA  LYS A 302       1.051 -16.995 -24.831  1.00 15.73           C
ATOM   2383  C   LYS A 302       1.616 -15.681 -25.370  1.00 15.77           C
ATOM   2384  O   LYS A 302       2.818 -15.527 -25.242  1.00 16.06           O
ATOM   2385  CB  LYS A 302       0.386 -17.908 -25.928  1.00 16.11           C
ATOM   2386  CG  LYS A 302       1.184 -18.284 -27.155  1.00 18.79           C
ATOM   2387  CD  LYS A 302       2.509 -18.906 -26.794  1.00 20.84           C
ATOM   2388  CE  LYS A 302       3.244 -19.409 -28.025  1.00 24.53           C
ATOM   2389  NZ  LYS A 302       3.767 -18.336 -28.918  1.00 26.61           N
ATOM   2390  N   GLU A 303       0.772 -14.811 -25.898  1.00 15.61           N
ATOM   2391  CA  GLU A 303       1.221 -13.484 -26.385  1.00 16.53           C
ATOM   2392  C   GLU A 303       0.699 -12.355 -25.494  1.00 14.91           C
ATOM   2393  O   GLU A 303      -0.339 -12.518 -24.812  1.00 14.59           O
ATOM   2394  CB  GLU A 303       0.514 -13.364 -27.804  1.00 16.39           C
ATOM   2395  CG  GLU A 303       0.932 -14.452 -28.815  1.00 19.42           C
ATOM   2396  CD  GLU A 303       0.061 -14.549 -30.094  1.00 20.86           C
ATOM   2397  OE1 GLU A 303       0.440 -15.408 -30.941  1.00 26.34           O
ATOM   2398  OE2 GLU A 303      -0.896 -13.819 -30.295  1.00 26.94           O
ATOM   2399  N   PRO A 304       1.407 -11.217 -25.481  1.00 14.24           N
ATOM   2400  CA  PRO A 304       0.836  -9.927 -24.935  1.00 13.67           C
ATOM   2401  C   PRO A 304      -0.238  -9.352 -25.946  1.00 13.15           C
ATOM   2402  O   PRO A 304      -0.036  -8.313 -26.552  1.00 13.38           O
ATOM   2403  CB  PRO A 304       2.112  -9.089 -24.955  1.00 13.54           C
ATOM   2404  CG  PRO A 304       2.972  -9.506 -26.142  1.00 14.29           C
ATOM   2405  CD  PRO A 304       2.690 -11.020 -26.095  1.00 14.16           C
ATOM   2406  N   PHE A 305      -1.343 -10.071 -26.122  1.00 12.57           N
ATOM   2407  CA  PHE A 305      -2.336  -9.773 -27.148  1.00 12.46           C
ATOM   2408  C   PHE A 305      -3.133  -8.493 -26.753  1.00 12.16           C
ATOM   2409  O   PHE A 305      -3.602  -7.841 -27.700  1.00 12.57           O
ATOM   2410  CB  PHE A 305      -3.246 -10.999 -27.261  1.00 12.17           C
ATOM   2411  CG  PHE A 305      -4.159 -11.359 -26.098  1.00 12.44           C
ATOM   2412  CD1 PHE A 305      -3.814 -12.244 -25.055  1.00 12.94           C
ATOM   2413  CD2 PHE A 305      -5.411 -10.723 -25.961  1.00 12.62           C
ATOM   2414  CE1 PHE A 305      -4.729 -12.487 -23.997  1.00 13.13           C
ATOM   2415  CE2 PHE A 305      -6.228 -10.885 -24.861  1.00 12.46           C
ATOM   2416  CZ  PHE A 305      -5.920 -11.794 -23.894  1.00 12.50           C
ATOM   2417  N   TRP A 306      -3.098  -8.059 -25.496  1.00 11.76           N
ATOM   2418  CA  TRP A 306      -3.582  -6.728 -25.100  1.00 11.59           C
ATOM   2419  C   TRP A 306      -2.693  -5.687 -25.735  1.00 12.03           C
ATOM   2420  O   TRP A 306      -3.231  -4.625 -26.020  1.00 11.99           O
ATOM   2421  CB  TRP A 306      -3.620  -6.484 -23.627  1.00 10.95           C
ATOM   2422  CG  TRP A 306      -2.452  -7.059 -22.749  1.00 10.06           C
ATOM   2423  CD1 TRP A 306      -1.508  -6.229 -22.265  1.00 10.39           C
ATOM   2424  CD2 TRP A 306      -2.099  -8.443 -22.388  1.00  9.57           C
ATOM   2425  CE2 TRP A 306      -0.931  -8.326 -21.561  1.00  9.68           C
ATOM   2426  CE3 TRP A 306      -2.594  -9.736 -22.655  1.00  9.68           C
ATOM   2427  NE1 TRP A 306      -0.531  -7.044 -21.675  1.00 10.17           N
ATOM   2428  CZ2 TRP A 306      -0.289  -9.458 -20.922  1.00 10.71           C
ATOM   2429  CZ3 TRP A 306      -1.919 -10.851 -22.163  1.00  9.88           C
ATOM   2430  CH2 TRP A 306      -0.861 -10.701 -21.206  1.00 10.16           C
ATOM   2431  N   ARG A 307      -1.358  -5.898 -25.954  1.00 12.63           N
ATOM   2432  CA  ARG A 307      -0.488  -4.932 -26.490  1.00 13.02           C
ATOM   2433  C   ARG A 307      -0.601  -4.847 -28.045  1.00 13.76           C
ATOM   2434  O   ARG A 307      -0.247  -3.863 -28.663  1.00 13.45           O
ATOM   2435  CB  ARG A 307       0.957  -5.303 -26.142  1.00 13.23           C
ATOM   2436  CG  ARG A 307       1.194  -5.124 -24.638  1.00 12.90           C
ATOM   2437  CD  ARG A 307       2.762  -5.214 -24.268  1.00 14.33           C
ATOM   2438  NE  ARG A 307       3.171  -5.161 -22.889  1.00 13.39           N
ATOM   2439  CZ  ARG A 307       4.359  -4.859 -22.400  1.00 14.38           C
ATOM   2440  NH1 ARG A 307       5.458  -4.566 -23.202  1.00 13.94           N
ATOM   2441  NH2 ARG A 307       4.499  -4.917 -21.064  1.00 13.87           N
ATOM   2442  N   LYS A 308      -1.070  -5.898 -28.641  1.00 14.67           N
ATOM   2443  CA  LYS A 308      -1.347  -6.108 -30.080  1.00 16.17           C
ATOM   2444  C   LYS A 308      -2.693  -5.511 -30.505  1.00 15.85           C
ATOM   2445  O   LYS A 308      -2.744  -5.036 -31.676  1.00 16.59           O
ATOM   2446  CB  LYS A 308      -1.351  -7.617 -30.346  1.00 15.81           C
ATOM   2447  CG  LYS A 308       0.059  -8.213 -30.265  1.00 18.21           C
ATOM   2448  CD  LYS A 308       0.049  -9.732 -30.451  1.00 20.16           C
ATOM   2449  CE  LYS A 308      -0.364 -10.145 -31.859  1.00 23.69           C
ATOM   2450  NZ  LYS A 308      -0.324 -11.575 -32.178  1.00 25.43           N
ATOM   2451  N   LYS A 309      -3.597  -5.302 -29.572  1.00 15.71           N
ATOM   2452  CA  LYS A 309      -4.805  -4.471 -29.712  1.00 15.73           C
ATOM   2453  C   LYS A 309      -4.488  -3.114 -29.005  1.00 14.92           C
ATOM   2454  O   LYS A 309      -5.474  -2.423 -28.746  1.00 14.92           O
ATOM   2455  CB  LYS A 309      -6.017  -5.190 -28.995  1.00 15.95           C
ATOM   2456  CG  LYS A 309      -6.538  -6.444 -29.728  1.00 17.99           C
ATOM   2457  CD  LYS A 309      -7.868  -6.906 -29.126  1.00 19.19           C
ATOM   2458  CE  LYS A 309      -9.093  -6.466 -29.935  1.00 21.11           C
ATOM   2459  NZ  LYS A 309     -10.448  -6.897 -29.441  1.00 22.58           N
ATOM   2460  N   ASP A 310      -3.200  -2.721 -28.778  1.00 14.28           N
ATOM   2461  CA  ASP A 310      -2.716  -1.409 -28.379  1.00 13.82           C
ATOM   2462  C   ASP A 310      -3.320  -0.865 -27.039  1.00 13.21           C
ATOM   2463  O   ASP A 310      -3.579   0.325 -26.901  1.00 13.12           O
ATOM   2464  CB  ASP A 310      -2.709  -0.418 -29.558  1.00 14.09           C
ATOM   2465  CG  ASP A 310      -1.981  -0.839 -30.849  1.00 14.98           C
ATOM   2466  OD1 ASP A 310      -1.135  -1.800 -30.916  1.00 17.07           O
ATOM   2467  OD2 ASP A 310      -2.291  -0.216 -31.881  1.00 16.81           O
ATOM   2468  N   TYR A 311      -3.374  -1.777 -26.069  1.00 12.58           N
ATOM   2469  CA  TYR A 311      -3.634  -1.411 -24.620  1.00 12.27           C
ATOM   2470  C   TYR A 311      -2.427  -1.939 -23.792  1.00 11.92           C
ATOM   2471  O   TYR A 311      -2.028  -3.099 -23.988  1.00 11.75           O
ATOM   2472  CB  TYR A 311      -4.904  -2.114 -24.193  1.00 12.69           C
ATOM   2473  CG  TYR A 311      -6.172  -2.157 -25.078  1.00 13.07           C
ATOM   2474  CD1 TYR A 311      -6.679  -3.358 -25.590  1.00 13.87           C
ATOM   2475  CD2 TYR A 311      -6.771  -1.003 -25.409  1.00 13.76           C
ATOM   2476  CE1 TYR A 311      -7.838  -3.392 -26.388  1.00 15.00           C
ATOM   2477  CE2 TYR A 311      -7.990  -0.970 -26.183  1.00 14.51           C
ATOM   2478  CZ  TYR A 311      -8.506  -2.217 -26.681  1.00 14.75           C
ATOM   2479  OH  TYR A 311      -9.505  -2.107 -27.568  1.00 15.94           O
ATOM   2480  N   CYS A 312      -2.003  -1.181 -22.802  1.00 11.52           N
ATOM   2481  CA  CYS A 312      -0.836  -1.542 -21.887  1.00 11.56           C
ATOM   2482  C   CYS A 312      -1.142  -2.562 -20.748  1.00 11.53           C
ATOM   2483  O   CYS A 312      -0.214  -3.015 -20.057  1.00 11.51           O
ATOM   2484  CB  CYS A 312      -0.217  -0.274 -21.325  1.00 11.69           C
ATOM   2485  SG  CYS A 312      -1.214   0.564 -20.002  1.00 12.89           S
ATOM   2486  N   GLY A 313      -2.437  -2.872 -20.600  1.00 11.03           N
ATOM   2487  CA  GLY A 313      -2.995  -3.888 -19.727  1.00 11.12           C
ATOM   2488  C   GLY A 313      -3.275  -3.288 -18.302  1.00 10.99           C
ATOM   2489  O   GLY A 313      -3.944  -3.939 -17.492  1.00 11.54           O
ATOM   2490  N   THR A 314      -3.054  -1.957 -18.037  1.00 10.76           N
ATOM   2491  CA  THR A 314      -3.630  -1.168 -16.938  1.00 10.37           C
ATOM   2492  C   THR A 314      -5.095  -0.725 -17.202  1.00 10.35           C
ATOM   2493  O   THR A 314      -5.408   0.149 -17.996  1.00 10.32           O
ATOM   2494  CB  THR A 314      -2.730   0.067 -16.646  1.00 10.83           C
ATOM   2495  CG2 THR A 314      -3.244   0.917 -15.491  1.00 10.52           C
ATOM   2496  OG1 THR A 314      -1.377  -0.208 -16.340  1.00 10.42           O
ATOM   2497  N   MET A 315      -6.066  -1.402 -16.589  1.00 10.34           N
ATOM   2498  CA  MET A 315      -7.439  -1.147 -16.902  1.00 10.77           C
ATOM   2499  C   MET A 315      -8.224  -1.188 -15.622  1.00 11.07           C
ATOM   2500  O   MET A 315      -7.844  -1.860 -14.678  1.00 10.85           O
ATOM   2501  CB  MET A 315      -7.980  -2.219 -17.907  1.00 10.66           C
ATOM   2502  CG  MET A 315      -7.164  -2.499 -19.120  1.00 11.27           C
ATOM   2503  SD  MET A 315      -7.768  -3.792 -20.167  1.00 12.45           S
ATOM   2504  CE  MET A 315      -7.454  -5.259 -19.240  1.00 12.16           C
ATOM   2505  N   ILE A 316      -9.403  -0.512 -15.706  1.00 11.04           N
ATOM   2506  CA  ILE A 316     -10.338  -0.355 -14.546  1.00 11.61           C
ATOM   2507  C   ILE A 316     -11.695  -0.972 -15.050  1.00 12.09           C
ATOM   2508  O   ILE A 316     -12.020  -0.721 -16.198  1.00 12.03           O
ATOM   2509  CB  ILE A 316     -10.400   1.130 -14.143  1.00 11.75           C
ATOM   2510  CG1 ILE A 316     -11.176   1.407 -12.812  1.00 12.10           C
ATOM   2511  CG2 ILE A 316     -10.766   2.163 -15.203  1.00 12.00           C
ATOM   2512  CD1 ILE A 316     -10.916   2.851 -12.330  1.00 12.50           C
ATOM   2513  N   ILE A 317     -12.381  -1.669 -14.135  1.00 12.94           N
ATOM   2514  CA  ILE A 317     -13.577  -2.445 -14.344  1.00 13.82           C
ATOM   2515  C   ILE A 317     -14.655  -2.039 -13.298  1.00 14.94           C
ATOM   2516  O   ILE A 317     -14.488  -2.303 -12.069  1.00 14.66           O
ATOM   2517  CB  ILE A 317     -13.418  -4.024 -14.223  1.00 13.65           C
ATOM   2518  CG1 ILE A 317     -12.352  -4.544 -15.177  1.00 13.32           C
ATOM   2519  CG2 ILE A 317     -14.756  -4.827 -14.501  1.00 13.98           C
ATOM   2520  CD1 ILE A 317     -11.948  -5.991 -15.025  1.00 13.37           C
ATOM   2521  N   ASP A 318     -15.651  -1.373 -13.780  1.00 16.61           N
ATOM   2522  CA  ASP A 318     -16.894  -1.076 -13.026  1.00 18.83           C
ATOM   2523  C   ASP A 318     -17.903  -2.175 -13.413  1.00 19.39           C
ATOM   2524  O   ASP A 318     -17.995  -2.552 -14.574  1.00 20.88           O
ATOM   2525  CB  ASP A 318     -17.510   0.278 -13.244  1.00 19.33           C
ATOM   2526  CG  ASP A 318     -18.804   0.583 -12.476  1.00 21.20           C
ATOM   2527  OD1 ASP A 318     -19.672   1.243 -13.063  1.00 24.46           O
ATOM   2528  OD2 ASP A 318     -18.815   0.306 -11.272  1.00 24.95           O
ATOM   2529  N   GLY A 319     -18.726  -2.582 -12.457  1.00 20.34           N
ATOM   2530  CA  GLY A 319     -19.885  -3.472 -12.468  1.00 20.88           C
ATOM   2531  C   GLY A 319     -19.944  -4.011 -11.054  1.00 21.30           C
ATOM   2532  O   GLY A 319     -18.912  -3.994 -10.384  1.00 21.63           O
ATOM   2533  N   GLU A 320     -21.127  -4.510 -10.743  1.00 21.03           N
ATOM   2534  CA  GLU A 320     -21.421  -5.156  -9.447  1.00 20.84           C
ATOM   2535  C   GLU A 320     -20.911  -6.590  -9.242  1.00 20.66           C
ATOM   2536  O   GLU A 320     -20.485  -6.843  -8.173  1.00 20.67           O
ATOM   2537  CB  GLU A 320     -22.939  -5.117  -9.207  1.00 20.84           C
ATOM   2538  CG  GLU A 320     -23.512  -3.728  -8.802  1.00 20.92           C
ATOM   2539  CD  GLU A 320     -24.953  -3.434  -9.100  1.00 21.36           C
ATOM   2540  OE1 GLU A 320     -25.708  -4.464  -9.382  1.00 21.27           O
ATOM   2541  OE2 GLU A 320     -25.478  -2.317  -9.171  1.00 21.64           O
ATOM   2542  N   GLU A 321     -20.896  -7.372 -10.301  1.00 20.58           N
ATOM   2543  CA  GLU A 321     -20.681  -8.778 -10.194  1.00 20.49           C
ATOM   2544  C   GLU A 321     -19.296  -9.118 -10.715  1.00 19.35           C
ATOM   2545  O   GLU A 321     -18.923 -10.267 -10.751  1.00 19.91           O
ATOM   2546  CB  GLU A 321     -21.833  -9.558 -10.941  1.00 21.26           C
ATOM   2547  CG  GLU A 321     -23.212  -9.273 -10.250  1.00 24.49           C
ATOM   2548  CD  GLU A 321     -24.312 -10.311 -10.522  1.00 28.31           C
ATOM   2549  OE1 GLU A 321     -25.355 -10.243  -9.754  1.00 30.99           O
ATOM   2550  OE2 GLU A 321     -24.233 -11.051 -11.537  1.00 29.88           O
ATOM   2551  N   ALA A 322     -18.561  -8.139 -11.127  1.00 17.66           N
ATOM   2552  CA  ALA A 322     -17.145  -8.194 -11.635  1.00 16.03           C
ATOM   2553  C   ALA A 322     -16.227  -8.439 -10.432  1.00 15.00           C
ATOM   2554  O   ALA A 322     -16.163  -7.595  -9.566  1.00 14.43           O
ATOM   2555  CB  ALA A 322     -16.904  -6.792 -12.249  1.00 16.16           C
ATOM   2556  N   PRO A 323     -15.570  -9.621 -10.299  1.00 13.99           N
ATOM   2557  CA  PRO A 323     -14.719  -9.856  -9.170  1.00 13.14           C
ATOM   2558  C   PRO A 323     -13.547  -8.908  -9.026  1.00 12.49           C
ATOM   2559  O   PRO A 323     -13.401  -8.351  -7.926  1.00 11.79           O
ATOM   2560  CB  PRO A 323     -14.253 -11.274  -9.342  1.00 13.20           C
ATOM   2561  CG  PRO A 323     -15.211 -11.905 -10.384  1.00 14.03           C
ATOM   2562  CD  PRO A 323     -15.532 -10.790 -11.243  1.00 14.07           C
ATOM   2563  N   VAL A 324     -12.798  -8.696 -10.098  1.00 11.78           N
ATOM   2564  CA  VAL A 324     -11.652  -7.764 -10.236  1.00 11.41           C
ATOM   2565  C   VAL A 324     -12.128  -6.301 -10.220  1.00 11.21           C
ATOM   2566  O   VAL A 324     -13.149  -5.963 -10.822  1.00 11.51           O
ATOM   2567  CB  VAL A 324     -10.985  -7.964 -11.668  1.00 11.38           C
ATOM   2568  CG1 VAL A 324      -9.730  -7.140 -12.026  1.00 11.63           C
ATOM   2569  CG2 VAL A 324     -10.682  -9.493 -11.956  1.00 11.22           C
ATOM   2570  N   ALA A 325     -11.311  -5.400  -9.682  1.00 10.87           N
ATOM   2571  CA  ALA A 325     -11.604  -3.939  -9.699  1.00 10.50           C
ATOM   2572  C   ALA A 325     -10.702  -3.247 -10.798  1.00 10.43           C
ATOM   2573  O   ALA A 325     -11.157  -2.404 -11.626  1.00 10.73           O
ATOM   2574  CB  ALA A 325     -11.505  -3.446  -8.248  1.00 11.02           C
ATOM   2575  N   TYR A 326      -9.439  -3.655 -10.876  1.00 10.20           N
ATOM   2576  CA  TYR A 326      -8.446  -3.106 -11.789  1.00 10.09           C
ATOM   2577  C   TYR A 326      -7.525  -4.219 -12.218  1.00  9.72           C
ATOM   2578  O   TYR A 326      -7.279  -5.153 -11.454  1.00  9.45           O
ATOM   2579  CB  TYR A 326      -7.824  -1.826 -11.189  1.00 10.15           C
ATOM   2580  CG  TYR A 326      -6.820  -2.002 -10.131  1.00 10.48           C
ATOM   2581  CD1 TYR A 326      -7.226  -2.083  -8.725  1.00 10.91           C
ATOM   2582  CD2 TYR A 326      -5.512  -2.033 -10.482  1.00 10.02           C
ATOM   2583  CE1 TYR A 326      -6.177  -2.083  -7.776  1.00 10.71           C
ATOM   2584  CE2 TYR A 326      -4.534  -1.961  -9.469  1.00 11.09           C
ATOM   2585  CZ  TYR A 326      -4.839  -1.973  -8.126  1.00 11.27           C
ATOM   2586  OH  TYR A 326      -3.961  -1.762  -7.043  1.00 11.85           O
ATOM   2587  N   THR A 327      -6.941  -4.156 -13.424  1.00  9.61           N
ATOM   2588  CA  THR A 327      -5.908  -5.039 -13.942  1.00  9.46           C
ATOM   2589  C   THR A 327      -4.678  -4.225 -14.083  1.00  9.31           C
ATOM   2590  O   THR A 327      -4.695  -3.005 -14.274  1.00  9.29           O
ATOM   2591  CB  THR A 327      -6.282  -5.768 -15.307  1.00  9.54           C
ATOM   2592  CG2 THR A 327      -7.581  -6.580 -15.117  1.00 10.20           C
ATOM   2593  OG1 THR A 327      -6.420  -4.894 -16.411  1.00  9.40           O
ATOM   2594  N   LEU A 328      -3.554  -4.903 -14.208  1.00  9.49           N
ATOM   2595  CA  LEU A 328      -2.238  -4.352 -14.551  1.00  9.66           C
ATOM   2596  C   LEU A 328      -1.572  -5.540 -15.270  1.00  9.63           C
ATOM   2597  O   LEU A 328      -1.903  -6.696 -15.042  1.00  9.50           O
ATOM   2598  CB  LEU A 328      -1.359  -4.105 -13.262  1.00 10.04           C
ATOM   2599  CG  LEU A 328      -1.761  -3.002 -12.227  1.00  9.88           C
ATOM   2600  CD1 LEU A 328      -1.089  -3.231 -10.907  1.00 11.07           C
ATOM   2601  CD2 LEU A 328      -1.627  -1.601 -12.846  1.00 10.25           C
ATOM   2602  N   ASP A 329      -0.594  -5.195 -16.106  1.00  9.76           N
ATOM   2603  CA  ASP A 329       0.362  -6.078 -16.808  1.00 10.09           C
ATOM   2604  C   ASP A 329       1.500  -6.706 -15.970  1.00 10.19           C
ATOM   2605  O   ASP A 329       2.004  -6.005 -15.094  1.00 10.61           O
ATOM   2606  CB  ASP A 329       0.740  -5.477 -18.165  1.00  9.72           C
ATOM   2607  CG  ASP A 329       1.957  -5.902 -18.995  1.00 10.98           C
ATOM   2608  OD1 ASP A 329       3.101  -5.871 -18.474  1.00 13.09           O
ATOM   2609  OD2 ASP A 329       1.822  -6.073 -20.211  1.00 10.82           O
ATOM   2610  N   ASP A 330       1.924  -7.927 -16.249  1.00 10.40           N
ATOM   2611  CA  ASP A 330       3.247  -8.347 -15.727  1.00 10.95           C
ATOM   2612  C   ASP A 330       4.154  -8.966 -16.740  1.00 11.05           C
ATOM   2613  O   ASP A 330       5.184  -9.616 -16.296  1.00 11.26           O
ATOM   2614  CB  ASP A 330       3.146  -9.026 -14.329  1.00 11.04           C
ATOM   2615  CG  ASP A 330       4.388  -9.102 -13.407  1.00 11.57           C
ATOM   2616  OD1 ASP A 330       4.529 -10.112 -12.680  1.00 11.09           O
ATOM   2617  OD2 ASP A 330       5.121  -8.081 -13.171  1.00 11.80           O
ATOM   2618  N   THR A 331       3.945  -8.705 -18.068  1.00 11.54           N
ATOM   2619  CA  THR A 331       4.865  -9.259 -18.993  1.00 11.74           C
ATOM   2620  C   THR A 331       6.329  -8.651 -18.716  1.00 12.23           C
ATOM   2621  O   THR A 331       6.390  -7.442 -18.516  1.00 12.30           O
ATOM   2622  CB  THR A 331       4.497  -8.652 -20.372  1.00 11.64           C
ATOM   2623  CG2 THR A 331       5.396  -9.076 -21.577  1.00 11.64           C
ATOM   2624  OG1 THR A 331       3.160  -8.817 -20.747  1.00 11.20           O
ATOM   2625  N   LYS A 332       7.356  -9.500 -18.723  1.00 13.27           N
ATOM   2626  CA  LYS A 332       8.687  -9.150 -18.237  1.00 13.92           C
ATOM   2627  C   LYS A 332       9.431  -8.289 -19.333  1.00 14.86           C
ATOM   2628  O   LYS A 332       8.903  -8.176 -20.466  1.00 14.72           O
ATOM   2629  CB  LYS A 332       9.398 -10.463 -17.855  1.00 14.01           C
ATOM   2630  CG  LYS A 332       8.800 -11.180 -16.625  1.00 14.10           C
ATOM   2631  CD  LYS A 332       9.545 -12.457 -16.089  1.00 13.80           C
ATOM   2632  CE  LYS A 332       9.182 -12.731 -14.675  1.00 13.31           C
ATOM   2633  NZ  LYS A 332       7.780 -13.124 -14.500  1.00 11.28           N
ATOM   2634  N   PRO A 333      10.489  -7.469 -18.963  1.00 15.93           N
ATOM   2635  CA  PRO A 333      11.110  -6.486 -19.875  1.00 16.84           C
ATOM   2636  C   PRO A 333      11.312  -6.739 -21.318  1.00 17.82           C
ATOM   2637  O   PRO A 333      11.138  -5.859 -22.111  1.00 18.35           O
ATOM   2638  CB  PRO A 333      12.395  -6.148 -19.087  1.00 16.75           C
ATOM   2639  CG  PRO A 333      12.350  -6.812 -17.653  1.00 16.58           C
ATOM   2640  CD  PRO A 333      10.880  -7.219 -17.573  1.00 16.05           C
ATOM   2641  N   GLU A 334      11.646  -7.936 -21.729  1.00 18.54           N
ATOM   2642  CA  GLU A 334      11.817  -8.508 -23.086  1.00 19.12           C
ATOM   2643  C   GLU A 334      10.520  -8.852 -23.781  1.00 19.21           C
ATOM   2644  O   GLU A 334      10.644  -9.336 -24.925  1.00 19.61           O
ATOM   2645  CB  GLU A 334      12.842  -9.602 -23.007  1.00 19.45           C
ATOM   2646  CG  GLU A 334      14.303  -9.197 -22.653  1.00 20.61           C
ATOM   2647  CD  GLU A 334      15.345 -10.395 -22.725  1.00 22.19           C
ATOM   2648  OE1 GLU A 334      15.197 -11.276 -23.637  1.00 20.86           O
ATOM   2649  OE2 GLU A 334      16.335 -10.419 -21.990  1.00 23.24           O
ATOM   2650  N   GLY A 335       9.304  -8.633 -23.239  1.00 18.72           N
ATOM   2651  CA  GLY A 335       7.972  -8.975 -23.837  1.00 18.03           C
ATOM   2652  C   GLY A 335       7.597 -10.455 -23.558  1.00 17.75           C
ATOM   2653  O   GLY A 335       6.617 -11.035 -24.057  1.00 17.98           O
ATOM   2654  N   ASN A 336       8.413 -11.069 -22.653  1.00 17.14           N
ATOM   2655  CA  ASN A 336       8.352 -12.475 -22.415  1.00 16.72           C
ATOM   2656  C   ASN A 336       7.561 -12.745 -21.140  1.00 15.78           C
ATOM   2657  O   ASN A 336       7.590 -11.953 -20.157  1.00 15.63           O
ATOM   2658  CB  ASN A 336       9.766 -13.169 -22.423  1.00 17.17           C
ATOM   2659  CG  ASN A 336      10.880 -12.571 -21.544  1.00 18.21           C
ATOM   2660  ND2 ASN A 336      12.013 -13.262 -21.621  1.00 20.96           N
ATOM   2661  OD1 ASN A 336      10.828 -11.515 -20.897  1.00 19.30           O
ATOM   2662  N   TYR A 337       6.993 -13.990 -21.085  1.00 15.05           N
ATOM   2663  CA  TYR A 337       6.092 -14.530 -19.988  1.00 14.32           C
ATOM   2664  C   TYR A 337       4.893 -13.485 -19.752  1.00 13.71           C
ATOM   2665  O   TYR A 337       4.882 -12.821 -18.718  1.00 13.64           O
ATOM   2666  CB  TYR A 337       6.779 -14.708 -18.650  1.00 14.91           C
ATOM   2667  CG  TYR A 337       8.050 -15.507 -18.677  1.00 15.03           C
ATOM   2668  CD1 TYR A 337       9.299 -14.876 -18.940  1.00 16.12           C
ATOM   2669  CD2 TYR A 337       8.031 -16.892 -18.495  1.00 15.78           C
ATOM   2670  CE1 TYR A 337      10.510 -15.632 -19.028  1.00 16.79           C
ATOM   2671  CE2 TYR A 337       9.312 -17.571 -18.466  1.00 15.93           C
ATOM   2672  CZ  TYR A 337      10.533 -16.966 -18.753  1.00 16.23           C
ATOM   2673  OH  TYR A 337      11.663 -17.762 -18.743  1.00 17.25           O
ATOM   2674  N   ALA A 338       4.074 -13.290 -20.789  1.00 12.78           N
ATOM   2675  CA  ALA A 338       2.963 -12.371 -20.792  1.00 11.94           C
ATOM   2676  C   ALA A 338       1.897 -12.753 -19.752  1.00 11.23           C
ATOM   2677  O   ALA A 338       1.386 -13.871 -19.709  1.00 11.19           O
ATOM   2678  CB  ALA A 338       2.314 -12.306 -22.181  1.00 11.98           C
ATOM   2679  N   ALA A 339       1.646 -11.856 -18.814  1.00 10.55           N
ATOM   2680  CA  ALA A 339       0.726 -11.956 -17.741  1.00 10.12           C
ATOM   2681  C   ALA A 339      -0.078 -10.676 -17.503  1.00 10.10           C
ATOM   2682  O   ALA A 339       0.438  -9.577 -17.717  1.00  9.53           O
ATOM   2683  CB  ALA A 339       1.441 -12.396 -16.473  1.00  9.66           C
ATOM   2684  N   ILE A 340      -1.315 -10.802 -17.005  1.00  9.83           N
ATOM   2685  CA  ILE A 340      -2.230  -9.717 -16.543  1.00 10.22           C
ATOM   2686  C   ILE A 340      -2.585 -10.176 -15.086  1.00 10.11           C
ATOM   2687  O   ILE A 340      -2.994 -11.335 -14.879  1.00 10.39           O
ATOM   2688  CB  ILE A 340      -3.569  -9.770 -17.363  1.00 10.33           C
ATOM   2689  CG1 ILE A 340      -3.466  -9.481 -18.842  1.00 10.55           C
ATOM   2690  CG2 ILE A 340      -4.593  -8.727 -16.803  1.00 10.57           C
ATOM   2691  CD1 ILE A 340      -4.495 -10.319 -19.617  1.00 14.05           C
ATOM   2692  N   MET A 341      -2.524  -9.221 -14.172  1.00 10.06           N
ATOM   2693  CA  MET A 341      -2.857  -9.396 -12.784  1.00 10.17           C
ATOM   2694  C   MET A 341      -4.173  -8.797 -12.543  1.00  9.92           C
ATOM   2695  O   MET A 341      -4.532  -7.823 -13.245  1.00  9.61           O
ATOM   2696  CB  MET A 341      -1.771  -8.688 -12.017  1.00 10.32           C
ATOM   2697  CG  MET A 341      -0.352  -9.000 -12.497  1.00 10.97           C
ATOM   2698  SD  MET A 341       0.931  -8.740 -11.319  1.00 12.84           S
ATOM   2699  CE  MET A 341       0.889  -6.941 -11.476  1.00 11.84           C
ATOM   2700  N   GLY A 342      -4.957  -9.471 -11.701  1.00  9.92           N
ATOM   2701  CA  GLY A 342      -6.279  -9.086 -11.360  1.00  9.94           C
ATOM   2702  C   GLY A 342      -6.346  -8.794  -9.877  1.00  9.84           C
ATOM   2703  O   GLY A 342      -5.934  -9.655  -9.103  1.00 10.08           O
ATOM   2704  N   PHE A 343      -6.731  -7.534  -9.533  1.00  9.72           N
ATOM   2705  CA  PHE A 343      -6.688  -7.106  -8.167  1.00  9.59           C
ATOM   2706  C   PHE A 343      -8.181  -7.147  -7.731  1.00  9.59           C
ATOM   2707  O   PHE A 343      -8.924  -6.342  -8.234  1.00  9.68           O
ATOM   2708  CB  PHE A 343      -6.098  -5.688  -8.147  1.00  9.54           C
ATOM   2709  CG  PHE A 343      -4.553  -5.758  -8.292  1.00  9.37           C
ATOM   2710  CD1 PHE A 343      -3.978  -5.730  -9.539  1.00  9.77           C
ATOM   2711  CD2 PHE A 343      -3.837  -5.876  -7.116  1.00 10.26           C
ATOM   2712  CE1 PHE A 343      -2.601  -5.789  -9.664  1.00  9.79           C
ATOM   2713  CE2 PHE A 343      -2.432  -5.893  -7.264  1.00  9.97           C
ATOM   2714  CZ  PHE A 343      -1.845  -5.906  -8.521  1.00  9.98           C
ATOM   2715  N   ILE A 344      -8.554  -8.190  -6.980  1.00  9.60           N
ATOM   2716  CA  ILE A 344      -9.878  -8.505  -6.395  1.00  9.62           C
ATOM   2717  C   ILE A 344      -9.768  -8.135  -4.962  1.00  9.45           C
ATOM   2718  O   ILE A 344      -9.041  -8.834  -4.253  1.00  9.60           O
ATOM   2719  CB  ILE A 344     -10.096 -10.021  -6.584  1.00  9.41           C
ATOM   2720  CG1 ILE A 344     -10.134 -10.367  -8.085  1.00  9.62           C
ATOM   2721  CG2 ILE A 344     -11.336 -10.528  -5.866  1.00  9.88           C
ATOM   2722  CD1 ILE A 344      -9.492 -11.729  -8.470  1.00  8.81           C
ATOM   2723  N   LEU A 345     -10.505  -7.184  -4.517  1.00  9.62           N
ATOM   2724  CA  LEU A 345     -10.595  -6.578  -3.175  1.00  9.87           C
ATOM   2725  C   LEU A 345     -12.124  -6.351  -2.818  1.00 10.05           C
ATOM   2726  O   LEU A 345     -12.996  -6.795  -3.575  1.00 10.14           O
ATOM   2727  CB  LEU A 345      -9.792  -5.285  -3.136  1.00 10.13           C
ATOM   2728  CG  LEU A 345     -10.170  -4.161  -4.205  1.00 10.11           C
ATOM   2729  CD1 LEU A 345     -11.442  -3.422  -3.976  1.00 10.71           C
ATOM   2730  CD2 LEU A 345      -9.002  -3.177  -4.425  1.00  9.77           C
ATOM   2731  N   ALA A 346     -12.389  -5.712  -1.674  1.00 10.06           N
ATOM   2732  CA  ALA A 346     -13.674  -5.469  -1.049  1.00 10.12           C
ATOM   2733  C   ALA A 346     -14.428  -6.744  -0.558  1.00 10.51           C
ATOM   2734  O   ALA A 346     -13.813  -7.762  -0.320  1.00 10.59           O
ATOM   2735  CB  ALA A 346     -14.556  -4.757  -2.019  1.00 10.10           C
ATOM   2736  N   HIS A 347     -15.741  -6.611  -0.543  1.00 10.97           N
ATOM   2737  CA  HIS A 347     -16.672  -7.705  -0.334  1.00 11.72           C
ATOM   2738  C   HIS A 347     -16.529  -8.860  -1.347  1.00 11.85           C
ATOM   2739  O   HIS A 347     -16.692 -10.079  -1.053  1.00 12.51           O
ATOM   2740  CB  HIS A 347     -18.137  -7.193  -0.296  1.00 11.68           C
ATOM   2741  CG  HIS A 347     -18.596  -6.603  -1.612  1.00 12.28           C
ATOM   2742  CD2 HIS A 347     -19.255  -7.094  -2.735  1.00 13.10           C
ATOM   2743  ND1 HIS A 347     -18.595  -5.191  -1.760  1.00 12.68           N
ATOM   2744  CE1 HIS A 347     -19.062  -4.907  -2.980  1.00 13.32           C
ATOM   2745  NE2 HIS A 347     -19.349  -6.048  -3.658  1.00 13.14           N
ATOM   2746  N   LYS A 348     -16.040  -8.501  -2.525  1.00 12.06           N
ATOM   2747  CA  LYS A 348     -15.945  -9.367  -3.708  1.00 12.19           C
ATOM   2748  C   LYS A 348     -14.843 -10.358  -3.452  1.00 12.85           C
ATOM   2749  O   LYS A 348     -15.042 -11.502  -3.880  1.00 12.51           O
ATOM   2750  CB  LYS A 348     -15.701  -8.574  -4.963  1.00 12.13           C
ATOM   2751  CG  LYS A 348     -16.619  -7.462  -5.351  1.00 11.22           C
ATOM   2752  CD  LYS A 348     -16.196  -6.546  -6.527  1.00 11.54           C
ATOM   2753  CE  LYS A 348     -17.477  -5.699  -6.953  1.00 11.42           C
ATOM   2754  NZ  LYS A 348     -17.290  -5.248  -8.311  1.00 11.58           N
ATOM   2755  N   ALA A 349     -13.783  -9.944  -2.759  1.00 13.49           N
ATOM   2756  CA  ALA A 349     -12.643 -10.734  -2.353  1.00 14.49           C
ATOM   2757  C   ALA A 349     -13.067 -11.897  -1.434  1.00 15.58           C
ATOM   2758  O   ALA A 349     -12.562 -13.033  -1.455  1.00 16.10           O
ATOM   2759  CB  ALA A 349     -11.641  -9.881  -1.606  1.00 14.13           C
ATOM   2760  N   ARG A 350     -14.004 -11.565  -0.489  1.00 16.09           N
ATOM   2761  CA  ARG A 350     -14.529 -12.409   0.593  1.00 17.28           C
ATOM   2762  C   ARG A 350     -15.468 -13.472  -0.116  1.00 17.52           C
ATOM   2763  O   ARG A 350     -15.325 -14.611   0.194  1.00 17.64           O
ATOM   2764  CB  ARG A 350     -15.351 -11.702   1.820  1.00 17.26           C
ATOM   2765  CG  ARG A 350     -14.515 -10.594   2.426  1.00 19.08           C
ATOM   2766  CD  ARG A 350     -15.034 -10.186   3.813  1.00 19.17           C
ATOM   2767  NE  ARG A 350     -14.886 -11.269   4.741  1.00 18.49           N
ATOM   2768  CZ  ARG A 350     -15.431 -11.549   5.929  1.00 17.89           C
ATOM   2769  NH1 ARG A 350     -16.378 -10.741   6.448  1.00 17.44           N
ATOM   2770  NH2 ARG A 350     -15.093 -12.546   6.702  1.00 17.21           N
ATOM   2771  N   LYS A 351     -16.348 -13.020  -1.073  1.00 17.99           N
ATOM   2772  CA  LYS A 351     -17.282 -13.786  -1.909  1.00 18.79           C
ATOM   2773  C   LYS A 351     -16.544 -14.670  -2.884  1.00 18.84           C
ATOM   2774  O   LYS A 351     -16.771 -15.857  -2.965  1.00 19.12           O
ATOM   2775  CB  LYS A 351     -18.344 -12.926  -2.675  1.00 19.27           C
ATOM   2776  CG  LYS A 351     -19.485 -12.341  -1.871  1.00 21.94           C
ATOM   2777  CD  LYS A 351     -20.416 -11.392  -2.635  1.00 26.36           C
ATOM   2778  CE  LYS A 351     -21.532 -12.285  -3.195  1.00 29.02           C
ATOM   2779  NZ  LYS A 351     -22.114 -11.669  -4.394  1.00 31.19           N
ATOM   2780  N   LEU A 352     -15.595 -14.130  -3.635  1.00 18.36           N
ATOM   2781  CA  LEU A 352     -14.697 -14.930  -4.504  1.00 18.13           C
ATOM   2782  C   LEU A 352     -13.737 -15.890  -3.727  1.00 18.13           C
ATOM   2783  O   LEU A 352     -13.337 -16.843  -4.383  1.00 17.48           O
ATOM   2784  CB  LEU A 352     -14.014 -14.003  -5.555  1.00 18.03           C
ATOM   2785  CG  LEU A 352     -13.608 -14.692  -6.828  1.00 18.45           C
ATOM   2786  CD1 LEU A 352     -14.756 -15.166  -7.744  1.00 18.64           C
ATOM   2787  CD2 LEU A 352     -12.537 -13.868  -7.601  1.00 19.50           C
ATOM   2788  N   ALA A 353     -13.515 -15.738  -2.424  1.00 18.35           N
ATOM   2789  CA  ALA A 353     -12.664 -16.679  -1.703  1.00 19.43           C
ATOM   2790  C   ALA A 353     -13.320 -18.006  -1.314  1.00 20.22           C
ATOM   2791  O   ALA A 353     -12.561 -18.951  -0.908  1.00 20.83           O
ATOM   2792  CB  ALA A 353     -11.927 -15.997  -0.547  1.00 19.36           C
ATOM   2793  N   ARG A 354     -14.639 -18.088  -1.476  1.00 21.14           N
ATOM   2794  CA  ARG A 354     -15.401 -19.380  -1.548  1.00 22.26           C
ATOM   2795  C   ARG A 354     -15.321 -20.132  -2.864  1.00 22.14           C
ATOM   2796  O   ARG A 354     -15.863 -21.249  -2.960  1.00 22.81           O
ATOM   2797  CB  ARG A 354     -16.792 -19.131  -1.055  1.00 22.88           C
ATOM   2798  CG  ARG A 354     -16.773 -18.628   0.355  1.00 25.58           C
ATOM   2799  CD  ARG A 354     -18.121 -18.591   1.014  1.00 29.73           C
ATOM   2800  NE  ARG A 354     -18.896 -17.386   0.566  1.00 33.41           N
ATOM   2801  CZ  ARG A 354     -18.936 -16.231   1.219  1.00 35.04           C
ATOM   2802  NH1 ARG A 354     -18.029 -15.957   2.169  1.00 36.40           N
ATOM   2803  NH2 ARG A 354     -19.815 -15.324   0.883  1.00 36.12           N
ATOM   2804  N   LEU A 355     -14.863 -19.473  -3.923  1.00 21.24           N
ATOM   2805  CA  LEU A 355     -14.624 -20.210  -5.198  1.00 20.73           C
ATOM   2806  C   LEU A 355     -13.111 -20.712  -5.180  1.00 20.26           C
ATOM   2807  O   LEU A 355     -12.311 -19.881  -4.716  1.00 19.87           O
ATOM   2808  CB  LEU A 355     -14.836 -19.427  -6.556  1.00 20.72           C
ATOM   2809  CG  LEU A 355     -16.225 -19.274  -7.143  1.00 21.06           C
ATOM   2810  CD1 LEU A 355     -17.120 -18.456  -6.186  1.00 20.89           C
ATOM   2811  CD2 LEU A 355     -16.125 -18.657  -8.485  1.00 21.99           C
ATOM   2812  N   THR A 356     -12.709 -21.861  -5.668  1.00 19.67           N
ATOM   2813  CA  THR A 356     -11.285 -22.310  -5.630  1.00 19.61           C
ATOM   2814  C   THR A 356     -10.458 -21.769  -6.840  1.00 19.45           C
ATOM   2815  O   THR A 356     -11.046 -21.163  -7.719  1.00 19.28           O
ATOM   2816  CB  THR A 356     -11.160 -23.869  -5.514  1.00 19.73           C
ATOM   2817  CG2 THR A 356     -11.932 -24.531  -4.295  1.00 19.95           C
ATOM   2818  OG1 THR A 356     -11.633 -24.423  -6.733  1.00 19.28           O
ATOM   2819  N   LYS A 357      -9.086 -22.016  -6.749  1.00 19.38           N
ATOM   2820  CA  LYS A 357      -8.122 -21.628  -7.741  1.00 19.45           C
ATOM   2821  C   LYS A 357      -8.624 -21.668  -9.235  1.00 19.07           C
ATOM   2822  O   LYS A 357      -8.711 -20.635  -9.864  1.00 18.92           O
ATOM   2823  CB  LYS A 357      -6.737 -22.251  -7.406  1.00 19.28           C
ATOM   2824  CG  LYS A 357      -6.636 -23.838  -7.572  1.00 20.17           C
ATOM   2825  CD  LYS A 357      -5.260 -24.419  -6.907  1.00 20.97           C
ATOM   2826  CE  LYS A 357      -3.896 -23.921  -7.605  1.00 23.11           C
ATOM   2827  NZ  LYS A 357      -2.713 -24.260  -6.818  1.00 24.52           N
ATOM   2828  N   GLU A 358      -9.025 -22.857  -9.689  1.00 18.90           N
ATOM   2829  CA  GLU A 358      -9.553 -23.078 -11.062  1.00 18.82           C
ATOM   2830  C   GLU A 358     -10.849 -22.321 -11.482  1.00 18.35           C
ATOM   2831  O   GLU A 358     -11.041 -21.955 -12.652  1.00 17.82           O
ATOM   2832  CB  GLU A 358      -9.586 -24.596 -11.309  1.00 19.27           C
ATOM   2833  CG  GLU A 358      -8.189 -25.269 -11.003  1.00 21.43           C
ATOM   2834  CD  GLU A 358      -7.972 -26.699 -11.509  1.00 24.62           C
ATOM   2835  OE1 GLU A 358      -6.867 -27.204 -11.264  1.00 25.09           O
ATOM   2836  OE2 GLU A 358      -8.842 -27.259 -12.209  1.00 26.44           O
ATOM   2837  N   GLU A 359     -11.724 -22.028 -10.482  1.00 17.63           N
ATOM   2838  CA  GLU A 359     -12.929 -21.308 -10.595  1.00 17.71           C
ATOM   2839  C   GLU A 359     -12.664 -19.822 -10.637  1.00 16.77           C
ATOM   2840  O   GLU A 359     -13.205 -19.103 -11.444  1.00 16.59           O
ATOM   2841  CB  GLU A 359     -13.862 -21.748  -9.532  1.00 17.67           C
ATOM   2842  CG  GLU A 359     -13.978 -23.265  -9.227  1.00 18.84           C
ATOM   2843  CD  GLU A 359     -14.923 -23.519  -8.050  1.00 19.80           C
ATOM   2844  OE1 GLU A 359     -14.532 -23.709  -6.903  1.00 20.69           O
ATOM   2845  OE2 GLU A 359     -16.060 -23.580  -8.497  1.00 23.97           O
ATOM   2846  N   ARG A 360     -11.716 -19.292  -9.770  1.00 16.02           N
ATOM   2847  CA  ARG A 360     -11.177 -17.916  -9.767  1.00 15.02           C
ATOM   2848  C   ARG A 360     -10.576 -17.614 -11.161  1.00 14.57           C
ATOM   2849  O   ARG A 360     -10.894 -16.571 -11.716  1.00 14.32           O
ATOM   2850  CB  ARG A 360     -10.145 -17.569  -8.633  1.00 15.14           C
ATOM   2851  CG  ARG A 360     -10.913 -17.698  -7.235  1.00 14.59           C
ATOM   2852  CD  ARG A 360     -10.128 -17.021  -6.096  1.00 14.33           C
ATOM   2853  NE  ARG A 360      -8.991 -17.823  -5.572  1.00 13.89           N
ATOM   2854  CZ  ARG A 360      -9.068 -18.494  -4.427  1.00 15.38           C
ATOM   2855  NH1 ARG A 360     -10.088 -18.607  -3.574  1.00 15.20           N
ATOM   2856  NH2 ARG A 360      -7.953 -19.088  -4.086  1.00 15.86           N
ATOM   2857  N   LEU A 361      -9.791 -18.534 -11.676  1.00 14.24           N
ATOM   2858  CA  LEU A 361      -9.114 -18.411 -12.944  1.00 13.86           C
ATOM   2859  C   LEU A 361     -10.046 -18.220 -14.140  1.00 14.05           C
ATOM   2860  O   LEU A 361      -9.980 -17.199 -14.836  1.00 13.91           O
ATOM   2861  CB  LEU A 361      -8.040 -19.521 -12.996  1.00 13.67           C
ATOM   2862  CG  LEU A 361      -7.498 -19.972 -14.383  1.00 13.62           C
ATOM   2863  CD1 LEU A 361      -6.711 -18.832 -15.097  1.00 12.55           C
ATOM   2864  CD2 LEU A 361      -6.653 -21.182 -14.086  1.00 13.54           C
ATOM   2865  N   LYS A 362     -11.003 -19.167 -14.205  1.00 14.18           N
ATOM   2866  CA  LYS A 362     -12.009 -19.189 -15.307  1.00 15.14           C
ATOM   2867  C   LYS A 362     -13.011 -18.025 -15.285  1.00 14.32           C
ATOM   2868  O   LYS A 362     -13.304 -17.496 -16.333  1.00 14.35           O
ATOM   2869  CB  LYS A 362     -12.785 -20.552 -15.332  1.00 15.16           C
ATOM   2870  CG  LYS A 362     -13.692 -20.857 -16.547  1.00 17.17           C
ATOM   2871  CD  LYS A 362     -14.369 -22.278 -16.443  1.00 18.98           C
ATOM   2872  CE  LYS A 362     -14.996 -22.631 -17.763  1.00 22.56           C
ATOM   2873  NZ  LYS A 362     -16.332 -22.038 -17.905  1.00 25.64           N
ATOM   2874  N   LYS A 363     -13.455 -17.619 -14.058  1.00 14.08           N
ATOM   2875  CA  LYS A 363     -14.248 -16.396 -13.887  1.00 13.65           C
ATOM   2876  C   LYS A 363     -13.486 -15.095 -14.361  1.00 12.88           C
ATOM   2877  O   LYS A 363     -14.087 -14.144 -14.768  1.00 12.41           O
ATOM   2878  CB  LYS A 363     -14.579 -16.304 -12.344  1.00 14.14           C
ATOM   2879  CG  LYS A 363     -15.887 -16.964 -11.819  1.00 17.09           C
ATOM   2880  CD  LYS A 363     -17.087 -16.451 -12.578  1.00 20.97           C
ATOM   2881  CE  LYS A 363     -18.351 -16.822 -11.837  1.00 23.20           C
ATOM   2882  NZ  LYS A 363     -19.511 -16.423 -12.608  1.00 25.22           N
ATOM   2883  N   LEU A 364     -12.150 -15.100 -14.241  1.00 12.07           N
ATOM   2884  CA  LEU A 364     -11.401 -13.973 -14.674  1.00 11.44           C
ATOM   2885  C   LEU A 364     -11.210 -13.912 -16.142  1.00 11.21           C
ATOM   2886  O   LEU A 364     -11.436 -12.830 -16.720  1.00 11.12           O
ATOM   2887  CB  LEU A 364     -10.013 -13.943 -13.982  1.00 11.47           C
ATOM   2888  CG  LEU A 364      -9.816 -13.084 -12.736  1.00 11.63           C
ATOM   2889  CD1 LEU A 364     -11.058 -13.010 -11.844  1.00 12.28           C
ATOM   2890  CD2 LEU A 364      -8.604 -13.523 -11.905  1.00 12.23           C
ATOM   2891  N   CYS A 365     -10.885 -15.063 -16.789  1.00 11.16           N
ATOM   2892  CA  CYS A 365     -10.880 -15.352 -18.206  1.00 11.53           C
ATOM   2893  C   CYS A 365     -12.140 -14.816 -18.951  1.00 11.68           C
ATOM   2894  O   CYS A 365     -12.121 -14.129 -19.975  1.00 11.87           O
ATOM   2895  CB  CYS A 365     -10.538 -16.769 -18.471  1.00 11.38           C
ATOM   2896  SG  CYS A 365      -8.884 -17.222 -18.026  1.00 13.11           S
ATOM   2897  N   GLU A 366     -13.303 -15.192 -18.416  1.00 12.08           N
ATOM   2898  CA  GLU A 366     -14.590 -14.757 -18.945  1.00 12.33           C
ATOM   2899  C   GLU A 366     -14.841 -13.220 -18.857  1.00 12.07           C
ATOM   2900  O   GLU A 366     -15.235 -12.620 -19.860  1.00 12.14           O
ATOM   2901  CB  GLU A 366     -15.654 -15.468 -18.192  1.00 12.92           C
ATOM   2902  CG  GLU A 366     -15.625 -17.000 -18.521  1.00 15.07           C
ATOM   2903  CD  GLU A 366     -16.725 -17.716 -17.841  1.00 19.01           C
ATOM   2904  OE1 GLU A 366     -17.606 -17.163 -17.137  1.00 21.07           O
ATOM   2905  OE2 GLU A 366     -16.751 -18.975 -17.993  1.00 20.84           O
ATOM   2906  N   LEU A 367     -14.589 -12.680 -17.673  1.00 11.48           N
ATOM   2907  CA  LEU A 367     -14.532 -11.220 -17.515  1.00 11.08           C
ATOM   2908  C   LEU A 367     -13.503 -10.475 -18.436  1.00 10.97           C
ATOM   2909  O   LEU A 367     -13.872  -9.536 -19.127  1.00 10.89           O
ATOM   2910  CB  LEU A 367     -14.331 -10.782 -16.061  1.00 11.36           C
ATOM   2911  CG  LEU A 367     -14.241  -9.198 -15.801  1.00 11.17           C
ATOM   2912  CD1 LEU A 367     -15.360  -8.317 -16.313  1.00 11.28           C
ATOM   2913  CD2 LEU A 367     -14.136  -8.942 -14.284  1.00 11.42           C
ATOM   2914  N   TYR A 368     -12.236 -10.989 -18.466  1.00 10.60           N
ATOM   2915  CA  TYR A 368     -11.216 -10.489 -19.374  1.00 10.32           C
ATOM   2916  C   TYR A 368     -11.609 -10.443 -20.848  1.00 10.44           C
ATOM   2917  O   TYR A 368     -11.103  -9.573 -21.526  1.00 10.54           O
ATOM   2918  CB  TYR A 368      -9.900 -11.281 -19.175  1.00 10.06           C
ATOM   2919  CG  TYR A 368      -9.073 -11.005 -17.925  1.00  9.83           C
ATOM   2920  CD1 TYR A 368      -7.895 -11.681 -17.644  1.00  9.79           C
ATOM   2921  CD2 TYR A 368      -9.523 -10.112 -16.955  1.00 10.41           C
ATOM   2922  CE1 TYR A 368      -7.146 -11.484 -16.533  1.00  9.73           C
ATOM   2923  CE2 TYR A 368      -8.844  -9.955 -15.774  1.00 10.17           C
ATOM   2924  CZ  TYR A 368      -7.623 -10.655 -15.530  1.00 10.06           C
ATOM   2925  OH  TYR A 368      -6.957 -10.547 -14.363  1.00  9.96           O
ATOM   2926  N   ALA A 369     -12.372 -11.452 -21.278  1.00 10.62           N
ATOM   2927  CA  ALA A 369     -12.763 -11.589 -22.648  1.00 11.20           C
ATOM   2928  C   ALA A 369     -13.648 -10.486 -23.195  1.00 11.49           C
ATOM   2929  O   ALA A 369     -13.632 -10.142 -24.344  1.00 11.71           O
ATOM   2930  CB  ALA A 369     -13.374 -12.955 -22.991  1.00 11.13           C
ATOM   2931  N   LYS A 370     -14.496 -10.016 -22.286  1.00 11.84           N
ATOM   2932  CA  LYS A 370     -15.373  -8.846 -22.465  1.00 12.50           C
ATOM   2933  C   LYS A 370     -14.583  -7.518 -22.495  1.00 12.04           C
ATOM   2934  O   LYS A 370     -14.669  -6.821 -23.534  1.00 11.84           O
ATOM   2935  CB  LYS A 370     -16.508  -8.695 -21.400  1.00 12.83           C
ATOM   2936  CG  LYS A 370     -17.517  -9.913 -21.347  1.00 16.70           C
ATOM   2937  CD  LYS A 370     -18.752  -9.700 -20.460  1.00 18.59           C
ATOM   2938  CE  LYS A 370     -18.430  -9.595 -18.972  1.00 22.37           C
ATOM   2939  NZ  LYS A 370     -19.672  -9.618 -18.215  1.00 23.36           N
ATOM   2940  N   VAL A 371     -13.676  -7.236 -21.555  1.00 11.32           N
ATOM   2941  CA  VAL A 371     -12.929  -5.966 -21.424  1.00 11.10           C
ATOM   2942  C   VAL A 371     -11.997  -5.742 -22.610  1.00 11.08           C
ATOM   2943  O   VAL A 371     -12.069  -4.727 -23.290  1.00 11.06           O
ATOM   2944  CB  VAL A 371     -12.080  -5.947 -20.118  1.00 10.84           C
ATOM   2945  CG1 VAL A 371     -11.159  -4.696 -20.077  1.00 11.13           C
ATOM   2946  CG2 VAL A 371     -13.070  -5.865 -18.918  1.00 10.75           C
ATOM   2947  N   LEU A 372     -11.275  -6.792 -22.959  1.00 11.30           N
ATOM   2948  CA  LEU A 372     -10.311  -6.804 -24.066  1.00 11.55           C
ATOM   2949  C   LEU A 372     -10.996  -7.167 -25.358  1.00 11.96           C
ATOM   2950  O   LEU A 372     -10.438  -6.978 -26.437  1.00 12.03           O
ATOM   2951  CB  LEU A 372      -9.118  -7.800 -23.736  1.00 11.45           C
ATOM   2952  CG  LEU A 372      -8.388  -7.570 -22.357  1.00 11.27           C
ATOM   2953  CD1 LEU A 372      -7.356  -8.691 -22.038  1.00 11.51           C
ATOM   2954  CD2 LEU A 372      -7.612  -6.181 -22.444  1.00 12.42           C
ATOM   2955  N   GLY A 373     -12.257  -7.590 -25.308  1.00 12.21           N
ATOM   2956  CA  GLY A 373     -13.076  -7.984 -26.434  1.00 12.15           C
ATOM   2957  C   GLY A 373     -12.364  -9.005 -27.361  1.00 12.40           C
ATOM   2958  O   GLY A 373     -12.589  -8.936 -28.543  1.00 12.63           O
ATOM   2959  N   SER A 374     -11.731  -9.952 -26.763  1.00 12.64           N
ATOM   2960  CA  SER A 374     -10.869 -10.857 -27.522  1.00 13.05           C
ATOM   2961  C   SER A 374     -10.990 -12.322 -26.961  1.00 12.71           C
ATOM   2962  O   SER A 374     -11.044 -12.468 -25.746  1.00 12.61           O
ATOM   2963  CB  SER A 374      -9.397 -10.468 -27.376  1.00 13.27           C
ATOM   2964  OG  SER A 374      -8.510 -11.214 -28.160  1.00 15.38           O
ATOM   2965  N   LEU A 375     -11.072 -13.340 -27.871  1.00 12.75           N
ATOM   2966  CA  LEU A 375     -11.367 -14.700 -27.492  1.00 12.87           C
ATOM   2967  C   LEU A 375     -10.162 -15.308 -26.769  1.00 12.92           C
ATOM   2968  O   LEU A 375     -10.226 -16.168 -25.878  1.00 13.20           O
ATOM   2969  CB  LEU A 375     -11.938 -15.534 -28.680  1.00 13.09           C
ATOM   2970  CG  LEU A 375     -13.383 -15.087 -29.110  1.00 14.01           C
ATOM   2971  CD1 LEU A 375     -13.841 -15.863 -30.373  1.00 14.09           C
ATOM   2972  CD2 LEU A 375     -14.419 -15.117 -28.021  1.00 14.89           C
ATOM   2973  N   GLU A 376      -8.989 -14.805 -27.088  1.00 13.24           N
ATOM   2974  CA  GLU A 376      -7.676 -15.194 -26.645  1.00 13.66           C
ATOM   2975  C   GLU A 376      -7.490 -15.156 -25.140  1.00 13.12           C
ATOM   2976  O   GLU A 376      -6.505 -15.737 -24.648  1.00 12.93           O
ATOM   2977  CB  GLU A 376      -6.719 -14.220 -27.395  1.00 14.12           C
ATOM   2978  CG  GLU A 376      -6.815 -14.212 -28.950  1.00 17.47           C
ATOM   2979  CD  GLU A 376      -5.808 -13.463 -29.776  1.00 21.80           C
ATOM   2980  OE1 GLU A 376      -5.964 -13.618 -30.988  1.00 23.26           O
ATOM   2981  OE2 GLU A 376      -4.851 -12.819 -29.261  1.00 24.68           O
ATOM   2982  N   ALA A 377      -8.385 -14.437 -24.397  1.00 12.88           N
ATOM   2983  CA  ALA A 377      -8.329 -14.322 -22.962  1.00 12.77           C
ATOM   2984  C   ALA A 377      -8.774 -15.636 -22.351  1.00 12.78           C
ATOM   2985  O   ALA A 377      -8.611 -15.837 -21.178  1.00 12.74           O
ATOM   2986  CB  ALA A 377      -9.369 -13.248 -22.605  1.00 12.80           C
ATOM   2987  N   LEU A 378      -9.244 -16.578 -23.182  1.00 12.97           N
ATOM   2988  CA  LEU A 378      -9.925 -17.821 -22.640  1.00 13.53           C
ATOM   2989  C   LEU A 378      -8.975 -19.050 -22.712  1.00 14.35           C
ATOM   2990  O   LEU A 378      -9.428 -20.191 -22.608  1.00 14.50           O
ATOM   2991  CB  LEU A 378     -11.253 -18.018 -23.383  1.00 13.62           C
ATOM   2992  CG  LEU A 378     -12.367 -17.047 -22.923  1.00 12.99           C
ATOM   2993  CD1 LEU A 378     -13.475 -16.931 -23.913  1.00 13.58           C
ATOM   2994  CD2 LEU A 378     -13.028 -17.313 -21.608  1.00 14.70           C
ATOM   2995  N   GLU A 379      -7.679 -18.755 -22.911  1.00 14.63           N
ATOM   2996  CA  GLU A 379      -6.592 -19.688 -23.156  1.00 15.80           C
ATOM   2997  C   GLU A 379      -5.403 -19.429 -22.160  1.00 14.78           C
ATOM   2998  O   GLU A 379      -4.263 -19.250 -22.650  1.00 14.79           O
ATOM   2999  CB  GLU A 379      -6.173 -19.561 -24.643  1.00 16.59           C
ATOM   3000  CG  GLU A 379      -7.394 -19.548 -25.639  1.00 21.92           C
ATOM   3001  CD  GLU A 379      -6.964 -19.670 -27.077  1.00 26.76           C
ATOM   3002  OE1 GLU A 379      -5.749 -19.400 -27.378  1.00 30.88           O
ATOM   3003  OE2 GLU A 379      -7.864 -19.971 -27.928  1.00 28.39           O
ATOM   3004  N   PRO A 380      -5.635 -19.419 -20.815  1.00 14.14           N
ATOM   3005  CA  PRO A 380      -4.561 -19.419 -19.780  1.00 13.78           C
ATOM   3006  C   PRO A 380      -3.574 -20.557 -20.042  1.00 13.48           C
ATOM   3007  O   PRO A 380      -3.863 -21.692 -20.348  1.00 13.69           O
ATOM   3008  CB  PRO A 380      -5.281 -19.522 -18.467  1.00 13.53           C
ATOM   3009  CG  PRO A 380      -6.668 -20.126 -18.774  1.00 13.91           C
ATOM   3010  CD  PRO A 380      -6.919 -19.760 -20.193  1.00 13.95           C
ATOM   3011  N   VAL A 381      -2.296 -20.181 -19.664  1.00 13.36           N
ATOM   3012  CA  VAL A 381      -1.114 -20.964 -19.883  1.00 13.16           C
ATOM   3013  C   VAL A 381      -0.615 -21.502 -18.527  1.00 13.02           C
ATOM   3014  O   VAL A 381      -0.608 -22.757 -18.398  1.00 13.16           O
ATOM   3015  CB  VAL A 381      -0.026 -20.107 -20.636  1.00 13.17           C
ATOM   3016  CG1 VAL A 381       1.435 -20.572 -20.486  1.00 13.73           C
ATOM   3017  CG2 VAL A 381      -0.321 -20.187 -22.108  1.00 13.63           C
ATOM   3018  N   HIS A 382      -0.288 -20.633 -17.599  1.00 12.56           N
ATOM   3019  CA  HIS A 382      -0.105 -20.986 -16.175  1.00 12.33           C
ATOM   3020  C   HIS A 382      -0.874 -19.905 -15.384  1.00 12.19           C
ATOM   3021  O   HIS A 382      -1.410 -18.963 -15.939  1.00 12.20           O
ATOM   3022  CB  HIS A 382       1.338 -21.118 -15.635  1.00 12.65           C
ATOM   3023  CG  HIS A 382       2.335 -21.790 -16.565  1.00 13.26           C
ATOM   3024  CD2 HIS A 382       3.633 -21.544 -16.792  1.00 13.52           C
ATOM   3025  ND1 HIS A 382       1.966 -22.842 -17.398  1.00 15.02           N
ATOM   3026  CE1 HIS A 382       3.111 -23.116 -18.087  1.00 14.85           C
ATOM   3027  NE2 HIS A 382       4.086 -22.310 -17.835  1.00 14.57           N
ATOM   3028  N   TYR A 383      -0.813 -19.957 -14.064  1.00 11.91           N
ATOM   3029  CA  TYR A 383      -1.565 -19.189 -13.106  1.00 11.59           C
ATOM   3030  C   TYR A 383      -0.990 -19.332 -11.645  1.00 11.53           C
ATOM   3031  O   TYR A 383      -0.907 -20.480 -11.223  1.00 11.68           O
ATOM   3032  CB  TYR A 383      -3.037 -19.646 -13.170  1.00 11.86           C
ATOM   3033  CG  TYR A 383      -3.985 -18.952 -12.158  1.00 11.93           C
ATOM   3034  CD1 TYR A 383      -4.556 -17.652 -12.533  1.00 12.80           C
ATOM   3035  CD2 TYR A 383      -4.407 -19.581 -10.972  1.00 12.49           C
ATOM   3036  CE1 TYR A 383      -5.507 -17.053 -11.640  1.00 12.71           C
ATOM   3037  CE2 TYR A 383      -5.483 -19.039 -10.239  1.00 13.28           C
ATOM   3038  CZ  TYR A 383      -5.967 -17.738 -10.519  1.00 12.34           C
ATOM   3039  OH  TYR A 383      -7.038 -17.206  -9.780  1.00 12.81           O
ATOM   3040  N   GLU A 384      -0.687 -18.249 -10.994  1.00 11.43           N
ATOM   3041  CA  GLU A 384      -0.153 -18.177  -9.656  1.00 11.49           C
ATOM   3042  C   GLU A 384      -1.017 -17.084  -8.975  1.00 11.29           C
ATOM   3043  O   GLU A 384      -1.467 -16.215  -9.695  1.00 11.33           O
ATOM   3044  CB  GLU A 384       1.418 -17.908  -9.589  1.00 11.36           C
ATOM   3045  CG  GLU A 384       2.341 -18.765 -10.352  1.00 12.78           C
ATOM   3046  CD  GLU A 384       2.580 -20.192  -9.757  1.00 14.33           C
ATOM   3047  OE1 GLU A 384       1.799 -20.681  -8.869  1.00 14.67           O
ATOM   3048  OE2 GLU A 384       3.419 -20.897 -10.342  1.00 14.39           O
ATOM   3049  N   GLU A 385      -1.306 -17.229  -7.680  1.00 11.37           N
ATOM   3050  CA  GLU A 385      -2.223 -16.313  -6.954  1.00 11.72           C
ATOM   3051  C   GLU A 385      -1.963 -16.349  -5.429  1.00 11.57           C
ATOM   3052  O   GLU A 385      -1.362 -17.307  -4.921  1.00 11.74           O
ATOM   3053  CB  GLU A 385      -3.704 -16.721  -7.169  1.00 11.87           C
ATOM   3054  CG  GLU A 385      -4.067 -18.195  -6.935  1.00 12.79           C
ATOM   3055  CD  GLU A 385      -5.369 -18.512  -6.332  1.00 14.78           C
ATOM   3056  OE1 GLU A 385      -6.341 -17.963  -6.745  1.00 16.54           O
ATOM   3057  OE2 GLU A 385      -5.376 -19.508  -5.494  1.00 14.97           O
ATOM   3058  N   LYS A 386      -2.547 -15.361  -4.752  1.00 11.37           N
ATOM   3059  CA  LYS A 386      -2.542 -15.312  -3.267  1.00 11.57           C
ATOM   3060  C   LYS A 386      -3.783 -14.557  -2.779  1.00 11.42           C
ATOM   3061  O   LYS A 386      -3.877 -13.386  -3.141  1.00 11.56           O
ATOM   3062  CB  LYS A 386      -1.158 -14.794  -2.664  1.00 11.40           C
ATOM   3063  CG  LYS A 386      -1.127 -14.453  -1.169  1.00 12.88           C
ATOM   3064  CD  LYS A 386      -1.188 -15.670  -0.250  1.00 16.30           C
ATOM   3065  CE  LYS A 386       0.167 -16.447  -0.268  1.00 17.63           C
ATOM   3066  NZ  LYS A 386       0.049 -17.803   0.207  1.00 19.73           N
ATOM   3067  N   ASN A 387      -4.545 -15.329  -1.944  1.00 11.54           N
ATOM   3068  CA  ASN A 387      -5.508 -14.754  -1.062  1.00 11.41           C
ATOM   3069  C   ASN A 387      -4.726 -14.397   0.222  1.00 11.30           C
ATOM   3070  O   ASN A 387      -4.336 -15.220   1.004  1.00 11.68           O
ATOM   3071  CB  ASN A 387      -6.637 -15.795  -0.906  1.00 11.97           C
ATOM   3072  CG  ASN A 387      -7.775 -15.378  -0.010  1.00 13.52           C
ATOM   3073  ND2 ASN A 387      -8.703 -16.287   0.263  1.00 16.31           N
ATOM   3074  OD1 ASN A 387      -7.985 -14.181   0.300  1.00 14.80           O
ATOM   3075  N   TRP A 388      -4.451 -13.114   0.341  1.00 10.88           N
ATOM   3076  CA  TRP A 388      -3.695 -12.625   1.466  1.00 10.94           C
ATOM   3077  C   TRP A 388      -4.338 -12.675   2.905  1.00 11.17           C
ATOM   3078  O   TRP A 388      -3.595 -12.576   3.910  1.00 11.70           O
ATOM   3079  CB  TRP A 388      -3.215 -11.217   1.063  1.00 10.92           C
ATOM   3080  CG  TRP A 388      -1.980 -11.122   0.213  1.00  9.99           C
ATOM   3081  CD1 TRP A 388      -2.004 -10.943  -1.096  1.00 10.51           C
ATOM   3082  CD2 TRP A 388      -0.636 -11.253   0.604  1.00  9.87           C
ATOM   3083  CE2 TRP A 388       0.191 -11.231  -0.544  1.00 10.12           C
ATOM   3084  CE3 TRP A 388      -0.015 -11.347   1.828  1.00 10.04           C
ATOM   3085  NE1 TRP A 388      -0.752 -11.126  -1.579  1.00 10.23           N
ATOM   3086  CZ2 TRP A 388       1.573 -11.372  -0.523  1.00 10.91           C
ATOM   3087  CZ3 TRP A 388       1.406 -11.527   1.895  1.00 10.30           C
ATOM   3088  CH2 TRP A 388       2.193 -11.532   0.763  1.00 10.52           C
ATOM   3089  N   CYS A 389      -5.635 -12.822   2.900  1.00 11.57           N
ATOM   3090  CA  CYS A 389      -6.371 -13.350   4.021  1.00 12.06           C
ATOM   3091  C   CYS A 389      -6.002 -14.770   4.503  1.00 12.49           C
ATOM   3092  O   CYS A 389      -6.381 -15.162   5.573  1.00 12.23           O
ATOM   3093  CB  CYS A 389      -7.897 -13.059   3.953  1.00 12.27           C
ATOM   3094  SG  CYS A 389      -8.109 -11.268   4.234  1.00 12.76           S
ATOM   3095  N   GLU A 390      -5.164 -15.516   3.739  1.00 13.25           N
ATOM   3096  CA  GLU A 390      -4.657 -16.817   4.101  1.00 14.28           C
ATOM   3097  C   GLU A 390      -3.152 -16.774   4.555  1.00 13.55           C
ATOM   3098  O   GLU A 390      -2.635 -17.724   5.092  1.00 13.39           O
ATOM   3099  CB  GLU A 390      -4.967 -17.753   2.924  1.00 14.60           C
ATOM   3100  CG  GLU A 390      -6.424 -18.164   2.703  1.00 16.79           C
ATOM   3101  CD  GLU A 390      -6.542 -19.052   1.455  1.00 17.22           C
ATOM   3102  OE1 GLU A 390      -7.463 -19.907   1.380  1.00 21.69           O
ATOM   3103  OE2 GLU A 390      -5.682 -19.011   0.571  1.00 21.10           O
ATOM   3104  N   GLU A 391      -2.467 -15.632   4.469  1.00 12.85           N
ATOM   3105  CA  GLU A 391      -1.126 -15.316   4.945  1.00 12.33           C
ATOM   3106  C   GLU A 391      -1.217 -14.814   6.416  1.00 12.00           C
ATOM   3107  O   GLU A 391      -1.298 -13.566   6.585  1.00 11.97           O
ATOM   3108  CB  GLU A 391      -0.476 -14.360   3.916  1.00 12.53           C
ATOM   3109  CG  GLU A 391       0.279 -15.022   2.789  1.00 12.97           C
ATOM   3110  CD  GLU A 391       1.737 -15.577   3.188  1.00 14.89           C
ATOM   3111  OE1 GLU A 391       2.044 -16.691   2.775  1.00 14.64           O
ATOM   3112  OE2 GLU A 391       2.487 -14.959   3.978  1.00 15.60           O
ATOM   3113  N   GLN A 392      -1.276 -15.824   7.299  1.00 11.92           N
ATOM   3114  CA  GLN A 392      -1.744 -15.678   8.700  1.00 12.21           C
ATOM   3115  C   GLN A 392      -1.173 -14.491   9.545  1.00 11.82           C
ATOM   3116  O   GLN A 392      -1.978 -13.884  10.318  1.00 11.95           O
ATOM   3117  CB  GLN A 392      -1.542 -17.011   9.475  1.00 12.05           C
ATOM   3118  CG  GLN A 392      -0.139 -17.650   9.410  1.00 13.18           C
ATOM   3119  CD  GLN A 392      -0.176 -18.859  10.268  1.00 13.63           C
ATOM   3120  NE2 GLN A 392       0.728 -19.770   9.972  1.00 14.81           N
ATOM   3121  OE1 GLN A 392      -0.806 -19.121  11.335  1.00 15.56           O
ATOM   3122  N   TYR A 393       0.205 -14.223   9.423  1.00 11.75           N
ATOM   3123  CA  TYR A 393       0.768 -13.251  10.357  1.00 11.81           C
ATOM   3124  C   TYR A 393       0.595 -11.778   9.761  1.00 11.55           C
ATOM   3125  O   TYR A 393       1.290 -10.861  10.176  1.00 11.76           O
ATOM   3126  CB  TYR A 393       2.254 -13.602  10.665  1.00 12.30           C
ATOM   3127  CG  TYR A 393       2.444 -14.972  11.271  1.00 12.93           C
ATOM   3128  CD1 TYR A 393       3.230 -15.947  10.645  1.00 13.51           C
ATOM   3129  CD2 TYR A 393       1.818 -15.202  12.514  1.00 12.79           C
ATOM   3130  CE1 TYR A 393       3.399 -17.212  11.198  1.00 13.48           C
ATOM   3131  CE2 TYR A 393       2.218 -16.373  13.218  1.00 13.57           C
ATOM   3132  CZ  TYR A 393       2.911 -17.443  12.538  1.00 13.42           C
ATOM   3133  OH  TYR A 393       3.089 -18.599  13.179  1.00 14.32           O
ATOM   3134  N   SER A 394      -0.350 -11.627   8.855  1.00 11.30           N
ATOM   3135  CA  SER A 394      -0.789 -10.298   8.358  1.00 11.19           C
ATOM   3136  C   SER A 394      -2.310 -10.326   8.183  1.00 10.96           C
ATOM   3137  O   SER A 394      -3.026  -9.348   8.329  1.00 11.12           O
ATOM   3138  CB  SER A 394       0.155  -9.843   7.143  1.00 11.32           C
ATOM   3139  OG  SER A 394       0.078 -10.746   6.041  1.00 11.64           O
ATOM   3140  N   GLY A 395      -2.830 -11.511   7.741  1.00 10.86           N
ATOM   3141  CA  GLY A 395      -4.259 -11.837   7.618  1.00 10.42           C
ATOM   3142  C   GLY A 395      -5.099 -10.892   6.831  1.00 10.53           C
ATOM   3143  O   GLY A 395      -6.230 -10.638   7.175  1.00 10.01           O
ATOM   3144  N   GLY A 396      -4.500 -10.305   5.800  1.00 10.21           N
ATOM   3145  CA  GLY A 396      -5.024  -9.253   4.902  1.00 10.14           C
ATOM   3146  C   GLY A 396      -3.908  -8.597   4.082  1.00 10.01           C
ATOM   3147  O   GLY A 396      -2.716  -9.033   4.013  1.00 10.32           O
ATOM   3148  N   CYS A 397      -4.292  -7.542   3.332  1.00  9.70           N
ATOM   3149  CA  CYS A 397      -3.396  -6.632   2.646  1.00  9.56           C
ATOM   3150  C   CYS A 397      -4.264  -5.379   2.234  1.00  9.70           C
ATOM   3151  O   CYS A 397      -5.441  -5.550   2.308  1.00  9.96           O
ATOM   3152  CB  CYS A 397      -2.589  -7.253   1.371  1.00  9.68           C
ATOM   3153  SG  CYS A 397      -0.841  -7.506   1.640  1.00  9.53           S
ATOM   3154  N   TYR A 398      -3.708  -4.279   1.651  1.00  9.24           N
ATOM   3155  CA  TYR A 398      -2.258  -3.955   1.557  1.00  9.22           C
ATOM   3156  C   TYR A 398      -1.737  -3.642   3.052  1.00  9.15           C
ATOM   3157  O   TYR A 398      -0.604  -4.005   3.345  1.00  8.97           O
ATOM   3158  CB  TYR A 398      -2.007  -2.775   0.558  1.00  9.24           C
ATOM   3159  CG  TYR A 398      -2.801  -2.652  -0.752  1.00  9.62           C
ATOM   3160  CD1 TYR A 398      -2.792  -3.630  -1.708  1.00  9.99           C
ATOM   3161  CD2 TYR A 398      -3.643  -1.554  -1.005  1.00  9.52           C
ATOM   3162  CE1 TYR A 398      -3.475  -3.488  -2.931  1.00  9.81           C
ATOM   3163  CE2 TYR A 398      -4.364  -1.392  -2.202  1.00  9.46           C
ATOM   3164  CZ  TYR A 398      -4.334  -2.385  -3.104  1.00  9.49           C
ATOM   3165  OH  TYR A 398      -4.973  -2.157  -4.370  1.00 10.21           O
ATOM   3166  N   THR A 399      -2.538  -2.818   3.741  1.00  9.10           N
ATOM   3167  CA  THR A 399      -2.090  -2.053   4.833  1.00  9.06           C
ATOM   3168  C   THR A 399      -3.248  -1.897   5.809  1.00  9.03           C
ATOM   3169  O   THR A 399      -4.392  -2.288   5.562  1.00  8.95           O
ATOM   3170  CB  THR A 399      -1.382  -0.637   4.533  1.00  9.46           C
ATOM   3171  CG2 THR A 399      -2.401   0.402   4.052  1.00  9.68           C
ATOM   3172  OG1 THR A 399      -0.750   0.066   5.560  1.00  9.43           O
ATOM   3173  N   THR A 400      -2.872  -1.570   7.020  1.00  8.98           N
ATOM   3174  CA  THR A 400      -3.736  -1.419   8.151  1.00  8.97           C
ATOM   3175  C   THR A 400      -4.267  -0.013   8.301  1.00  9.07           C
ATOM   3176  O   THR A 400      -3.380   0.898   8.338  1.00  9.23           O
ATOM   3177  CB  THR A 400      -2.943  -1.774   9.467  1.00  8.61           C
ATOM   3178  CG2 THR A 400      -3.772  -1.888  10.692  1.00  8.61           C
ATOM   3179  OG1 THR A 400      -2.127  -2.931   9.183  1.00  9.03           O
ATOM   3180  N   TYR A 401      -5.536   0.287   8.432  1.00  9.11           N
ATOM   3181  CA  TYR A 401      -6.120   1.629   8.424  1.00  9.28           C
ATOM   3182  C   TYR A 401      -6.860   1.886   9.700  1.00  9.38           C
ATOM   3183  O   TYR A 401      -6.840   1.066  10.586  1.00  9.39           O
ATOM   3184  CB  TYR A 401      -6.989   1.788   7.096  1.00  9.59           C
ATOM   3185  CG  TYR A 401      -8.197   0.893   7.023  1.00  9.97           C
ATOM   3186  CD1 TYR A 401      -9.473   1.354   7.461  1.00 10.42           C
ATOM   3187  CD2 TYR A 401      -8.119  -0.342   6.290  1.00 10.61           C
ATOM   3188  CE1 TYR A 401     -10.573   0.483   7.379  1.00  9.57           C
ATOM   3189  CE2 TYR A 401      -9.201  -1.190   6.242  1.00  9.63           C
ATOM   3190  CZ  TYR A 401     -10.408  -0.751   6.839  1.00  9.94           C
ATOM   3191  OH  TYR A 401     -11.455  -1.647   6.794  1.00  9.79           O
ATOM   3192  N   PHE A 402      -7.481   3.059   9.713  1.00  9.34           N
ATOM   3193  CA  PHE A 402      -8.288   3.593  10.761  1.00  9.02           C
ATOM   3194  C   PHE A 402      -9.675   3.669  10.157  1.00  8.87           C
ATOM   3195  O   PHE A 402      -9.874   4.382   9.165  1.00  8.91           O
ATOM   3196  CB  PHE A 402      -7.818   5.053  11.192  1.00  9.28           C
ATOM   3197  CG  PHE A 402      -6.490   4.963  12.061  1.00 10.07           C
ATOM   3198  CD1 PHE A 402      -5.268   4.852  11.388  1.00 10.52           C
ATOM   3199  CD2 PHE A 402      -6.571   4.946  13.462  1.00 10.59           C
ATOM   3200  CE1 PHE A 402      -4.148   4.791  12.201  1.00 12.05           C
ATOM   3201  CE2 PHE A 402      -5.419   4.758  14.201  1.00 11.42           C
ATOM   3202  CZ  PHE A 402      -4.210   4.686  13.569  1.00 10.87           C
ATOM   3203  N   PRO A 403     -10.668   2.979  10.729  1.00  9.04           N
ATOM   3204  CA  PRO A 403     -12.103   3.372  10.589  1.00  8.78           C
ATOM   3205  C   PRO A 403     -12.484   4.752  11.339  1.00  8.84           C
ATOM   3206  O   PRO A 403     -11.654   5.408  11.957  1.00  8.75           O
ATOM   3207  CB  PRO A 403     -12.805   2.177  11.142  1.00  8.67           C
ATOM   3208  CG  PRO A 403     -11.744   1.047  11.227  1.00  9.35           C
ATOM   3209  CD  PRO A 403     -10.474   1.782  11.450  1.00  9.16           C
ATOM   3210  N   PRO A 404     -13.745   5.162  11.162  1.00  8.70           N
ATOM   3211  CA  PRO A 404     -14.064   6.548  11.550  1.00  8.99           C
ATOM   3212  C   PRO A 404     -14.182   6.835  13.033  1.00  9.25           C
ATOM   3213  O   PRO A 404     -15.054   6.213  13.603  1.00  8.95           O
ATOM   3214  CB  PRO A 404     -15.410   6.892  10.781  1.00  9.02           C
ATOM   3215  CG  PRO A 404     -15.994   5.480  10.698  1.00  9.91           C
ATOM   3216  CD  PRO A 404     -14.816   4.606  10.421  1.00  8.92           C
ATOM   3217  N   GLY A 405     -13.546   7.839  13.574  1.00  9.51           N
ATOM   3218  CA  GLY A 405     -13.533   8.263  14.961  1.00  9.26           C
ATOM   3219  C   GLY A 405     -12.395   7.621  15.755  1.00  9.57           C
ATOM   3220  O   GLY A 405     -12.623   7.322  16.919  1.00 10.11           O
ATOM   3221  N   ILE A 406     -11.317   7.244  15.068  1.00  9.45           N
ATOM   3222  CA  ILE A 406     -10.247   6.451  15.657  1.00  9.37           C
ATOM   3223  C   ILE A 406      -8.922   7.214  15.534  1.00  9.65           C
ATOM   3224  O   ILE A 406      -8.208   7.211  16.578  1.00  9.93           O
ATOM   3225  CB  ILE A 406     -10.101   5.048  14.988  1.00  8.91           C
ATOM   3226  CG1 ILE A 406     -11.393   4.279  14.814  1.00  8.34           C
ATOM   3227  CG2 ILE A 406      -8.984   4.137  15.702  1.00  9.59           C
ATOM   3228  CD1 ILE A 406     -12.038   3.899  16.172  1.00  9.58           C
ATOM   3229  N   LEU A 407      -8.610   7.933  14.423  1.00 10.07           N
ATOM   3230  CA  LEU A 407      -7.294   8.587  14.183  1.00 10.58           C
ATOM   3231  C   LEU A 407      -6.933   9.754  15.148  1.00 11.17           C
ATOM   3232  O   LEU A 407      -5.844   9.723  15.696  1.00 10.87           O
ATOM   3233  CB  LEU A 407      -7.234   9.003  12.658  1.00 10.51           C
ATOM   3234  CG  LEU A 407      -5.954   9.648  12.161  1.00 11.23           C
ATOM   3235  CD1 LEU A 407      -4.713   8.654  12.335  1.00 11.57           C
ATOM   3236  CD2 LEU A 407      -6.172  10.129  10.678  1.00 10.78           C
ATOM   3237  N   THR A 408      -7.938  10.510  15.561  1.00 11.46           N
ATOM   3238  CA  THR A 408      -7.800  11.609  16.490  1.00 11.93           C
ATOM   3239  C   THR A 408      -7.822  11.029  17.876  1.00 12.43           C
ATOM   3240  O   THR A 408      -7.062  11.538  18.722  1.00 13.33           O
ATOM   3241  CB  THR A 408      -8.818  12.809  16.391  1.00 11.83           C
ATOM   3242  CG2 THR A 408      -8.423  13.538  15.109  1.00 12.13           C
ATOM   3243  OG1 THR A 408     -10.285  12.401  16.356  1.00 12.07           O
ATOM   3244  N   GLN A 409      -8.698  10.079  18.162  1.00 12.45           N
ATOM   3245  CA  GLN A 409      -8.981   9.533  19.482  1.00 13.17           C
ATOM   3246  C   GLN A 409      -7.879   8.642  20.022  1.00 13.36           C
ATOM   3247  O   GLN A 409      -7.464   8.804  21.187  1.00 13.55           O
ATOM   3248  CB  GLN A 409     -10.340   8.748  19.343  1.00 13.16           C
ATOM   3249  CG  GLN A 409     -11.480   9.702  18.765  1.00 14.61           C
ATOM   3250  CD  GLN A 409     -11.826  10.970  19.605  1.00 16.50           C
ATOM   3251  NE2 GLN A 409     -11.360  12.115  19.143  1.00 17.49           N
ATOM   3252  OE1 GLN A 409     -12.539  10.872  20.607  1.00 18.55           O
ATOM   3253  N   TYR A 410      -7.435   7.769  19.155  1.00 13.41           N
ATOM   3254  CA  TYR A 410      -6.533   6.647  19.593  1.00 13.75           C
ATOM   3255  C   TYR A 410      -5.351   6.511  18.623  1.00 14.17           C
ATOM   3256  O   TYR A 410      -4.345   5.873  18.971  1.00 14.45           O
ATOM   3257  CB  TYR A 410      -7.307   5.313  19.765  1.00 13.65           C
ATOM   3258  CG  TYR A 410      -8.749   5.375  20.351  1.00 13.24           C
ATOM   3259  CD1 TYR A 410      -9.886   5.101  19.589  1.00 12.51           C
ATOM   3260  CD2 TYR A 410      -8.810   5.784  21.676  1.00 13.30           C
ATOM   3261  CE1 TYR A 410     -11.189   5.244  20.229  1.00 12.65           C
ATOM   3262  CE2 TYR A 410     -10.085   5.846  22.274  1.00 13.65           C
ATOM   3263  CZ  TYR A 410     -11.241   5.692  21.567  1.00 13.37           C
ATOM   3264  OH  TYR A 410     -12.394   5.814  22.157  1.00 14.82           O
ATOM   3265  N   GLY A 411      -5.405   7.114  17.399  1.00 14.58           N
ATOM   3266  CA  GLY A 411      -4.364   6.849  16.370  1.00 15.27           C
ATOM   3267  C   GLY A 411      -3.174   7.832  16.447  1.00 16.07           C
ATOM   3268  O   GLY A 411      -2.332   7.662  15.567  1.00 15.81           O
ATOM   3269  N   ARG A 412      -3.093   8.786  17.439  1.00 16.59           N
ATOM   3270  CA  ARG A 412      -1.901   9.673  17.619  1.00 17.82           C
ATOM   3271  C   ARG A 412      -0.698   8.898  18.161  1.00 17.39           C
ATOM   3272  O   ARG A 412       0.427   9.388  18.166  1.00 17.89           O
ATOM   3273  CB  ARG A 412      -2.306  10.881  18.520  1.00 18.13           C
ATOM   3274  CG  ARG A 412      -3.647  11.570  18.098  1.00 20.88           C
ATOM   3275  CD  ARG A 412      -3.979  12.836  18.881  1.00 23.50           C
ATOM   3276  NE  ARG A 412      -4.266  12.499  20.335  1.00 28.33           N
ATOM   3277  CZ  ARG A 412      -3.797  13.064  21.464  1.00 29.71           C
ATOM   3278  NH1 ARG A 412      -2.852  14.001  21.474  1.00 30.99           N
ATOM   3279  NH2 ARG A 412      -4.340  12.721  22.588  1.00 31.70           N
ATOM   3280  N   VAL A 413      -0.936   7.675  18.724  1.00 17.17           N
ATOM   3281  CA  VAL A 413       0.180   6.882  19.249  1.00 17.18           C
ATOM   3282  C   VAL A 413       0.804   5.876  18.194  1.00 16.94           C
ATOM   3283  O   VAL A 413       1.389   4.896  18.648  1.00 16.27           O
ATOM   3284  CB  VAL A 413      -0.288   6.141  20.495  1.00 17.39           C
ATOM   3285  CG1 VAL A 413      -0.903   7.003  21.644  1.00 19.01           C
ATOM   3286  CG2 VAL A 413      -1.250   4.965  20.156  1.00 18.18           C
ATOM   3287  N   LEU A 414       0.602   6.047  16.899  1.00 16.84           N
ATOM   3288  CA  LEU A 414       0.987   5.156  15.771  1.00 17.33           C
ATOM   3289  C   LEU A 414       2.451   4.912  15.577  1.00 17.15           C
ATOM   3290  O   LEU A 414       2.844   3.794  15.172  1.00 17.92           O
ATOM   3291  CB  LEU A 414       0.306   5.728  14.555  1.00 17.58           C
ATOM   3292  CG  LEU A 414       0.386   4.891  13.226  1.00 19.35           C
ATOM   3293  CD1 LEU A 414      -0.311   3.540  13.487  1.00 20.59           C
ATOM   3294  CD2 LEU A 414      -0.276   5.555  12.055  1.00 19.71           C
ATOM   3295  N   ARG A 415       3.261   5.934  15.920  1.00 16.65           N
ATOM   3296  CA  ARG A 415       4.769   6.099  15.745  1.00 16.29           C
ATOM   3297  C   ARG A 415       5.515   6.250  17.073  1.00 16.13           C
ATOM   3298  O   ARG A 415       6.704   6.480  16.919  1.00 16.06           O
ATOM   3299  CB  ARG A 415       4.993   7.219  14.747  1.00 16.92           C
ATOM   3300  CG  ARG A 415       4.177   7.287  13.436  1.00 16.12           C
ATOM   3301  CD  ARG A 415       4.797   8.125  12.387  1.00 15.63           C
ATOM   3302  NE  ARG A 415       4.828   9.569  12.688  1.00 14.86           N
ATOM   3303  CZ  ARG A 415       4.040  10.533  12.218  1.00 15.62           C
ATOM   3304  NH1 ARG A 415       3.096  10.293  11.349  1.00 15.53           N
ATOM   3305  NH2 ARG A 415       4.215  11.725  12.729  1.00 16.70           N
ATOM   3306  N   GLN A 416       4.892   6.297  18.246  1.00 15.71           N
ATOM   3307  CA  GLN A 416       5.597   6.513  19.530  1.00 15.69           C
ATOM   3308  C   GLN A 416       6.120   5.129  20.039  1.00 15.00           C
ATOM   3309  O   GLN A 416       5.329   4.224  20.057  1.00 14.55           O
ATOM   3310  CB  GLN A 416       4.479   7.002  20.488  1.00 16.17           C
ATOM   3311  CG  GLN A 416       3.986   8.429  20.251  1.00 18.98           C
ATOM   3312  CD  GLN A 416       3.096   8.967  21.438  1.00 21.67           C
ATOM   3313  NE2 GLN A 416       2.964  10.302  21.550  1.00 22.90           N
ATOM   3314  OE1 GLN A 416       2.501   8.143  22.240  1.00 24.57           O
ATOM   3315  N   PRO A 417       7.385   5.009  20.484  1.00 14.62           N
ATOM   3316  CA  PRO A 417       7.812   3.782  21.217  1.00 14.62           C
ATOM   3317  C   PRO A 417       6.828   3.474  22.391  1.00 14.61           C
ATOM   3318  O   PRO A 417       6.117   4.343  22.893  1.00 14.55           O
ATOM   3319  CB  PRO A 417       9.265   4.066  21.770  1.00 14.52           C
ATOM   3320  CG  PRO A 417       9.727   5.274  20.904  1.00 14.92           C
ATOM   3321  CD  PRO A 417       8.432   6.029  20.453  1.00 14.72           C
ATOM   3322  N   VAL A 418       6.968   2.307  22.880  1.00 14.69           N
ATOM   3323  CA  VAL A 418       6.462   1.761  24.117  1.00 14.98           C
ATOM   3324  C   VAL A 418       7.679   1.482  24.976  1.00 15.21           C
ATOM   3325  O   VAL A 418       8.025   0.347  25.325  1.00 15.67           O
ATOM   3326  CB  VAL A 418       5.592   0.528  23.779  1.00 14.95           C
ATOM   3327  CG1 VAL A 418       4.916  -0.129  25.037  1.00 15.44           C
ATOM   3328  CG2 VAL A 418       4.518   0.750  22.684  1.00 14.74           C
ATOM   3329  N   ASP A 419       8.208   2.589  25.552  1.00 15.51           N
ATOM   3330  CA  ASP A 419       9.335   2.669  26.500  1.00 15.72           C
ATOM   3331  C   ASP A 419      10.630   2.207  25.764  1.00 15.59           C
ATOM   3332  O   ASP A 419      11.139   3.009  25.000  1.00 15.96           O
ATOM   3333  CB  ASP A 419       9.182   2.094  27.985  1.00 16.01           C
ATOM   3334  CG  ASP A 419      10.351   2.433  28.900  1.00 17.31           C
ATOM   3335  OD1 ASP A 419      10.432   1.756  29.972  1.00 19.34           O
ATOM   3336  OD2 ASP A 419      11.007   3.456  28.723  1.00 19.37           O
ATOM   3337  N   ARG A 420      11.096   0.984  25.988  1.00 15.50           N
ATOM   3338  CA  ARG A 420      12.275   0.356  25.352  1.00 15.57           C
ATOM   3339  C   ARG A 420      11.878  -0.389  24.067  1.00 15.20           C
ATOM   3340  O   ARG A 420      12.818  -0.706  23.279  1.00 15.20           O
ATOM   3341  CB  ARG A 420      13.083  -0.576  26.340  1.00 15.92           C
ATOM   3342  CG  ARG A 420      13.787   0.228  27.410  1.00 17.32           C
ATOM   3343  CD  ARG A 420      14.944  -0.546  28.112  1.00 20.68           C
ATOM   3344  NE  ARG A 420      14.496  -1.429  29.226  1.00 22.91           N
ATOM   3345  CZ  ARG A 420      15.248  -2.283  30.013  1.00 24.43           C
ATOM   3346  NH1 ARG A 420      16.593  -2.400  29.826  1.00 24.12           N
ATOM   3347  NH2 ARG A 420      14.549  -3.045  30.833  1.00 25.83           N
ATOM   3348  N   ILE A 421      10.643  -0.839  23.914  1.00 14.77           N
ATOM   3349  CA  ILE A 421      10.219  -1.236  22.636  1.00 14.21           C
ATOM   3350  C   ILE A 421       9.968   0.016  21.794  1.00 13.82           C
ATOM   3351  O   ILE A 421       9.042   0.797  22.111  1.00 13.48           O
ATOM   3352  CB  ILE A 421       8.991  -2.135  22.714  1.00 14.29           C
ATOM   3353  CG1 ILE A 421       9.222  -3.409  23.500  1.00 14.55           C
ATOM   3354  CG2 ILE A 421       8.268  -2.351  21.329  1.00 14.43           C
ATOM   3355  CD1 ILE A 421       7.937  -4.130  24.066  1.00 14.60           C
ATOM   3356  N   TYR A 422      10.743   0.091  20.688  1.00 13.28           N
ATOM   3357  CA  TYR A 422      10.581   1.011  19.562  1.00 12.86           C
ATOM   3358  C   TYR A 422       9.817   0.382  18.455  1.00 12.46           C
ATOM   3359  O   TYR A 422       9.831  -0.837  18.316  1.00 12.24           O
ATOM   3360  CB  TYR A 422      11.968   1.497  19.075  1.00 13.61           C
ATOM   3361  CG  TYR A 422      12.491   2.484  20.043  1.00 13.55           C
ATOM   3362  CD1 TYR A 422      12.967   1.978  21.238  1.00 14.92           C
ATOM   3363  CD2 TYR A 422      12.635   3.875  19.772  1.00 15.08           C
ATOM   3364  CE1 TYR A 422      13.536   2.829  22.213  1.00 15.07           C
ATOM   3365  CE2 TYR A 422      13.090   4.779  20.762  1.00 14.89           C
ATOM   3366  CZ  TYR A 422      13.559   4.218  21.985  1.00 14.78           C
ATOM   3367  OH  TYR A 422      14.146   5.032  22.903  1.00 16.46           O
ATOM   3368  N   PHE A 423       9.091   1.093  17.593  1.00 11.74           N
ATOM   3369  CA  PHE A 423       8.158   0.599  16.635  1.00 11.57           C
ATOM   3370  C   PHE A 423       8.529   1.089  15.287  1.00 11.30           C
ATOM   3371  O   PHE A 423       9.121   2.146  15.136  1.00 11.67           O
ATOM   3372  CB  PHE A 423       6.741   1.023  17.091  1.00 11.46           C
ATOM   3373  CG  PHE A 423       5.922  -0.080  17.749  1.00 11.42           C
ATOM   3374  CD1 PHE A 423       6.000  -0.202  19.151  1.00 11.40           C
ATOM   3375  CD2 PHE A 423       5.244  -1.087  17.060  1.00 11.01           C
ATOM   3376  CE1 PHE A 423       5.388  -1.244  19.880  1.00 11.25           C
ATOM   3377  CE2 PHE A 423       4.546  -2.076  17.748  1.00 11.49           C
ATOM   3378  CZ  PHE A 423       4.704  -2.220  19.111  1.00 11.51           C
ATOM   3379  N   ALA A 424       8.097   0.373  14.249  1.00 11.16           N
ATOM   3380  CA  ALA A 424       8.516   0.439  12.854  1.00 11.23           C
ATOM   3381  C   ALA A 424       7.352  -0.249  12.111  1.00 11.17           C
ATOM   3382  O   ALA A 424       6.259  -0.464  12.590  1.00 11.79           O
ATOM   3383  CB  ALA A 424       9.975  -0.213  12.734  1.00 11.13           C
ATOM   3384  N   GLY A 425       7.651  -0.679  10.876  1.00 10.83           N
ATOM   3385  CA  GLY A 425       6.620  -0.997   9.836  1.00 10.66           C
ATOM   3386  C   GLY A 425       6.256   0.228   9.054  1.00 10.27           C
ATOM   3387  O   GLY A 425       6.249   1.400   9.533  1.00 10.45           O
ATOM   3388  N   THR A 426       5.914  -0.042   7.758  1.00  9.75           N
ATOM   3389  CA  THR A 426       5.265   0.863   6.845  1.00  9.30           C
ATOM   3390  C   THR A 426       4.021   1.655   7.437  1.00  9.07           C
ATOM   3391  O   THR A 426       3.910   2.865   7.136  1.00  8.49           O
ATOM   3392  CB  THR A 426       5.045   0.379   5.368  1.00  9.37           C
ATOM   3393  CG2 THR A 426       3.877  -0.648   5.240  1.00  9.65           C
ATOM   3394  OG1 THR A 426       4.753   1.493   4.528  1.00  9.06           O
ATOM   3395  N   GLU A 427       3.094   1.038   8.153  1.00  9.09           N
ATOM   3396  CA  GLU A 427       1.939   1.701   8.794  1.00  9.67           C
ATOM   3397  C   GLU A 427       2.373   2.933   9.668  1.00  9.87           C
ATOM   3398  O   GLU A 427       1.631   3.897   9.724  1.00 10.00           O
ATOM   3399  CB  GLU A 427       1.204   0.673   9.688  1.00  9.60           C
ATOM   3400  CG  GLU A 427       0.280  -0.278   8.939  1.00 10.29           C
ATOM   3401  CD  GLU A 427       0.840  -1.404   8.087  1.00 10.84           C
ATOM   3402  OE1 GLU A 427       2.055  -1.739   8.187  1.00 11.22           O
ATOM   3403  OE2 GLU A 427      -0.101  -2.034   7.483  1.00 10.76           O
ATOM   3404  N   THR A 428       3.579   2.830  10.243  1.00 10.09           N
ATOM   3405  CA  THR A 428       4.068   3.775  11.205  1.00  9.96           C
ATOM   3406  C   THR A 428       5.000   4.851  10.479  1.00 10.26           C
ATOM   3407  O   THR A 428       5.667   5.554  11.170  1.00 10.25           O
ATOM   3408  CB  THR A 428       4.812   3.037  12.317  1.00 10.28           C
ATOM   3409  CG2 THR A 428       4.166   1.900  13.020  1.00  9.92           C
ATOM   3410  OG1 THR A 428       6.111   2.672  11.874  1.00  9.89           O
ATOM   3411  N   ALA A 429       4.957   4.941   9.162  1.00 10.23           N
ATOM   3412  CA  ALA A 429       5.799   5.921   8.417  1.00 10.74           C
ATOM   3413  C   ALA A 429       5.250   7.327   8.242  1.00 11.13           C
ATOM   3414  O   ALA A 429       4.045   7.586   8.486  1.00 10.98           O
ATOM   3415  CB  ALA A 429       5.959   5.248   7.059  1.00 10.71           C
ATOM   3416  N   THR A 430       6.210   8.244   8.062  1.00 11.56           N
ATOM   3417  CA  THR A 430       5.888   9.632   8.099  1.00 11.83           C
ATOM   3418  C   THR A 430       5.335  10.024   6.705  1.00 11.99           C
ATOM   3419  O   THR A 430       4.391  10.772   6.653  1.00 12.04           O
ATOM   3420  CB  THR A 430       7.155  10.353   8.465  1.00 12.06           C
ATOM   3421  CG2 THR A 430       6.905  11.845   8.712  1.00 12.95           C
ATOM   3422  OG1 THR A 430       7.750   9.936   9.665  1.00 13.56           O
ATOM   3423  N   HIS A 431       5.868   9.500   5.597  1.00 11.99           N
ATOM   3424  CA  HIS A 431       5.418   9.611   4.252  1.00 12.29           C
ATOM   3425  C   HIS A 431       5.568   8.317   3.481  1.00 11.69           C
ATOM   3426  O   HIS A 431       6.290   7.467   3.912  1.00 11.48           O
ATOM   3427  CB  HIS A 431       6.243  10.752   3.609  1.00 12.87           C
ATOM   3428  CG  HIS A 431       7.729  10.633   3.418  1.00 15.33           C
ATOM   3429  CD2 HIS A 431       8.706   9.765   3.772  1.00 18.26           C
ATOM   3430  ND1 HIS A 431       8.367  11.543   2.575  1.00 19.36           N
ATOM   3431  CE1 HIS A 431       9.630  11.195   2.440  1.00 19.09           C
ATOM   3432  NE2 HIS A 431       9.936  10.160   3.268  1.00 19.38           N
ATOM   3433  N   TRP A 432       4.749   8.132   2.450  1.00 10.84           N
ATOM   3434  CA  TRP A 432       4.517   6.965   1.586  1.00 10.22           C
ATOM   3435  C   TRP A 432       4.324   5.658   2.435  1.00  9.95           C
ATOM   3436  O   TRP A 432       4.927   4.569   2.203  1.00  9.99           O
ATOM   3437  CB  TRP A 432       5.651   6.864   0.519  1.00 10.36           C
ATOM   3438  CG  TRP A 432       5.988   8.009  -0.425  1.00  9.73           C
ATOM   3439  CD1 TRP A 432       6.969   8.950  -0.448  1.00 10.46           C
ATOM   3440  CD2 TRP A 432       5.243   8.139  -1.681  1.00 10.15           C
ATOM   3441  CE2 TRP A 432       5.875   9.060  -2.539  1.00 10.08           C
ATOM   3442  CE3 TRP A 432       4.090   7.468  -2.251  1.00  9.94           C
ATOM   3443  NE1 TRP A 432       6.905   9.556  -1.710  1.00 10.34           N
ATOM   3444  CZ2 TRP A 432       5.550   9.237  -3.839  1.00 10.08           C
ATOM   3445  CZ3 TRP A 432       3.702   7.698  -3.555  1.00 10.08           C
ATOM   3446  CH2 TRP A 432       4.493   8.555  -4.376  1.00 10.26           C
ATOM   3447  N   SER A 433       3.443   5.806   3.423  1.00  9.55           N
ATOM   3448  CA  SER A 433       2.905   4.717   4.292  1.00  9.47           C
ATOM   3449  C   SER A 433       2.023   3.896   3.395  1.00  9.64           C
ATOM   3450  O   SER A 433       1.249   4.432   2.613  1.00  9.63           O
ATOM   3451  CB  SER A 433       2.014   5.338   5.410  1.00  9.29           C
ATOM   3452  OG  SER A 433       1.686   4.252   6.270  1.00  9.16           O
ATOM   3453  N   GLY A 434       2.096   2.595   3.530  1.00  9.44           N
ATOM   3454  CA  GLY A 434       1.487   1.648   2.616  1.00  9.87           C
ATOM   3455  C   GLY A 434       2.615   1.160   1.711  1.00  9.91           C
ATOM   3456  O   GLY A 434       2.486   0.046   1.262  1.00 10.33           O
ATOM   3457  N   TYR A 435       3.643   1.895   1.315  1.00  9.79           N
ATOM   3458  CA  TYR A 435       4.593   1.433   0.228  1.00  9.49           C
ATOM   3459  C   TYR A 435       5.947   1.142   0.913  1.00  9.79           C
ATOM   3460  O   TYR A 435       6.232   1.478   2.086  1.00  9.67           O
ATOM   3461  CB  TYR A 435       4.849   2.622  -0.757  1.00  9.52           C
ATOM   3462  CG  TYR A 435       3.777   3.197  -1.610  1.00  9.33           C
ATOM   3463  CD1 TYR A 435       2.658   3.821  -1.037  1.00  9.76           C
ATOM   3464  CD2 TYR A 435       3.766   3.023  -3.010  1.00  8.88           C
ATOM   3465  CE1 TYR A 435       1.666   4.411  -1.773  1.00  9.09           C
ATOM   3466  CE2 TYR A 435       2.811   3.636  -3.806  1.00  9.66           C
ATOM   3467  CZ  TYR A 435       1.747   4.427  -3.188  1.00  9.31           C
ATOM   3468  OH  TYR A 435       0.786   4.985  -4.003  1.00  9.91           O
ATOM   3469  N   MET A 436       6.807   0.526   0.132  1.00  9.97           N
ATOM   3470  CA  MET A 436       8.015  -0.090   0.590  1.00 10.59           C
ATOM   3471  C   MET A 436       9.037   0.932   1.157  1.00 10.52           C
ATOM   3472  O   MET A 436       9.552   0.687   2.236  1.00 10.42           O
ATOM   3473  CB  MET A 436       8.631  -1.024  -0.438  1.00 10.46           C
ATOM   3474  CG  MET A 436       7.483  -2.104  -0.778  1.00 10.86           C
ATOM   3475  SD  MET A 436       7.656  -3.443  -1.998  1.00 12.94           S
ATOM   3476  CE  MET A 436       8.428  -2.512  -3.330  1.00 12.18           C
ATOM   3477  N   GLU A 437       9.186   2.078   0.421  1.00 10.27           N
ATOM   3478  CA  GLU A 437       9.801   3.347   0.788  1.00 10.37           C
ATOM   3479  C   GLU A 437       9.545   3.697   2.274  1.00 10.14           C
ATOM   3480  O   GLU A 437      10.529   3.957   2.953  1.00 10.27           O
ATOM   3481  CB  GLU A 437       9.179   4.412  -0.109  1.00 10.51           C
ATOM   3482  CG  GLU A 437       9.549   5.868   0.226  1.00 11.22           C
ATOM   3483  CD  GLU A 437      11.037   6.142   0.317  1.00 13.39           C
ATOM   3484  OE1 GLU A 437      11.785   5.588  -0.439  1.00 14.16           O
ATOM   3485  OE2 GLU A 437      11.486   7.011   1.087  1.00 13.43           O
ATOM   3486  N   GLY A 438       8.272   3.804   2.750  1.00  9.93           N
ATOM   3487  CA  GLY A 438       7.974   4.239   4.120  1.00 10.10           C
ATOM   3488  C   GLY A 438       8.569   3.262   5.202  1.00 10.04           C
ATOM   3489  O   GLY A 438       8.822   3.627   6.327  1.00  9.97           O
ATOM   3490  N   ALA A 439       8.754   1.954   4.903  1.00 10.11           N
ATOM   3491  CA  ALA A 439       9.369   0.996   5.870  1.00 10.31           C
ATOM   3492  C   ALA A 439      10.954   1.114   6.006  1.00 10.53           C
ATOM   3493  O   ALA A 439      11.527   0.975   7.093  1.00 10.46           O
ATOM   3494  CB  ALA A 439       8.947  -0.429   5.572  1.00 10.23           C
ATOM   3495  N   VAL A 440      11.631   1.513   4.866  1.00 10.93           N
ATOM   3496  CA  VAL A 440      12.915   2.192   4.924  1.00 11.11           C
ATOM   3497  C   VAL A 440      12.954   3.345   5.957  1.00 11.13           C
ATOM   3498  O   VAL A 440      13.701   3.260   6.875  1.00 11.81           O
ATOM   3499  CB  VAL A 440      13.555   2.535   3.587  1.00 11.03           C
ATOM   3500  CG1 VAL A 440      15.138   2.649   3.860  1.00 11.65           C
ATOM   3501  CG2 VAL A 440      13.334   1.509   2.505  1.00 10.74           C
ATOM   3502  N   GLU A 441      12.084   4.295   5.729  1.00 11.37           N
ATOM   3503  CA  GLU A 441      11.987   5.468   6.624  1.00 11.67           C
ATOM   3504  C   GLU A 441      11.874   5.056   8.133  1.00 11.42           C
ATOM   3505  O   GLU A 441      12.779   5.314   8.961  1.00 11.03           O
ATOM   3506  CB  GLU A 441      10.849   6.426   6.100  1.00 12.20           C
ATOM   3507  CG  GLU A 441      10.705   7.830   6.667  1.00 13.98           C
ATOM   3508  CD  GLU A 441      10.036   7.889   7.982  1.00 18.48           C
ATOM   3509  OE1 GLU A 441       8.978   7.336   8.225  1.00 21.83           O
ATOM   3510  OE2 GLU A 441      10.531   8.662   8.850  1.00 20.31           O
ATOM   3511  N   ALA A 442      10.804   4.302   8.376  1.00 10.97           N
ATOM   3512  CA  ALA A 442      10.291   3.732   9.650  1.00 11.04           C
ATOM   3513  C   ALA A 442      11.261   2.811  10.318  1.00 11.24           C
ATOM   3514  O   ALA A 442      11.499   3.020  11.548  1.00 11.61           O
ATOM   3515  CB  ALA A 442       8.922   3.075   9.473  1.00 10.74           C
ATOM   3516  N   GLY A 443      11.848   1.816   9.617  1.00 11.31           N
ATOM   3517  CA  GLY A 443      12.911   0.942  10.109  1.00 11.90           C
ATOM   3518  C   GLY A 443      14.146   1.808  10.597  1.00 12.20           C
ATOM   3519  O   GLY A 443      14.402   1.765  11.818  1.00 12.28           O
ATOM   3520  N   GLU A 444      14.763   2.618   9.704  1.00 12.60           N
ATOM   3521  CA  GLU A 444      15.988   3.375  10.057  1.00 12.86           C
ATOM   3522  C   GLU A 444      15.813   4.434  11.159  1.00 13.22           C
ATOM   3523  O   GLU A 444      16.769   4.654  11.895  1.00 13.27           O
ATOM   3524  CB  GLU A 444      16.584   3.815   8.651  1.00 13.13           C
ATOM   3525  CG  GLU A 444      17.101   2.511   7.764  1.00 13.26           C
ATOM   3526  CD  GLU A 444      17.683   2.830   6.438  1.00 14.04           C
ATOM   3527  OE1 GLU A 444      17.531   3.991   6.008  1.00 14.63           O
ATOM   3528  OE2 GLU A 444      18.463   2.081   5.847  1.00 14.18           O
ATOM   3529  N   ARG A 445      14.582   4.939  11.305  1.00 13.16           N
ATOM   3530  CA  ARG A 445      14.198   5.823  12.433  1.00 13.36           C
ATOM   3531  C   ARG A 445      14.217   5.083  13.767  1.00 13.35           C
ATOM   3532  O   ARG A 445      14.686   5.661  14.769  1.00 13.42           O
ATOM   3533  CB  ARG A 445      12.903   6.461  12.007  1.00 13.32           C
ATOM   3534  CG  ARG A 445      12.311   7.364  13.127  1.00 14.33           C
ATOM   3535  CD  ARG A 445      11.384   8.437  12.658  1.00 17.44           C
ATOM   3536  NE  ARG A 445      10.262   7.925  11.767  1.00 17.98           N
ATOM   3537  CZ  ARG A 445       9.228   7.113  12.100  1.00 17.49           C
ATOM   3538  NH1 ARG A 445       8.891   6.917  13.359  1.00 16.67           N
ATOM   3539  NH2 ARG A 445       8.588   6.539  11.111  1.00 16.90           N
ATOM   3540  N   ALA A 446      13.783   3.837  13.857  1.00 13.36           N
ATOM   3541  CA  ALA A 446      13.649   3.071  15.102  1.00 13.60           C
ATOM   3542  C   ALA A 446      15.095   2.718  15.496  1.00 13.71           C
ATOM   3543  O   ALA A 446      15.449   2.771  16.677  1.00 13.93           O
ATOM   3544  CB  ALA A 446      12.898   1.761  14.766  1.00 13.37           C
ATOM   3545  N   ALA A 447      15.927   2.446  14.505  1.00 13.75           N
ATOM   3546  CA  ALA A 447      17.335   2.083  14.721  1.00 14.06           C
ATOM   3547  C   ALA A 447      18.120   3.296  15.180  1.00 14.54           C
ATOM   3548  O   ALA A 447      18.749   3.198  16.216  1.00 14.76           O
ATOM   3549  CB  ALA A 447      17.902   1.363  13.443  1.00 14.25           C
ATOM   3550  N   ARG A 448      17.975   4.516  14.493  1.00 14.81           N
ATOM   3551  CA  ARG A 448      18.673   5.657  14.972  1.00 15.45           C
ATOM   3552  C   ARG A 448      18.260   6.235  16.345  1.00 15.65           C
ATOM   3553  O   ARG A 448      19.087   6.694  17.129  1.00 15.56           O
ATOM   3554  CB  ARG A 448      18.568   6.774  13.908  1.00 15.87           C
ATOM   3555  CG  ARG A 448      19.361   6.568  12.606  1.00 17.21           C
ATOM   3556  CD  ARG A 448      19.014   7.449  11.379  1.00 21.20           C
ATOM   3557  NE  ARG A 448      19.989   7.302  10.278  1.00 26.33           N
ATOM   3558  CZ  ARG A 448      19.760   7.241   8.981  1.00 25.05           C
ATOM   3559  NH1 ARG A 448      18.477   7.323   8.575  1.00 25.29           N
ATOM   3560  NH2 ARG A 448      20.744   7.194   8.105  1.00 27.00           N
ATOM   3561  N   GLU A 449      17.006   6.119  16.683  1.00 15.57           N
ATOM   3562  CA  GLU A 449      16.455   6.555  17.920  1.00 16.04           C
ATOM   3563  C   GLU A 449      16.954   5.651  19.080  1.00 16.15           C
ATOM   3564  O   GLU A 449      17.150   6.138  20.176  1.00 16.53           O
ATOM   3565  CB  GLU A 449      14.945   6.658  17.847  1.00 16.09           C
ATOM   3566  CG  GLU A 449      14.390   7.867  17.004  1.00 16.84           C
ATOM   3567  CD  GLU A 449      12.984   8.289  17.150  1.00 18.75           C
ATOM   3568  OE1 GLU A 449      12.472   8.210  18.254  1.00 21.37           O
ATOM   3569  OE2 GLU A 449      12.412   8.783  16.111  1.00 17.27           O
ATOM   3570  N   ILE A 450      17.093   4.354  18.829  1.00 16.35           N
ATOM   3571  CA  ILE A 450      17.809   3.404  19.741  1.00 16.61           C
ATOM   3572  C   ILE A 450      19.376   3.683  19.789  1.00 17.15           C
ATOM   3573  O   ILE A 450      19.965   3.889  20.892  1.00 17.55           O
ATOM   3574  CB  ILE A 450      17.495   1.953  19.493  1.00 16.70           C
ATOM   3575  CG1 ILE A 450      16.012   1.733  19.886  1.00 16.25           C
ATOM   3576  CG2 ILE A 450      18.482   0.948  20.127  1.00 16.19           C
ATOM   3577  CD1 ILE A 450      15.439   0.529  19.206  1.00 17.71           C
ATOM   3578  N   LEU A 451      19.985   3.888  18.629  1.00 17.68           N
ATOM   3579  CA  LEU A 451      21.415   4.300  18.617  1.00 18.26           C
ATOM   3580  C   LEU A 451      21.713   5.631  19.427  1.00 18.80           C
ATOM   3581  O   LEU A 451      22.798   5.753  19.962  1.00 18.94           O
ATOM   3582  CB  LEU A 451      21.919   4.264  17.139  1.00 18.24           C
ATOM   3583  CG  LEU A 451      22.244   2.880  16.486  1.00 18.43           C
ATOM   3584  CD1 LEU A 451      22.826   3.097  15.064  1.00 18.23           C
ATOM   3585  CD2 LEU A 451      23.148   1.895  17.327  1.00 19.11           C
ATOM   3586  N   HIS A 452      20.804   6.591  19.325  1.00 19.26           N
ATOM   3587  CA  HIS A 452      20.757   7.812  20.081  1.00 20.20           C
ATOM   3588  C   HIS A 452      20.609   7.637  21.524  1.00 20.44           C
ATOM   3589  O   HIS A 452      21.240   8.382  22.278  1.00 20.46           O
ATOM   3590  CB  HIS A 452      19.851   8.893  19.378  1.00 20.17           C
ATOM   3591  CG  HIS A 452      19.837  10.244  20.055  1.00 21.28           C
ATOM   3592  CD2 HIS A 452      18.849  10.771  20.846  1.00 21.92           C
ATOM   3593  ND1 HIS A 452      20.963  11.034  20.232  1.00 23.01           N
ATOM   3594  CE1 HIS A 452      20.634  11.904  21.243  1.00 22.69           C
ATOM   3595  NE2 HIS A 452      19.368  11.814  21.628  1.00 23.46           N
ATOM   3596  N   ALA A 453      19.665   6.736  21.858  1.00 20.91           N
ATOM   3597  CA  ALA A 453      19.490   6.279  23.215  1.00 21.61           C
ATOM   3598  C   ALA A 453      20.795   5.589  23.796  1.00 22.24           C
ATOM   3599  O   ALA A 453      20.960   5.758  25.020  1.00 22.36           O
ATOM   3600  CB  ALA A 453      18.245   5.357  23.369  1.00 21.59           C
ATOM   3601  N   MET A 454      21.624   4.820  23.059  1.00 22.92           N
ATOM   3602  CA  MET A 454      22.941   4.240  23.406  1.00 23.85           C
ATOM   3603  C   MET A 454      24.084   5.294  23.287  1.00 24.10           C
ATOM   3604  O   MET A 454      25.160   4.924  23.726  1.00 24.29           O
ATOM   3605  CB  MET A 454      23.160   3.016  22.505  1.00 23.78           C
ATOM   3606  CG  MET A 454      22.136   1.832  22.837  1.00 23.99           C
ATOM   3607  SD  MET A 454      22.037   0.587  21.507  1.00 25.26           S
ATOM   3608  CE  MET A 454      23.666  -0.108  21.607  1.00 26.93           C
ATOM   3609  N   GLY A 455      23.768   6.509  22.838  1.00 24.30           N
ATOM   3610  CA  GLY A 455      24.612   7.633  22.706  1.00 24.82           C
ATOM   3611  C   GLY A 455      25.498   7.493  21.489  1.00 25.16           C
ATOM   3612  O   GLY A 455      26.312   8.365  21.184  1.00 25.21           O
ATOM   3613  N   LYS A 456      25.279   6.532  20.598  1.00 25.19           N
ATOM   3614  CA  LYS A 456      26.142   6.168  19.432  1.00 25.41           C
ATOM   3615  C   LYS A 456      26.299   7.191  18.275  1.00 25.26           C
ATOM   3616  O   LYS A 456      27.322   7.222  17.572  1.00 25.35           O
ATOM   3617  CB  LYS A 456      25.788   4.766  18.926  1.00 25.53           C
ATOM   3618  CG  LYS A 456      26.128   3.567  19.869  1.00 27.06           C
ATOM   3619  CD  LYS A 456      27.590   3.172  19.897  1.00 29.49           C
ATOM   3620  CE  LYS A 456      27.999   2.148  20.975  1.00 30.90           C
ATOM   3621  NZ  LYS A 456      29.339   1.686  20.798  1.00 32.39           N
ATOM   3622  N   ILE A 457      25.320   8.099  18.204  1.00 25.11           N
ATOM   3623  CA  ILE A 457      25.238   9.093  17.089  1.00 24.96           C
ATOM   3624  C   ILE A 457      24.871  10.481  17.546  1.00 25.20           C
ATOM   3625  O   ILE A 457      24.395  10.733  18.682  1.00 25.11           O
ATOM   3626  CB  ILE A 457      24.129   8.639  16.031  1.00 24.85           C
ATOM   3627  CG1 ILE A 457      22.622   8.995  16.302  1.00 24.64           C
ATOM   3628  CG2 ILE A 457      24.301   7.218  15.554  1.00 24.56           C
ATOM   3629  CD1 ILE A 457      21.710   8.571  15.206  1.00 24.40           C
ATOM   3630  N   PRO A 458      25.022  11.442  16.667  1.00 25.65           N
ATOM   3631  CA  PRO A 458      24.776  12.859  17.050  1.00 26.10           C
ATOM   3632  C   PRO A 458      23.300  13.235  16.754  1.00 26.57           C
ATOM   3633  O   PRO A 458      22.703  12.727  15.771  1.00 26.52           O
ATOM   3634  CB  PRO A 458      25.766  13.694  16.202  1.00 26.17           C
ATOM   3635  CG  PRO A 458      26.012  12.850  15.007  1.00 26.04           C
ATOM   3636  CD  PRO A 458      25.974  11.422  15.569  1.00 25.73           C
ATOM   3637  N   GLU A 459      22.756  14.138  17.519  1.00 26.94           N
ATOM   3638  CA  GLU A 459      21.344  14.489  17.392  1.00 27.91           C
ATOM   3639  C   GLU A 459      20.962  14.955  15.962  1.00 27.19           C
ATOM   3640  O   GLU A 459      19.880  14.660  15.463  1.00 27.12           O
ATOM   3641  CB  GLU A 459      20.903  15.492  18.491  1.00 27.71           C
ATOM   3642  CG  GLU A 459      21.102  14.936  19.921  1.00 29.58           C
ATOM   3643  CD  GLU A 459      20.830  15.885  21.045  1.00 30.48           C
ATOM   3644  OE1 GLU A 459      21.109  15.455  22.116  1.00 33.78           O
ATOM   3645  OE2 GLU A 459      20.531  17.102  20.847  1.00 34.29           O
ATOM   3646  N   ASP A 460      21.880  15.627  15.245  1.00 26.83           N
ATOM   3647  CA  ASP A 460      21.743  16.020  13.842  1.00 26.47           C
ATOM   3648  C   ASP A 460      21.445  14.864  12.803  1.00 25.63           C
ATOM   3649  O   ASP A 460      21.060  15.154  11.617  1.00 25.70           O
ATOM   3650  CB  ASP A 460      22.984  16.712  13.317  1.00 26.96           C
ATOM   3651  CG  ASP A 460      23.341  18.105  13.955  1.00 28.42           C
ATOM   3652  OD1 ASP A 460      22.474  18.847  14.506  1.00 30.57           O
ATOM   3653  OD2 ASP A 460      24.558  18.383  13.964  1.00 31.67           O
ATOM   3654  N   GLU A 461      21.809  13.622  13.151  1.00 24.56           N
ATOM   3655  CA  GLU A 461      21.736  12.495  12.198  1.00 23.62           C
ATOM   3656  C   GLU A 461      20.629  11.535  12.553  1.00 22.77           C
ATOM   3657  O   GLU A 461      20.558  10.500  11.916  1.00 22.48           O
ATOM   3658  CB  GLU A 461      23.086  11.786  12.225  1.00 23.68           C
ATOM   3659  CG  GLU A 461      24.260  12.641  11.687  1.00 24.01           C
ATOM   3660  CD  GLU A 461      25.632  12.003  11.490  1.00 24.51           C
ATOM   3661  OE1 GLU A 461      26.592  12.801  11.559  1.00 24.11           O
ATOM   3662  OE2 GLU A 461      25.809  10.842  11.142  1.00 25.77           O
ATOM   3663  N   ILE A 462      19.722  11.871  13.479  1.00 21.89           N
ATOM   3664  CA  ILE A 462      18.602  11.035  13.811  1.00 21.15           C
ATOM   3665  C   ILE A 462      17.461  11.227  12.791  1.00 20.95           C
ATOM   3666  O   ILE A 462      16.913  10.163  12.414  1.00 20.73           O
ATOM   3667  CB  ILE A 462      18.017  11.206  15.240  1.00 21.10           C
ATOM   3668  CG1 ILE A 462      19.013  11.575  16.329  1.00 20.83           C
ATOM   3669  CG2 ILE A 462      17.109  10.032  15.715  1.00 20.50           C
ATOM   3670  CD1 ILE A 462      18.437  12.488  17.485  1.00 21.04           C
ATOM   3671  N   TRP A 463      17.166  12.442  12.361  1.00 20.80           N
ATOM   3672  CA  TRP A 463      16.036  12.761  11.454  1.00 20.91           C
ATOM   3673  C   TRP A 463      16.471  13.691  10.337  1.00 21.13           C
ATOM   3674  O   TRP A 463      15.857  14.707  10.034  1.00 21.56           O
ATOM   3675  CB  TRP A 463      14.958  13.463  12.295  1.00 20.87           C
ATOM   3676  CG  TRP A 463      14.548  12.812  13.632  1.00 21.02           C
ATOM   3677  CD1 TRP A 463      13.814  11.677  13.782  1.00 21.44           C
ATOM   3678  CD2 TRP A 463      14.747  13.301  14.990  1.00 20.88           C
ATOM   3679  CE2 TRP A 463      14.170  12.346  15.884  1.00 21.34           C
ATOM   3680  CE3 TRP A 463      15.268  14.448  15.554  1.00 21.02           C
ATOM   3681  NE1 TRP A 463      13.692  11.250  15.077  1.00 21.86           N
ATOM   3682  CZ2 TRP A 463      14.226  12.469  17.259  1.00 21.17           C
ATOM   3683  CZ3 TRP A 463      15.371  14.567  16.981  1.00 20.94           C
ATOM   3684  CH2 TRP A 463      14.875  13.525  17.818  1.00 20.89           C
ATOM   3685  N   GLN A 464      17.648  13.298   9.804  1.00 21.03           N
ATOM   3686  CA  GLN A 464      18.228  13.757   8.519  1.00 21.48           C
ATOM   3687  C   GLN A 464      17.382  13.276   7.317  1.00 21.06           C
ATOM   3688  O   GLN A 464      16.831  12.182   7.441  1.00 20.66           O
ATOM   3689  CB  GLN A 464      19.635  13.304   8.399  1.00 21.55           C
ATOM   3690  CG  GLN A 464      20.038  11.760   8.678  1.00 23.01           C
ATOM   3691  CD  GLN A 464      21.527  11.526   8.473  1.00 23.18           C
ATOM   3692  NE2 GLN A 464      22.008  10.299   8.316  1.00 25.72           N
ATOM   3693  OE1 GLN A 464      22.358  12.516   8.491  1.00 25.23           O
ATOM   3694  N   SER A 465      17.305  14.005   6.199  1.00 20.62           N
ATOM   3695  CA  SER A 465      16.602  13.662   4.926  1.00 20.36           C
ATOM   3696  C   SER A 465      17.455  12.721   3.981  1.00 19.75           C
ATOM   3697  O   SER A 465      18.707  12.713   4.140  1.00 19.79           O
ATOM   3698  CB  SER A 465      16.032  14.936   4.322  1.00 20.81           C
ATOM   3699  OG  SER A 465      17.056  15.866   3.964  1.00 22.46           O
ATOM   3700  N   GLU A 466      16.906  11.973   3.081  1.00 19.04           N
ATOM   3701  CA  GLU A 466      17.615  11.221   2.117  1.00 18.34           C
ATOM   3702  C   GLU A 466      18.011  12.066   0.868  1.00 18.48           C
ATOM   3703  O   GLU A 466      17.105  12.782   0.332  1.00 18.14           O
ATOM   3704  CB  GLU A 466      16.668  10.038   1.692  1.00 18.18           C
ATOM   3705  CG  GLU A 466      17.262   9.028   0.667  1.00 16.96           C
ATOM   3706  CD  GLU A 466      18.413   8.182   1.262  1.00 16.26           C
ATOM   3707  OE1 GLU A 466      18.431   7.859   2.426  1.00 15.89           O
ATOM   3708  OE2 GLU A 466      19.263   7.700   0.446  1.00 15.55           O
ATOM   3709  N   PRO A 467      19.287  11.901   0.323  1.00 18.70           N
ATOM   3710  CA  PRO A 467      19.602  12.547  -1.051  1.00 18.96           C
ATOM   3711  C   PRO A 467      18.819  11.960  -2.202  1.00 19.24           C
ATOM   3712  O   PRO A 467      18.470  10.759  -2.199  1.00 19.01           O
ATOM   3713  CB  PRO A 467      21.125  12.351  -1.111  1.00 19.03           C
ATOM   3714  CG  PRO A 467      21.615  12.417   0.326  1.00 19.10           C
ATOM   3715  CD  PRO A 467      20.584  11.633   1.059  1.00 18.81           C
ATOM   3716  N   GLU A 468      18.362  12.817  -3.122  1.00 19.66           N
ATOM   3717  CA  GLU A 468      17.628  12.492  -4.301  1.00 20.60           C
ATOM   3718  C   GLU A 468      18.387  11.551  -5.221  1.00 20.22           C
ATOM   3719  O   GLU A 468      19.636  11.602  -5.354  1.00 20.32           O
ATOM   3720  CB  GLU A 468      17.309  13.873  -4.898  1.00 20.62           C
ATOM   3721  CG  GLU A 468      16.939  15.022  -3.928  1.00 22.28           C
ATOM   3722  CD  GLU A 468      16.246  16.131  -4.822  1.00 23.29           C
ATOM   3723  OE1 GLU A 468      15.110  15.885  -5.347  1.00 26.66           O
ATOM   3724  OE2 GLU A 468      16.938  17.194  -5.033  1.00 26.82           O
ATOM   3725  N   SER A 469      17.634  10.527  -5.808  1.00 19.94           N
ATOM   3726  CA  SER A 469      18.110   9.583  -6.828  1.00 19.87           C
ATOM   3727  C   SER A 469      18.589  10.398  -8.028  1.00 20.24           C
ATOM   3728  O   SER A 469      17.841  11.193  -8.562  1.00 20.28           O
ATOM   3729  CB  SER A 469      16.983   8.622  -7.196  1.00 19.52           C
ATOM   3730  OG  SER A 469      17.359   7.634  -8.143  1.00 19.03           O
ATOM   3731  N   VAL A 470      19.891  10.253  -8.446  1.00 20.56           N
ATOM   3732  CA  VAL A 470      20.520  10.676  -9.682  1.00 21.28           C
ATOM   3733  C   VAL A 470      19.779   9.992 -10.864  1.00 21.15           C
ATOM   3734  O   VAL A 470      19.678  10.543 -11.932  1.00 21.78           O
ATOM   3735  CB  VAL A 470      21.946  10.048  -9.795  1.00 21.21           C
ATOM   3736  CG1 VAL A 470      22.697  10.444 -11.024  1.00 21.89           C
ATOM   3737  CG2 VAL A 470      22.589  10.213  -8.378  1.00 21.94           C
ATOM   3738  N   ASP A 471      19.375   8.730 -10.686  1.00 21.03           N
ATOM   3739  CA  ASP A 471      18.828   7.883 -11.794  1.00 21.08           C
ATOM   3740  C   ASP A 471      17.442   8.364 -12.239  1.00 20.86           C
ATOM   3741  O   ASP A 471      17.180   8.347 -13.404  1.00 20.79           O
ATOM   3742  CB  ASP A 471      18.726   6.351 -11.476  1.00 21.37           C
ATOM   3743  CG  ASP A 471      20.121   5.547 -11.296  1.00 22.72           C
ATOM   3744  OD1 ASP A 471      21.118   6.192 -10.962  1.00 24.03           O
ATOM   3745  OD2 ASP A 471      20.095   4.280 -11.224  1.00 24.67           O
ATOM   3746  N   VAL A 472      16.591   8.801 -11.272  1.00 20.34           N
ATOM   3747  CA  VAL A 472      15.233   9.115 -11.498  1.00 20.04           C
ATOM   3748  C   VAL A 472      14.897  10.498 -10.806  1.00 20.24           C
ATOM   3749  O   VAL A 472      14.739  10.586  -9.591  1.00 19.95           O
ATOM   3750  CB  VAL A 472      14.392   7.933 -10.788  1.00 19.81           C
ATOM   3751  CG1 VAL A 472      12.838   8.161 -10.602  1.00 19.49           C
ATOM   3752  CG2 VAL A 472      14.491   6.661 -11.628  1.00 19.32           C
ATOM   3753  N   PRO A 473      14.929  11.553 -11.607  1.00 20.46           N
ATOM   3754  CA  PRO A 473      14.432  12.886 -11.152  1.00 20.64           C
ATOM   3755  C   PRO A 473      13.008  12.922 -10.590  1.00 20.45           C
ATOM   3756  O   PRO A 473      12.199  12.191 -11.064  1.00 20.36           O
ATOM   3757  CB  PRO A 473      14.552  13.733 -12.453  1.00 20.77           C
ATOM   3758  CG  PRO A 473      15.564  13.084 -13.378  1.00 20.99           C
ATOM   3759  CD  PRO A 473      15.508  11.600 -13.015  1.00 20.61           C
ATOM   3760  N   ALA A 474      12.798  13.765  -9.522  1.00 20.51           N
ATOM   3761  CA  ALA A 474      11.515  13.914  -8.798  1.00 20.64           C
ATOM   3762  C   ALA A 474      10.373  14.218  -9.767  1.00 21.03           C
ATOM   3763  O   ALA A 474       9.285  13.670  -9.488  1.00 21.08           O
ATOM   3764  CB  ALA A 474      11.683  15.089  -7.874  1.00 20.37           C
ATOM   3765  N   GLN A 475      10.629  15.024 -10.880  1.00 21.37           N
ATOM   3766  CA  GLN A 475       9.717  15.321 -12.083  1.00 22.03           C
ATOM   3767  C   GLN A 475       8.361  15.845 -11.587  1.00 22.05           C
ATOM   3768  O   GLN A 475       7.441  15.115 -11.350  1.00 21.53           O
ATOM   3769  CB  GLN A 475       9.508  14.039 -12.916  1.00 22.33           C
ATOM   3770  CG  GLN A 475      10.764  13.663 -13.803  1.00 25.22           C
ATOM   3771  CD  GLN A 475      10.974  14.581 -14.966  1.00 28.95           C
ATOM   3772  NE2 GLN A 475      11.673  14.091 -15.985  1.00 30.86           N
ATOM   3773  OE1 GLN A 475      10.478  15.679 -15.062  1.00 31.23           O
ATOM   3774  N   PRO A 476       8.322  17.138 -11.201  1.00 22.20           N
ATOM   3775  CA  PRO A 476       6.988  17.651 -10.818  1.00 22.41           C
ATOM   3776  C   PRO A 476       6.114  17.724 -12.003  1.00 22.59           C
ATOM   3777  O   PRO A 476       6.486  18.268 -13.064  1.00 22.30           O
ATOM   3778  CB  PRO A 476       7.256  18.997 -10.275  1.00 22.63           C
ATOM   3779  CG  PRO A 476       8.707  19.035  -9.918  1.00 22.60           C
ATOM   3780  CD  PRO A 476       9.352  18.109 -10.972  1.00 22.45           C
ATOM   3781  N   ILE A 477       4.958  16.944 -11.941  1.00 22.91           N
ATOM   3782  CA  ILE A 477       4.082  16.777 -13.097  1.00 23.54           C
ATOM   3783  C   ILE A 477       3.675  18.116 -13.774  1.00 24.13           C
ATOM   3784  O   ILE A 477       3.204  19.053 -13.168  1.00 24.25           O
ATOM   3785  CB  ILE A 477       2.842  15.832 -12.777  1.00 23.45           C
ATOM   3786  CG1 ILE A 477       3.324  14.416 -12.191  1.00 23.28           C
ATOM   3787  CG2 ILE A 477       1.715  15.642 -13.847  1.00 23.86           C
ATOM   3788  CD1 ILE A 477       2.303  13.704 -11.401  1.00 22.80           C
ATOM   3789  N   THR A 478       3.816  18.222 -15.127  1.00 24.86           N
ATOM   3790  CA  THR A 478       3.514  19.531 -15.811  1.00 25.79           C
ATOM   3791  C   THR A 478       2.009  19.716 -16.110  1.00 26.28           C
ATOM   3792  O   THR A 478       1.569  19.724 -17.245  1.00 26.20           O
ATOM   3793  CB  THR A 478       4.399  19.634 -17.135  1.00 25.65           C
ATOM   3794  CG2 THR A 478       5.831  19.909 -16.975  1.00 26.30           C
ATOM   3795  OG1 THR A 478       4.241  18.378 -17.788  1.00 26.06           O
ATOM   3796  N   THR A 479       1.259  19.686 -15.050  1.00 27.08           N
ATOM   3797  CA  THR A 479      -0.125  20.171 -15.063  1.00 27.89           C
ATOM   3798  C   THR A 479      -0.208  21.708 -15.407  1.00 28.45           C
ATOM   3799  O   THR A 479       0.779  22.458 -15.434  1.00 28.55           O
ATOM   3800  CB  THR A 479      -0.734  20.018 -13.650  1.00 27.85           C
ATOM   3801  CG2 THR A 479      -0.568  18.520 -13.270  1.00 27.80           C
ATOM   3802  OG1 THR A 479       0.129  20.668 -12.821  1.00 28.10           O
ATOM   3803  N   THR A 480      -1.452  22.073 -15.789  1.00 29.03           N
ATOM   3804  CA  THR A 480      -1.747  23.415 -16.383  1.00 29.61           C
ATOM   3805  C   THR A 480      -2.788  24.258 -15.634  1.00 29.97           C
ATOM   3806  O   THR A 480      -3.533  23.699 -14.839  1.00 29.77           O
ATOM   3807  CB  THR A 480      -2.315  23.206 -17.868  1.00 29.70           C
ATOM   3808  CG2 THR A 480      -1.542  22.179 -18.679  1.00 29.76           C
ATOM   3809  OG1 THR A 480      -3.656  22.906 -17.978  1.00 29.78           O
ATOM   3810  N   PHE A 481      -2.935  25.587 -15.897  1.00 30.36           N
ATOM   3811  CA  PHE A 481      -3.879  26.515 -15.349  1.00 30.74           C
ATOM   3812  C   PHE A 481      -5.224  26.255 -16.096  1.00 30.57           C
ATOM   3813  O   PHE A 481      -6.315  26.395 -15.523  1.00 30.61           O
ATOM   3814  CB  PHE A 481      -3.433  27.987 -15.457  1.00 31.18           C
ATOM   3815  CG  PHE A 481      -2.514  28.399 -14.361  1.00 32.06           C
ATOM   3816  CD1 PHE A 481      -1.194  28.377 -14.555  1.00 32.95           C
ATOM   3817  CD2 PHE A 481      -3.087  28.718 -13.139  1.00 32.91           C
ATOM   3818  CE1 PHE A 481      -0.360  28.690 -13.468  1.00 33.31           C
ATOM   3819  CE2 PHE A 481      -2.280  29.076 -12.080  1.00 33.21           C
ATOM   3820  CZ  PHE A 481      -0.895  29.017 -12.198  1.00 32.92           C
ATOM   3821  N   LEU A 482      -5.082  25.856 -17.330  1.00 30.53           N
ATOM   3822  CA  LEU A 482      -6.120  25.870 -18.281  1.00 30.48           C
ATOM   3823  C   LEU A 482      -7.130  24.771 -17.948  1.00 30.14           C
ATOM   3824  O   LEU A 482      -8.314  24.995 -18.153  1.00 29.98           O
ATOM   3825  CB  LEU A 482      -5.491  25.506 -19.635  1.00 30.79           C
ATOM   3826  CG  LEU A 482      -4.236  26.303 -20.165  1.00 31.35           C
ATOM   3827  CD1 LEU A 482      -3.439  25.497 -21.156  1.00 32.30           C
ATOM   3828  CD2 LEU A 482      -4.645  27.748 -20.604  1.00 31.91           C
ATOM   3829  N   GLU A 483      -6.648  23.660 -17.461  1.00 29.69           N
ATOM   3830  CA  GLU A 483      -7.504  22.662 -16.851  1.00 29.52           C
ATOM   3831  C   GLU A 483      -7.785  22.818 -15.325  1.00 29.14           C
ATOM   3832  O   GLU A 483      -8.551  22.064 -14.715  1.00 28.84           O
ATOM   3833  CB  GLU A 483      -6.883  21.210 -17.021  1.00 29.47           C
ATOM   3834  CG  GLU A 483      -6.483  20.885 -18.494  1.00 29.66           C
ATOM   3835  CD  GLU A 483      -5.990  19.408 -18.667  1.00 30.02           C
ATOM   3836  OE1 GLU A 483      -6.008  18.986 -19.848  1.00 29.06           O
ATOM   3837  OE2 GLU A 483      -5.397  18.793 -17.773  1.00 30.64           O
ATOM   3838  N   ARG A 484      -7.218  23.862 -14.760  1.00 28.93           N
ATOM   3839  CA  ARG A 484      -7.640  24.319 -13.360  1.00 29.11           C
ATOM   3840  C   ARG A 484      -8.778  25.384 -13.416  1.00 28.74           C
ATOM   3841  O   ARG A 484      -9.645  25.368 -12.561  1.00 28.48           O
ATOM   3842  CB  ARG A 484      -6.459  24.916 -12.569  1.00 29.35           C
ATOM   3843  CG  ARG A 484      -5.442  23.731 -12.175  1.00 30.63           C
ATOM   3844  CD  ARG A 484      -4.398  24.291 -11.290  1.00 32.73           C
ATOM   3845  NE  ARG A 484      -3.302  23.368 -10.712  1.00 35.97           N
ATOM   3846  CZ  ARG A 484      -3.489  22.600  -9.567  1.00 37.57           C
ATOM   3847  NH1 ARG A 484      -4.524  22.613  -8.794  1.00 39.27           N
ATOM   3848  NH2 ARG A 484      -2.562  21.644  -9.364  1.00 38.37           N
ATOM   3849  N   HIS A 485      -8.872  26.196 -14.470  1.00 28.35           N
ATOM   3850  CA  HIS A 485      -9.936  27.284 -14.613  1.00 28.17           C
ATOM   3851  C   HIS A 485     -11.226  26.730 -15.332  1.00 27.75           C
ATOM   3852  O   HIS A 485     -11.925  27.395 -16.065  1.00 27.65           O
ATOM   3853  CB  HIS A 485      -9.363  28.512 -15.417  1.00 28.53           C
ATOM   3854  CG  HIS A 485      -8.272  29.288 -14.752  1.00 29.42           C
ATOM   3855  CD2 HIS A 485      -7.849  29.243 -13.488  1.00 30.52           C
ATOM   3856  ND1 HIS A 485      -7.457  30.200 -15.415  1.00 30.57           N
ATOM   3857  CE1 HIS A 485      -6.664  30.636 -14.530  1.00 30.89           C
ATOM   3858  NE2 HIS A 485      -6.764  30.106 -13.322  1.00 30.94           N
ATOM   3859  N   LEU A 486     -11.522  25.447 -15.083  1.00 27.05           N
ATOM   3860  CA  LEU A 486     -12.649  24.702 -15.527  1.00 26.60           C
ATOM   3861  C   LEU A 486     -13.690  24.774 -14.379  1.00 26.01           C
ATOM   3862  O   LEU A 486     -13.256  24.857 -13.255  1.00 25.83           O
ATOM   3863  CB  LEU A 486     -12.065  23.241 -15.892  1.00 26.80           C
ATOM   3864  CG  LEU A 486     -13.026  22.178 -16.442  1.00 27.51           C
ATOM   3865  CD1 LEU A 486     -13.466  22.528 -17.856  1.00 28.63           C
ATOM   3866  CD2 LEU A 486     -12.441  20.750 -16.452  1.00 28.28           C
ATOM   3867  N   PRO A 487     -14.965  25.015 -14.710  1.00 25.55           N
ATOM   3868  CA  PRO A 487     -16.003  25.323 -13.716  1.00 25.15           C
ATOM   3869  C   PRO A 487     -16.351  24.030 -12.918  1.00 24.75           C
ATOM   3870  O   PRO A 487     -15.876  22.920 -13.224  1.00 24.18           O
ATOM   3871  CB  PRO A 487     -17.192  25.867 -14.584  1.00 25.22           C
ATOM   3872  CG  PRO A 487     -16.989  25.283 -15.941  1.00 25.54           C
ATOM   3873  CD  PRO A 487     -15.498  25.047 -16.048  1.00 25.64           C
ATOM   3874  N   SER A 488     -17.093  24.242 -11.877  1.00 24.68           N
ATOM   3875  CA  SER A 488     -17.924  23.199 -11.210  1.00 24.81           C
ATOM   3876  C   SER A 488     -19.313  23.027 -11.793  1.00 25.22           C
ATOM   3877  O   SER A 488     -19.770  23.904 -12.501  1.00 24.86           O
ATOM   3878  CB  SER A 488     -17.977  23.651  -9.722  1.00 24.66           C
ATOM   3879  OG  SER A 488     -18.898  24.633  -9.421  1.00 23.67           O
ATOM   3880  N   VAL A 489     -19.815  21.850 -11.449  1.00 25.73           N
ATOM   3881  CA  VAL A 489     -21.190  21.418 -11.792  1.00 26.78           C
ATOM   3882  C   VAL A 489     -22.281  22.308 -11.304  1.00 27.70           C
ATOM   3883  O   VAL A 489     -22.961  22.875 -12.152  1.00 27.45           O
ATOM   3884  CB  VAL A 489     -21.412  19.902 -11.598  1.00 26.78           C
ATOM   3885  CG1 VAL A 489     -22.900  19.490 -11.754  1.00 26.48           C
ATOM   3886  CG2 VAL A 489     -20.665  18.958 -12.532  1.00 26.52           C
ATOM   3887  N   PRO A 490     -22.302  22.645  -9.951  1.00 28.81           N
ATOM   3888  CA  PRO A 490     -23.342  23.510  -9.423  1.00 29.75           C
ATOM   3889  C   PRO A 490     -23.130  24.966  -9.654  1.00 30.90           C
ATOM   3890  O   PRO A 490     -24.064  25.759  -9.721  1.00 31.00           O
ATOM   3891  CB  PRO A 490     -23.409  23.033  -7.962  1.00 29.72           C
ATOM   3892  CG  PRO A 490     -22.020  22.535  -7.568  1.00 29.31           C
ATOM   3893  CD  PRO A 490     -21.607  21.928  -8.883  1.00 28.79           C
ATOM   3894  N   GLY A 491     -21.890  25.318 -10.048  1.00 32.05           N
ATOM   3895  CA  GLY A 491     -21.454  26.687 -10.374  1.00 33.63           C
ATOM   3896  C   GLY A 491     -22.030  27.076 -11.727  1.00 34.78           C
ATOM   3897  O   GLY A 491     -22.500  28.177 -11.958  1.00 34.76           O
ATOM   3898  N   LEU A 492     -21.929  26.115 -12.686  1.00 35.94           N
ATOM   3899  CA  LEU A 492     -22.511  26.294 -14.011  1.00 37.31           C
ATOM   3900  C   LEU A 492     -24.019  26.313 -14.009  1.00 38.23           C
ATOM   3901  O   LEU A 492     -24.576  27.160 -14.714  1.00 38.28           O
ATOM   3902  CB  LEU A 492     -21.858  25.171 -14.890  1.00 37.24           C
ATOM   3903  CG  LEU A 492     -22.018  25.238 -16.436  1.00 37.52           C
ATOM   3904  CD1 LEU A 492     -20.861  24.573 -17.185  1.00 37.82           C
ATOM   3905  CD2 LEU A 492     -23.398  24.636 -16.833  1.00 37.28           C
ATOM   3906  N   LEU A 493     -24.622  25.484 -13.103  1.00 39.40           N
ATOM   3907  CA  LEU A 493     -26.096  25.569 -12.855  1.00 40.70           C
ATOM   3908  C   LEU A 493     -26.522  26.846 -12.101  1.00 41.73           C
ATOM   3909  O   LEU A 493     -27.535  27.542 -12.418  1.00 41.80           O
ATOM   3910  CB  LEU A 493     -26.590  24.364 -12.079  1.00 40.54           C
ATOM   3911  CG  LEU A 493     -26.345  22.937 -12.673  1.00 40.59           C
ATOM   3912  CD1 LEU A 493     -26.897  21.870 -11.744  1.00 40.22           C
ATOM   3913  CD2 LEU A 493     -26.908  22.801 -14.131  1.00 40.70           C
ATOM   3914  N   ARG A 494     -25.676  27.345 -11.186  1.00 42.94           N
ATOM   3915  CA  ARG A 494     -25.819  28.727 -10.663  1.00 44.24           C
ATOM   3916  C   ARG A 494     -25.696  29.838 -11.741  1.00 44.85           C
ATOM   3917  O   ARG A 494     -26.223  30.927 -11.473  1.00 45.01           O
ATOM   3918  CB  ARG A 494     -24.960  28.979  -9.425  1.00 44.31           C
ATOM   3919  CG  ARG A 494     -24.864  30.394  -8.880  1.00 45.64           C
ATOM   3920  CD  ARG A 494     -24.092  30.492  -7.586  1.00 47.57           C
ATOM   3921  NE  ARG A 494     -22.680  30.039  -7.645  1.00 48.99           N
ATOM   3922  CZ  ARG A 494     -22.093  28.969  -7.158  1.00 49.69           C
ATOM   3923  NH1 ARG A 494     -22.844  28.015  -6.531  1.00 50.05           N
ATOM   3924  NH2 ARG A 494     -20.859  28.644  -7.438  1.00 50.07           N
ATOM   3925  N   LEU A 495     -25.058  29.552 -12.893  1.00 45.61           N
ATOM   3926  CA  LEU A 495     -24.920  30.587 -13.895  1.00 46.36           C
ATOM   3927  C   LEU A 495     -26.195  30.726 -14.720  1.00 46.83           C
ATOM   3928  O   LEU A 495     -26.477  31.893 -15.038  1.00 46.90           O
ATOM   3929  CB  LEU A 495     -23.614  30.303 -14.739  1.00 46.43           C
ATOM   3930  CG  LEU A 495     -23.101  31.392 -15.744  1.00 46.73           C
ATOM   3931  CD1 LEU A 495     -22.616  32.589 -14.875  1.00 46.80           C
ATOM   3932  CD2 LEU A 495     -22.110  30.822 -16.762  1.00 46.96           C
ATOM   3933  N   ILE A 496     -27.011  29.691 -14.766  1.00 47.30           N
ATOM   3934  CA  ILE A 496     -28.383  29.700 -15.262  1.00 47.82           C
ATOM   3935  C   ILE A 496     -29.264  30.557 -14.349  1.00 48.24           C
ATOM   3936  O   ILE A 496     -30.116  31.261 -14.904  1.00 48.33           O
ATOM   3937  CB  ILE A 496     -28.991  28.331 -15.216  1.00 47.78           C
ATOM   3938  CG1 ILE A 496     -28.006  27.249 -15.882  1.00 47.82           C
ATOM   3939  CG2 ILE A 496     -30.396  28.328 -15.773  1.00 47.82           C
ATOM   3940  CD1 ILE A 496     -28.598  25.823 -15.904  1.00 47.81           C
ATOM   3941  N   GLY A 497     -28.936  30.559 -13.017  1.00 48.87           N
ATOM   3942  CA  GLY A 497     -29.725  31.423 -12.047  1.00 49.75           C
ATOM   3943  C   GLY A 497     -29.347  32.889 -12.246  1.00 50.39           C
ATOM   3944  O   GLY A 497     -30.246  33.692 -12.305  1.00 50.51           O
ATOM   3945  N   LEU A 498     -28.097  33.152 -12.602  1.00 51.01           N
ATOM   3946  CA  LEU A 498     -27.589  34.530 -12.900  1.00 51.64           C
ATOM   3947  C   LEU A 498     -27.967  35.060 -14.320  1.00 52.07           C
ATOM   3948  O   LEU A 498     -28.144  36.292 -14.599  1.00 52.12           O
ATOM   3949  CB  LEU A 498     -26.009  34.583 -12.703  1.00 51.62           C
ATOM   3950  CG  LEU A 498     -25.679  34.374 -11.179  1.00 51.71           C
ATOM   3951  CD1 LEU A 498     -24.164  34.123 -11.028  1.00 51.69           C
ATOM   3952  CD2 LEU A 498     -26.361  35.484 -10.293  1.00 51.76           C
ATOM   3953  N   THR A 499     -28.036  34.148 -15.250  1.00 52.57           N
ATOM   3954  CA  THR A 499     -28.442  34.389 -16.681  1.00 53.08           C
ATOM   3955  C   THR A 499     -29.992  34.536 -16.730  1.00 53.41           C
ATOM   3956  O   THR A 499     -30.442  35.189 -17.722  1.00 53.53           O
ATOM   3957  CB  THR A 499     -28.003  33.114 -17.482  1.00 53.07           C
ATOM   3958  CG2 THR A 499     -28.465  33.098 -19.021  1.00 53.17           C
ATOM   3959  OG1 THR A 499     -26.642  33.134 -17.625  1.00 53.16           O
ATOM   3960  N   THR A 500     -30.737  34.010 -15.735  1.00 53.73           N
ATOM   3961  CA  THR A 500     -32.194  34.322 -15.671  1.00 54.05           C
ATOM   3962  C   THR A 500     -32.357  35.822 -15.326  1.00 54.21           C
ATOM   3963  O   THR A 500     -32.941  36.520 -16.162  1.00 54.24           O
ATOM   3964  CB  THR A 500     -33.080  33.272 -14.862  1.00 54.08           C
ATOM   3965  CG2 THR A 500     -34.600  33.560 -14.749  1.00 54.17           C
ATOM   3966  OG1 THR A 500     -32.929  31.941 -15.307  1.00 54.18           O
ATOM   3967  N   ILE A 501     -31.657  36.294 -14.226  1.00 54.34           N
ATOM   3968  CA  ILE A 501     -31.386  37.633 -13.892  1.00 54.46           C
ATOM   3969  C   ILE A 501     -30.532  38.398 -14.972  1.00 54.57           C
ATOM   3970  O   ILE A 501     -30.261  39.622 -14.944  1.00 54.73           O
ATOM   3971  CB  ILE A 501     -30.830  37.732 -12.345  1.00 54.45           C
ATOM   3972  CG1 ILE A 501     -31.586  36.755 -11.373  1.00  0.00           C
ATOM   3973  CG2 ILE A 501     -30.703  39.190 -11.700  1.00  0.00           C
ATOM   3974  CD1 ILE A 501     -30.838  36.465 -10.073  1.00  0.00           C
TER    3975      ILE A 501 
HETATM 3976  P1  FAD A 600       7.204  -3.837   6.447  1.00 10.61           P
HETATM 3977  P2  FAD A 600       6.113  -6.691   6.286  1.00 10.75           P
HETATM 3978  C1  FAD A 600       6.053  -3.123   4.055  1.00  9.08           C
HETATM 3979  N1  FAD A 600       3.555  -1.864  -1.754  1.00  9.89           N
HETATM 3980  O1  FAD A 600       8.601  -4.260   6.864  1.00 10.74           O
HETATM 3981  C2  FAD A 600       5.763  -3.789   2.762  1.00  9.37           C
HETATM 3982  N2  FAD A 600       6.609 -12.612  15.801  1.00 12.02           N
HETATM 3983  O2  FAD A 600       6.490  -2.569   6.976  1.00 11.44           O
HETATM 3984  C3  FAD A 600       4.520  -3.171   1.989  1.00  8.81           C
HETATM 3985  N3  FAD A 600       3.189  -1.021  -3.968  1.00  9.67           N
HETATM 3986  O3  FAD A 600       6.090  -5.152   6.624  1.00 10.50           O
HETATM 3987  C4  FAD A 600       4.066  -3.847   0.699  1.00  8.24           C
HETATM 3988  N4  FAD A 600       7.302 -11.974  13.556  1.00 12.28           N
HETATM 3989  O4  FAD A 600       7.189  -3.751   4.713  1.00  9.90           O
HETATM 3990  C5  FAD A 600       2.590  -3.407   0.395  1.00  8.32           C
HETATM 3991  N5  FAD A 600       0.926  -3.782  -3.606  1.00 11.96           N
HETATM 3992  O5  FAD A 600       5.547  -5.174   3.032  1.00  9.25           O
HETATM 3993  C6  FAD A 600       6.285 -10.062  11.221  1.00 11.73           C
HETATM 3994  N6  FAD A 600       4.641 -11.854  16.882  1.00 11.83           N
HETATM 3995  O6  FAD A 600       4.810  -1.807   1.684  1.00 10.47           O
HETATM 3996  C7  FAD A 600       3.936  -1.044  -2.812  1.00 10.61           C
HETATM 3997  N7  FAD A 600       4.152 -10.386  14.136  1.00 11.78           N
HETATM 3998  O7  FAD A 600       3.991  -5.290   0.863  1.00  8.97           O
HETATM 3999  C8  FAD A 600       7.448 -12.542  14.736  1.00 12.05           C
HETATM 4000  N8  FAD A 600       5.745 -10.291  12.594  1.00 11.78           N
HETATM 4001  O8  FAD A 600       4.807  -7.304   6.095  1.00 11.44           O
HETATM 4002  C9  FAD A 600       5.407 -10.537  10.052  1.00 10.57           C
HETATM 4003  N9  FAD A 600       2.140  -3.666  -1.028  1.00  9.47           N
HETATM 4004  O9  FAD A 600       4.842  -0.194  -2.772  1.00  9.57           O
HETATM 4005  C10 FAD A 600       5.967  -9.827   8.866  1.00 11.34           C
HETATM 4006  O10 FAD A 600       7.070  -6.770   4.997  1.00  9.29           O
HETATM 4007  C11 FAD A 600       2.163  -1.843  -4.345  1.00 10.98           C
HETATM 4008  O11 FAD A 600       5.222 -11.947  10.005  1.00 10.84           O
HETATM 4009  C12 FAD A 600       6.156 -11.183  13.512  1.00 11.81           C
HETATM 4010  O12 FAD A 600       6.511 -10.700   7.885  1.00 10.97           O
HETATM 4011  C13 FAD A 600       6.930  -8.726   9.495  1.00 10.95           C
HETATM 4012  O13 FAD A 600       1.770  -1.701  -5.501  1.00 11.06           O
HETATM 4013  C14 FAD A 600       1.801  -2.898  -3.381  1.00  9.93           C
HETATM 4014  O14 FAD A 600       6.492  -8.768  10.885  1.00 10.91           O
HETATM 4015  C15 FAD A 600       5.206 -11.113  14.526  1.00 12.13           C
HETATM 4016  O15 FAD A 600       7.054  -7.352   7.488  1.00 11.00           O
HETATM 4017  C16 FAD A 600       6.830  -7.290   8.890  1.00 10.56           C
HETATM 4018  C17 FAD A 600       0.613  -4.705  -2.640  1.00  9.47           C
HETATM 4019  C18 FAD A 600      -0.274  -5.686  -3.090  1.00  9.79           C
HETATM 4020  C19 FAD A 600       5.472 -11.852  15.729  1.00 12.69           C
HETATM 4021  C20 FAD A 600      -0.543  -6.765  -2.209  1.00  8.61           C
HETATM 4022  C21 FAD A 600      -1.620  -7.705  -2.669  1.00  8.72           C
HETATM 4023  C22 FAD A 600       0.141  -6.813  -0.964  1.00  9.27           C
HETATM 4024  C23 FAD A 600       4.504  -9.912  12.923  1.00 12.09           C
HETATM 4025  C24 FAD A 600      -0.113  -7.990   0.032  1.00  9.33           C
HETATM 4026  C25 FAD A 600       0.934  -5.768  -0.515  1.00  8.94           C
HETATM 4027  C26 FAD A 600       1.221  -4.713  -1.349  1.00  8.91           C
HETATM 4028  C27 FAD A 600       2.617  -2.750  -2.037  1.00 10.01           C
CONECT 3153 4025
CONECT 3976 3980
CONECT 3976 3980
CONECT 3976 3983 3986 3989
CONECT 3977 3986
CONECT 3977 4001
CONECT 3977 4001
CONECT 3977 4006 4016
CONECT 3978 3981 3989
CONECT 3979 3996
CONECT 3979 4028
CONECT 3979 4028
CONECT 3980 3976
CONECT 3980 3976
CONECT 3981 3978 3984 3992
CONECT 3982 3999
CONECT 3982 3999
CONECT 3982 4020
CONECT 3983 3976
CONECT 3984 3981 3987 3995
CONECT 3985 3996 4007
CONECT 3986 3976 3977
CONECT 3987 3984 3990 3998
CONECT 3988 3999
CONECT 3988 4009
CONECT 3988 4009
CONECT 3989 3976 3978
CONECT 3990 3987 4003
CONECT 3991 4013
CONECT 3991 4013
CONECT 3991 4018
CONECT 3992 3981
CONECT 3993 4000 4002 4014
CONECT 3994 4020
CONECT 3995 3984
CONECT 3996 3979 3985
CONECT 3996 4004
CONECT 3996 4004
CONECT 3997 4015
CONECT 3997 4024
CONECT 3997 4024
CONECT 3998 3987
CONECT 3999 3982
CONECT 3999 3982
CONECT 3999 3988
CONECT 4000 3993 4009 4024
CONECT 4001 3977
CONECT 4001 3977
CONECT 4002 3993 4005 4008
CONECT 4003 3990 4027 4028
CONECT 4004 3996
CONECT 4004 3996
CONECT 4005 4002 4010 4011
CONECT 4006 3977
CONECT 4007 3985
CONECT 4007 4012
CONECT 4007 4012
CONECT 4007 4013
CONECT 4008 4002
CONECT 4009 3988
CONECT 4009 3988
CONECT 4009 4000 4015
CONECT 4010 4005
CONECT 4011 4005 4014 4017
CONECT 4012 4007
CONECT 4012 4007
CONECT 4013 3991
CONECT 4013 3991
CONECT 4013 4007 4028
CONECT 4014 3993 4011
CONECT 4015 3997 4009
CONECT 4015 4020
CONECT 4015 4020
CONECT 4016 3977 4017
CONECT 4017 4011 4016
CONECT 4018 3991 4019
CONECT 4018 4027
CONECT 4018 4027
CONECT 4019 4018
CONECT 4019 4021
CONECT 4019 4021
CONECT 4020 3982 3994
CONECT 4020 4015
CONECT 4020 4015
CONECT 4021 4019
CONECT 4021 4019
CONECT 4021 4022 4023
CONECT 4022 4021
CONECT 4023 4021 4025
CONECT 4023 4026
CONECT 4023 4026
CONECT 4024 3997
CONECT 4024 3997
CONECT 4024 4000
CONECT 4025 3153 4023
CONECT 4026 4023
CONECT 4026 4023
CONECT 4026 4027
CONECT 4027 4003
CONECT 4027 4018
CONECT 4027 4018
CONECT 4027 4026
CONECT 4028 3979
CONECT 4028 3979
CONECT 4028 4003 4013
END
