# Supplementary material for: Superiority of the Triple-Acting 5-HT6R/5-HT3R Antagonist and MAO-B Reversible Inhibitor PZ-1922 over 5-HT6R Antagonist Intepirdine in Alleviation of Cognitive Deficits in Rats
Source: J Med Chem. 2023 Oct 5;66(21):14928–47. doi: 10.1021/acs.jmedchem.3c01482 (PMC10641814; doi:10.1021/acs.jmedchem.3c01482)
Supplement: Supplementary file 7 — jm3c01482_si_005.pdb [file jm3c01482_si_005.pdb]

ATOM      1  N   SER R  26     -40.934  17.243  -0.070  1.00 93.70           N
ATOM      2  CA  SER R  26     -39.895  18.255  -0.228  1.00 93.70           C
ATOM      3  C   SER R  26     -38.807  18.037   0.809  1.00 93.70           C
ATOM      4  O   SER R  26     -37.866  18.831   0.732  1.00 93.70           O
ATOM      5  CB  SER R  26     -40.262  19.773  -0.291  1.00 93.70           C
ATOM      6  OG  SER R  26     -40.963  20.283   0.873  1.00  0.00           O
ATOM      7  N   GLY R  27     -38.738  17.014   1.724  1.00 94.69           N
ATOM      8  CA  GLY R  27     -37.692  16.643   2.676  1.00 94.69           C
ATOM      9  C   GLY R  27     -36.389  16.114   2.026  1.00 94.69           C
ATOM     10  O   GLY R  27     -35.326  16.081   2.631  1.00 94.69           O
ATOM     11  N   TRP R  28     -36.433  15.752   0.761  1.00 95.99           N
ATOM     12  CA  TRP R  28     -35.351  15.180  -0.028  1.00 95.99           C
ATOM     13  C   TRP R  28     -34.313  16.091  -0.581  1.00 95.99           C
ATOM     14  O   TRP R  28     -33.189  15.652  -0.904  1.00 95.99           O
ATOM     15  CB  TRP R  28     -35.962  14.192  -1.018  1.00 95.99           C
ATOM     16  CG  TRP R  28     -36.998  14.854  -1.853  1.00 95.99           C
ATOM     17  CD1 TRP R  28     -38.325  14.893  -1.506  1.00 95.99           C
ATOM     18  CD2 TRP R  28     -36.853  15.622  -3.124  1.00 95.99           C
ATOM     19  CE2 TRP R  28     -38.175  16.040  -3.524  1.00 95.99           C
ATOM     20  CE3 TRP R  28     -35.785  15.925  -3.988  1.00 95.99           C
ATOM     21  NE1 TRP R  28     -39.013  15.530  -2.466  1.00 95.99           N
ATOM     22  CZ2 TRP R  28     -38.394  16.848  -4.622  1.00 95.99           C
ATOM     23  CZ3 TRP R  28     -36.028  16.779  -5.151  1.00 95.99           C
ATOM     24  CH2 TRP R  28     -37.316  17.273  -5.400  1.00 95.99           C
ATOM     25  N   VAL R  29     -34.779  17.370  -0.970  1.00 93.05           N
ATOM     26  CA  VAL R  29     -34.078  18.360  -1.786  1.00 93.05           C
ATOM     27  C   VAL R  29     -32.594  18.689  -1.409  1.00 93.05           C
ATOM     28  O   VAL R  29     -31.771  18.764  -2.291  1.00 93.05           O
ATOM     29  CB  VAL R  29     -34.863  19.657  -1.813  1.00 93.05           C
ATOM     30  CG1 VAL R  29     -36.248  19.460  -2.465  1.00 93.05           C
ATOM     31  CG2 VAL R  29     -34.977  20.319  -0.460  1.00 93.05           C
ATOM     32  N   ALA R  30     -32.231  18.767  -0.094  1.00 92.16           N
ATOM     33  CA  ALA R  30     -30.873  19.113   0.392  1.00 92.16           C
ATOM     34  C   ALA R  30     -29.890  17.975   0.183  1.00 92.16           C
ATOM     35  O   ALA R  30     -28.753  18.225  -0.268  1.00 92.16           O
ATOM     36  CB  ALA R  30     -30.936  19.433   1.940  1.00 92.16           C
ATOM     37  N   ALA R  31     -30.383  16.684   0.233  1.00 91.45           N
ATOM     38  CA  ALA R  31     -29.552  15.597  -0.198  1.00 91.45           C
ATOM     39  C   ALA R  31     -29.314  15.487  -1.688  1.00 91.45           C
ATOM     40  O   ALA R  31     -28.354  14.846  -2.055  1.00 91.45           O
ATOM     41  CB  ALA R  31     -30.198  14.266   0.289  1.00 91.45           C
ATOM     42  N   ALA R  32     -30.213  16.123  -2.483  1.00 89.34           N
ATOM     43  CA  ALA R  32     -30.026  16.215  -3.901  1.00 89.34           C
ATOM     44  C   ALA R  32     -29.076  17.367  -4.221  1.00 89.34           C
ATOM     45  O   ALA R  32     -28.213  17.189  -5.040  1.00 89.34           O
ATOM     46  CB  ALA R  32     -31.394  16.484  -4.634  1.00 89.34           C
ATOM     47  N   LEU R  33     -29.226  18.545  -3.552  1.00 85.46           N
ATOM     48  CA  LEU R  33     -28.336  19.676  -3.612  1.00 85.46           C
ATOM     49  C   LEU R  33     -26.891  19.392  -3.136  1.00 85.46           C
ATOM     50  O   LEU R  33     -26.009  19.939  -3.691  1.00 85.46           O
ATOM     51  CB  LEU R  33     -28.955  20.942  -3.028  1.00 85.46           C
ATOM     52  CG  LEU R  33     -30.201  21.570  -3.653  1.00 85.46           C
ATOM     53  CD1 LEU R  33     -30.612  22.743  -2.767  1.00 85.46           C
ATOM     54  CD2 LEU R  33     -29.854  22.029  -5.078  1.00 85.46           C
ATOM     55  N   CYS R  34     -26.684  18.499  -2.142  1.00 85.32           N
ATOM     56  CA  CYS R  34     -25.399  17.901  -1.856  1.00 85.32           C
ATOM     57  C   CYS R  34     -24.605  17.152  -3.018  1.00 85.32           C
ATOM     58  O   CYS R  34     -23.462  17.629  -3.228  1.00 85.32           O
ATOM     59  CB  CYS R  34     -25.297  16.859  -0.660  1.00 85.32           C
ATOM     60  SG  CYS R  34     -25.894  17.511   0.917  1.00 85.32           S
ATOM     61  N   VAL R  35     -25.229  16.227  -3.687  1.00 85.95           N
ATOM     62  CA  VAL R  35     -24.651  15.588  -4.914  1.00 85.95           C
ATOM     63  C   VAL R  35     -24.401  16.664  -6.041  1.00 85.95           C
ATOM     64  O   VAL R  35     -23.345  16.584  -6.609  1.00 85.95           O
ATOM     65  CB  VAL R  35     -25.261  14.275  -5.436  1.00 85.95           C
ATOM     66  CG1 VAL R  35     -26.752  14.255  -5.691  1.00 85.95           C
ATOM     67  CG2 VAL R  35     -24.520  13.581  -6.620  1.00 85.95           C
ATOM     68  N   VAL R  36     -25.257  17.677  -6.236  1.00 82.90           N
ATOM     69  CA  VAL R  36     -25.041  18.740  -7.204  1.00 82.90           C
ATOM     70  C   VAL R  36     -23.784  19.516  -6.845  1.00 82.90           C
ATOM     71  O   VAL R  36     -23.057  19.828  -7.843  1.00 82.90           O
ATOM     72  CB  VAL R  36     -26.255  19.707  -7.424  1.00 82.90           C
ATOM     73  CG1 VAL R  36     -25.963  20.859  -8.386  1.00 82.90           C
ATOM     74  CG2 VAL R  36     -27.455  18.943  -8.051  1.00 82.90           C
ATOM     75  N   ILE R  37     -23.455  19.796  -5.566  1.00 81.36           N
ATOM     76  CA  ILE R  37     -22.204  20.443  -5.257  1.00 81.36           C
ATOM     77  C   ILE R  37     -21.066  19.465  -5.496  1.00 81.36           C
ATOM     78  O   ILE R  37     -20.102  19.897  -6.140  1.00 81.36           O
ATOM     79  CB  ILE R  37     -22.131  20.958  -3.701  1.00 81.36           C
ATOM     80  CG1 ILE R  37     -23.266  21.933  -3.163  1.00 81.36           C
ATOM     81  CG2 ILE R  37     -20.784  21.706  -3.570  1.00 81.36           C
ATOM     82  CD1 ILE R  37     -22.965  22.634  -1.814  1.00 81.36           C
ATOM     83  N   ALA R  38     -21.252  18.168  -5.353  1.00 83.65           N
ATOM     84  CA  ALA R  38     -20.252  17.163  -5.649  1.00 83.65           C
ATOM     85  C   ALA R  38     -20.041  16.874  -7.182  1.00 83.65           C
ATOM     86  O   ALA R  38     -18.849  16.596  -7.498  1.00 83.65           O
ATOM     87  CB  ALA R  38     -20.702  15.903  -4.931  1.00 83.65           C
ATOM     88  N   LEU R  39     -21.102  16.969  -7.996  1.00 81.29           N
ATOM     89  CA  LEU R  39     -20.941  16.830  -9.450  1.00 81.29           C
ATOM     90  C   LEU R  39     -20.269  18.058 -10.142  1.00 81.29           C
ATOM     91  O   LEU R  39     -19.408  17.873 -11.009  1.00 81.29           O
ATOM     92  CB  LEU R  39     -22.314  16.418 -10.072  1.00 81.29           C
ATOM     93  CG  LEU R  39     -22.201  15.994 -11.603  1.00 81.29           C
ATOM     94  CD1 LEU R  39     -21.032  14.868 -11.848  1.00 81.29           C
ATOM     95  CD2 LEU R  39     -23.507  15.453 -12.175  1.00 81.29           C
ATOM     96  N   THR R  40     -20.655  19.303  -9.774  1.00 78.63           N
ATOM     97  CA  THR R  40     -20.054  20.547 -10.214  1.00 78.63           C
ATOM     98  C   THR R  40     -18.501  20.689  -9.872  1.00 78.63           C
ATOM     99  O   THR R  40     -17.755  21.127 -10.774  1.00 78.63           O
ATOM    100  CB  THR R  40     -20.711  21.768  -9.621  1.00 78.63           C
ATOM    101  CG2 THR R  40     -20.362  23.184 -10.219  1.00 78.63           C
ATOM    102  OG1 THR R  40     -22.071  21.458  -9.887  1.00 78.63           O
ATOM    103  N   ALA R  41     -18.112  20.247  -8.652  1.00 78.16           N
ATOM    104  CA  ALA R  41     -16.740  20.054  -8.143  1.00 78.16           C
ATOM    105  C   ALA R  41     -16.065  19.087  -9.028  1.00 78.16           C
ATOM    106  O   ALA R  41     -14.982  19.436  -9.534  1.00 78.16           O
ATOM    107  CB  ALA R  41     -16.838  19.566  -6.662  1.00 78.16           C
ATOM    108  N   ALA R  42     -16.523  17.869  -9.182  1.00 79.36           N
ATOM    109  CA  ALA R  42     -15.945  16.670  -9.868  1.00 79.36           C
ATOM    110  C   ALA R  42     -15.752  16.980 -11.355  1.00 79.36           C
ATOM    111  O   ALA R  42     -14.636  16.736 -11.872  1.00 79.36           O
ATOM    112  CB  ALA R  42     -16.738  15.409  -9.680  1.00 79.36           C
ATOM    113  N   ALA R  43     -16.839  17.402 -11.974  1.00 76.11           N
ATOM    114  CA  ALA R  43     -16.855  17.442 -13.401  1.00 76.11           C
ATOM    115  C   ALA R  43     -15.851  18.337 -14.002  1.00 76.11           C
ATOM    116  O   ALA R  43     -15.029  17.888 -14.804  1.00 76.11           O
ATOM    117  CB  ALA R  43     -18.204  17.807 -13.955  1.00 76.11           C
ATOM    118  N   ASN R  44     -15.849  19.605 -13.564  1.00 76.18           N
ATOM    119  CA  ASN R  44     -14.918  20.640 -14.017  1.00 76.18           C
ATOM    120  C   ASN R  44     -13.456  20.171 -13.754  1.00 76.18           C
ATOM    121  O   ASN R  44     -12.594  20.357 -14.630  1.00 76.18           O
ATOM    122  CB  ASN R  44     -15.262  21.947 -13.303  1.00 76.18           C
ATOM    123  CG  ASN R  44     -16.558  22.624 -13.791  1.00 76.18           C
ATOM    124  ND2 ASN R  44     -17.516  22.735 -12.946  1.00 76.18           N
ATOM    125  OD1 ASN R  44     -16.632  23.041 -14.998  1.00 76.18           O
ATOM    126  N   SER R  45     -13.159  19.786 -12.486  1.00 76.72           N
ATOM    127  CA  SER R  45     -11.843  19.237 -12.101  1.00 76.72           C
ATOM    128  C   SER R  45     -11.349  18.033 -12.894  1.00 76.72           C
ATOM    129  O   SER R  45     -10.178  18.109 -13.306  1.00 76.72           O
ATOM    130  CB  SER R  45     -11.798  19.158 -10.599  1.00 76.72           C
ATOM    131  OG  SER R  45     -12.521  18.083  -9.950  1.00 76.72           O
ATOM    132  N   LEU R  46     -12.226  17.110 -13.213  1.00 76.38           N
ATOM    133  CA  LEU R  46     -11.941  16.036 -14.099  1.00 76.38           C
ATOM    134  C   LEU R  46     -11.701  16.486 -15.546  1.00 76.38           C
ATOM    135  O   LEU R  46     -10.759  15.963 -16.210  1.00 76.38           O
ATOM    136  CB  LEU R  46     -13.052  15.029 -13.968  1.00 76.38           C
ATOM    137  CG  LEU R  46     -13.006  13.846 -15.010  1.00 76.38           C
ATOM    138  CD1 LEU R  46     -11.788  12.960 -14.758  1.00 76.38           C
ATOM    139  CD2 LEU R  46     -14.249  12.909 -14.932  1.00 76.38           C
ATOM    140  N   LEU R  47     -12.480  17.484 -16.103  1.00 72.05           N
ATOM    141  CA  LEU R  47     -12.206  17.916 -17.468  1.00 72.05           C
ATOM    142  C   LEU R  47     -10.909  18.789 -17.615  1.00 72.05           C
ATOM    143  O   LEU R  47     -10.253  18.683 -18.648  1.00 72.05           O
ATOM    144  CB  LEU R  47     -13.459  18.633 -18.157  1.00 72.05           C
ATOM    145  CG  LEU R  47     -14.680  17.731 -18.412  1.00 72.05           C
ATOM    146  CD1 LEU R  47     -15.935  18.593 -18.644  1.00 72.05           C
ATOM    147  CD2 LEU R  47     -14.299  16.723 -19.558  1.00 72.05           C
ATOM    148  N   ILE R  48     -10.565  19.576 -16.602  1.00 71.97           N
ATOM    149  CA  ILE R  48      -9.254  20.313 -16.497  1.00 71.97           C
ATOM    150  C   ILE R  48      -8.057  19.394 -16.529  1.00 71.97           C
ATOM    151  O   ILE R  48      -7.213  19.590 -17.387  1.00 71.97           O
ATOM    152  CB  ILE R  48      -9.215  21.358 -15.349  1.00 71.97           C
ATOM    153  CG1 ILE R  48     -10.373  22.418 -15.498  1.00 71.97           C
ATOM    154  CG2 ILE R  48      -7.796  21.916 -15.133  1.00 71.97           C
ATOM    155  CD1 ILE R  48     -10.611  23.241 -14.241  1.00 71.97           C
ATOM    156  N   ALA R  49      -8.075  18.400 -15.591  1.00 73.15           N
ATOM    157  CA  ALA R  49      -7.069  17.353 -15.434  1.00 73.15           C
ATOM    158  C   ALA R  49      -6.844  16.636 -16.731  1.00 73.15           C
ATOM    159  O   ALA R  49      -5.714  16.429 -17.050  1.00 73.15           O
ATOM    160  CB  ALA R  49      -7.407  16.312 -14.307  1.00 73.15           C
ATOM    161  N   LEU R  50      -7.956  16.258 -17.345  1.00 71.23           N
ATOM    162  CA  LEU R  50      -8.072  15.447 -18.529  1.00 71.23           C
ATOM    163  C   LEU R  50      -7.498  16.221 -19.745  1.00 71.23           C
ATOM    164  O   LEU R  50      -6.615  15.683 -20.405  1.00 71.23           O
ATOM    165  CB  LEU R  50      -9.462  14.838 -18.687  1.00 71.23           C
ATOM    166  CG  LEU R  50      -9.686  13.822 -19.882  1.00 71.23           C
ATOM    167  CD1 LEU R  50      -8.822  12.489 -19.652  1.00 71.23           C
ATOM    168  CD2 LEU R  50     -11.204  13.555 -20.056  1.00 71.23           C
ATOM    169  N   ILE R  51      -7.937  17.457 -20.062  1.00 69.72           N
ATOM    170  CA  ILE R  51      -7.258  18.307 -21.023  1.00 69.72           C
ATOM    171  C   ILE R  51      -5.764  18.538 -20.734  1.00 69.72           C
ATOM    172  O   ILE R  51      -4.970  18.545 -21.660  1.00 69.72           O
ATOM    173  CB  ILE R  51      -7.868  19.767 -21.058  1.00 69.72           C
ATOM    174  CG1 ILE R  51      -9.325  19.640 -21.494  1.00 69.72           C
ATOM    175  CG2 ILE R  51      -7.162  20.782 -21.983  1.00 69.72           C
ATOM    176  CD1 ILE R  51     -10.094  20.956 -21.348  1.00 69.72           C
ATOM    177  N   CYS R  52      -5.360  18.554 -19.506  1.00 71.16           N
ATOM    178  CA  CYS R  52      -3.993  18.775 -18.983  1.00 71.16           C
ATOM    179  C   CYS R  52      -3.222  17.513 -18.942  1.00 71.16           C
ATOM    180  O   CYS R  52      -2.066  17.557 -18.568  1.00 71.16           O
ATOM    181  CB  CYS R  52      -3.873  19.517 -17.581  1.00 71.16           C
ATOM    182  SG  CYS R  52      -4.099  21.239 -17.993  1.00 71.16           S
ATOM    183  N   THR R  53      -3.680  16.379 -19.503  1.00 72.33           N
ATOM    184  CA  THR R  53      -2.948  15.173 -19.741  1.00 72.33           C
ATOM    185  C   THR R  53      -3.128  14.588 -21.164  1.00 72.33           C
ATOM    186  O   THR R  53      -2.151  14.015 -21.623  1.00 72.33           O
ATOM    187  CB  THR R  53      -3.085  14.212 -18.481  1.00 72.33           C
ATOM    188  CG2 THR R  53      -4.534  13.652 -18.318  1.00 72.33           C
ATOM    189  OG1 THR R  53      -2.249  13.051 -18.575  1.00 72.33           O
ATOM    190  N   GLN R  54      -4.298  14.639 -21.750  1.00 69.48           N
ATOM    191  CA  GLN R  54      -4.519  14.157 -23.075  1.00 69.48           C
ATOM    192  C   GLN R  54      -3.959  15.031 -24.213  1.00 69.48           C
ATOM    193  O   GLN R  54      -4.490  16.152 -24.278  1.00 69.48           O
ATOM    194  CB  GLN R  54      -6.042  13.981 -23.292  1.00 69.48           C
ATOM    195  CG  GLN R  54      -6.515  13.663 -24.740  1.00 69.48           C
ATOM    196  CD  GLN R  54      -6.343  12.216 -25.194  1.00 69.48           C
ATOM    197  NE2 GLN R  54      -7.005  11.817 -26.281  1.00 69.48           N
ATOM    198  OE1 GLN R  54      -5.797  11.431 -24.478  1.00 69.48           O
ATOM    199  N   PRO R  55      -2.956  14.503 -24.935  1.00 67.04           N
ATOM    200  CA  PRO R  55      -2.098  15.281 -25.894  1.00 67.04           C
ATOM    201  C   PRO R  55      -2.944  16.029 -26.914  1.00 67.04           C
ATOM    202  O   PRO R  55      -2.757  17.204 -27.170  1.00 67.04           O
ATOM    203  CB  PRO R  55      -1.155  14.246 -26.587  1.00 67.04           C
ATOM    204  CG  PRO R  55      -1.832  12.944 -26.361  1.00 67.04           C
ATOM    205  CD  PRO R  55      -2.598  13.120 -25.031  1.00 67.04           C
ATOM    206  N   ALA R  56      -3.943  15.331 -27.458  1.00 65.42           N
ATOM    207  CA  ALA R  56      -4.854  15.800 -28.490  1.00 65.42           C
ATOM    208  C   ALA R  56      -5.881  16.876 -27.989  1.00 65.42           C
ATOM    209  O   ALA R  56      -6.381  17.674 -28.781  1.00 65.42           O
ATOM    210  CB  ALA R  56      -5.533  14.660 -29.167  1.00 65.42           C
ATOM    211  N   LEU R  57      -6.080  17.054 -26.661  1.00 67.73           N
ATOM    212  CA  LEU R  57      -6.960  18.125 -26.130  1.00 67.73           C
ATOM    213  C   LEU R  57      -6.166  19.378 -25.760  1.00 67.73           C
ATOM    214  O   LEU R  57      -6.853  20.388 -25.516  1.00 67.73           O
ATOM    215  CB  LEU R  57      -7.811  17.509 -24.939  1.00 67.73           C
ATOM    216  CG  LEU R  57      -8.846  16.458 -25.182  1.00 67.73           C
ATOM    217  CD1 LEU R  57      -9.263  15.873 -23.816  1.00 67.73           C
ATOM    218  CD2 LEU R  57     -10.118  17.051 -25.931  1.00 67.73           C
ATOM    219  N   ARG R  58      -4.835  19.396 -25.651  1.00 67.29           N
ATOM    220  CA  ARG R  58      -4.039  20.614 -25.306  1.00 67.29           C
ATOM    221  C   ARG R  58      -4.057  21.686 -26.380  1.00 67.29           C
ATOM    222  O   ARG R  58      -2.963  21.945 -26.836  1.00 67.29           O
ATOM    223  CB  ARG R  58      -2.558  20.238 -24.965  1.00 67.29           C
ATOM    224  CG  ARG R  58      -2.371  19.414 -23.705  1.00 67.29           C
ATOM    225  CD  ARG R  58      -0.830  18.957 -23.563  1.00 67.29           C
ATOM    226  NE  ARG R  58       0.095  20.040 -23.297  1.00 67.29           N
ATOM    227  CZ  ARG R  58       1.429  20.108 -23.135  1.00 67.29           C
ATOM    228  NH1 ARG R  58       2.082  21.266 -22.951  1.00 67.29           N
ATOM    229  NH2 ARG R  58       2.211  19.064 -23.066  1.00 67.29           N
ATOM    230  N   ASN R  59      -5.210  22.315 -26.602  1.00 64.67           N
ATOM    231  CA  ASN R  59      -5.417  23.266 -27.735  1.00 64.67           C
ATOM    232  C   ASN R  59      -5.923  24.600 -27.033  1.00 64.67           C
ATOM    233  O   ASN R  59      -6.509  24.494 -25.935  1.00 64.67           O
ATOM    234  CB  ASN R  59      -6.356  22.726 -28.823  1.00 64.67           C
ATOM    235  CG  ASN R  59      -5.605  21.673 -29.586  1.00 64.67           C
ATOM    236  ND2 ASN R  59      -5.982  20.363 -29.437  1.00 64.67           N
ATOM    237  OD1 ASN R  59      -4.658  21.913 -30.317  1.00 64.67           O
ATOM    238  N   THR R  60      -5.548  25.743 -27.695  1.00 60.56           N
ATOM    239  CA  THR R  60      -5.834  27.022 -27.124  1.00 60.56           C
ATOM    240  C   THR R  60      -7.373  27.317 -26.884  1.00 60.56           C
ATOM    241  O   THR R  60      -7.645  27.861 -25.850  1.00 60.56           O
ATOM    242  CB  THR R  60      -5.184  28.289 -27.907  1.00 60.56           C
ATOM    243  CG2 THR R  60      -5.099  29.542 -27.140  1.00 60.56           C
ATOM    244  OG1 THR R  60      -3.844  28.106 -28.253  1.00 60.56           O
ATOM    245  N   SER R  61      -8.267  26.790 -27.728  1.00 57.86           N
ATOM    246  CA  SER R  61      -9.681  26.757 -27.578  1.00 57.86           C
ATOM    247  C   SER R  61     -10.209  25.975 -26.384  1.00 57.86           C
ATOM    248  O   SER R  61     -11.070  26.489 -25.651  1.00 57.86           O
ATOM    249  CB  SER R  61     -10.088  26.174 -28.990  1.00 57.86           C
ATOM    250  OG  SER R  61      -9.319  25.045 -29.224  1.00 57.86           O
ATOM    251  N   ASN R  62      -9.568  24.863 -26.159  1.00 61.89           N
ATOM    252  CA  ASN R  62      -9.775  24.052 -25.029  1.00 61.89           C
ATOM    253  C   ASN R  62      -9.171  24.641 -23.778  1.00 61.89           C
ATOM    254  O   ASN R  62      -9.781  24.528 -22.742  1.00 61.89           O
ATOM    255  CB  ASN R  62      -9.446  22.549 -25.157  1.00 61.89           C
ATOM    256  CG  ASN R  62      -9.974  21.840 -26.437  1.00 61.89           C
ATOM    257  ND2 ASN R  62      -9.186  20.971 -26.984  1.00 61.89           N
ATOM    258  OD1 ASN R  62     -11.100  22.049 -26.840  1.00 61.89           O
ATOM    259  N   PHE R  63      -8.024  25.339 -23.899  1.00 61.23           N
ATOM    260  CA  PHE R  63      -7.597  26.210 -22.775  1.00 61.23           C
ATOM    261  C   PHE R  63      -8.562  27.420 -22.427  1.00 61.23           C
ATOM    262  O   PHE R  63      -8.486  27.999 -21.314  1.00 61.23           O
ATOM    263  CB  PHE R  63      -6.102  26.475 -22.824  1.00 61.23           C
ATOM    264  CG  PHE R  63      -5.182  25.410 -22.166  1.00 61.23           C
ATOM    265  CD1 PHE R  63      -4.748  25.472 -20.800  1.00 61.23           C
ATOM    266  CD2 PHE R  63      -4.850  24.218 -22.834  1.00 61.23           C
ATOM    267  CE1 PHE R  63      -4.028  24.478 -20.172  1.00 61.23           C
ATOM    268  CE2 PHE R  63      -4.105  23.217 -22.228  1.00 61.23           C
ATOM    269  CZ  PHE R  63      -3.638  23.382 -20.927  1.00 61.23           C
ATOM    270  N   PHE R  64      -9.557  27.860 -23.257  1.00 53.82           N
ATOM    271  CA  PHE R  64     -10.644  28.802 -22.881  1.00 53.82           C
ATOM    272  C   PHE R  64     -11.713  28.071 -22.062  1.00 53.82           C
ATOM    273  O   PHE R  64     -12.220  28.575 -21.041  1.00 53.82           O
ATOM    274  CB  PHE R  64     -11.226  29.534 -24.082  1.00 53.82           C
ATOM    275  CG  PHE R  64     -10.274  30.382 -24.860  1.00 53.82           C
ATOM    276  CD1 PHE R  64     -10.486  30.694 -26.267  1.00 53.82           C
ATOM    277  CD2 PHE R  64      -9.239  31.082 -24.194  1.00 53.82           C
ATOM    278  CE1 PHE R  64      -9.662  31.508 -26.928  1.00 53.82           C
ATOM    279  CE2 PHE R  64      -8.369  31.867 -24.940  1.00 53.82           C
ATOM    280  CZ  PHE R  64      -8.629  32.101 -26.256  1.00 53.82           C
ATOM    281  N   LEU R  65     -11.975  26.791 -22.445  1.00 57.53           N
ATOM    282  CA  LEU R  65     -12.777  25.915 -21.649  1.00 57.53           C
ATOM    283  C   LEU R  65     -12.114  25.536 -20.294  1.00 57.53           C
ATOM    284  O   LEU R  65     -12.887  25.512 -19.311  1.00 57.53           O
ATOM    285  CB  LEU R  65     -13.215  24.583 -22.303  1.00 57.53           C
ATOM    286  CG  LEU R  65     -13.734  24.682 -23.829  1.00 57.53           C
ATOM    287  CD1 LEU R  65     -14.116  23.391 -24.503  1.00 57.53           C
ATOM    288  CD2 LEU R  65     -14.996  25.596 -23.890  1.00 57.53           C
ATOM    289  N   VAL R  66     -10.760  25.342 -20.185  1.00 64.35           N
ATOM    290  CA  VAL R  66     -10.062  25.352 -18.896  1.00 64.35           C
ATOM    291  C   VAL R  66     -10.238  26.582 -18.083  1.00 64.35           C
ATOM    292  O   VAL R  66     -10.294  26.476 -16.880  1.00 64.35           O
ATOM    293  CB  VAL R  66      -8.525  25.076 -18.968  1.00 64.35           C
ATOM    294  CG1 VAL R  66      -7.683  25.143 -17.687  1.00 64.35           C
ATOM    295  CG2 VAL R  66      -8.233  23.749 -19.724  1.00 64.35           C
ATOM    296  N   SER R  67     -10.365  27.751 -18.721  1.00 60.40           N
ATOM    297  CA  SER R  67     -10.640  29.020 -18.053  1.00 60.40           C
ATOM    298  C   SER R  67     -12.126  29.061 -17.543  1.00 60.40           C
ATOM    299  O   SER R  67     -12.422  29.542 -16.411  1.00 60.40           O
ATOM    300  CB  SER R  67     -10.257  30.188 -19.018  1.00 60.40           C
ATOM    301  OG  SER R  67     -10.043  31.410 -18.389  1.00 60.40           O
ATOM    302  N   LEU R  68     -13.078  28.517 -18.339  1.00 57.58           N
ATOM    303  CA  LEU R  68     -14.491  28.329 -17.924  1.00 57.58           C
ATOM    304  C   LEU R  68     -14.715  27.448 -16.691  1.00 57.58           C
ATOM    305  O   LEU R  68     -15.201  27.881 -15.707  1.00 57.58           O
ATOM    306  CB  LEU R  68     -15.288  27.873 -19.145  1.00 57.58           C
ATOM    307  CG  LEU R  68     -16.761  27.565 -18.994  1.00 57.58           C
ATOM    308  CD1 LEU R  68     -17.568  28.816 -18.608  1.00 57.58           C
ATOM    309  CD2 LEU R  68     -17.278  27.088 -20.353  1.00 57.58           C
ATOM    310  N   PHE R  69     -14.324  26.211 -16.906  1.00 65.99           N
ATOM    311  CA  PHE R  69     -14.332  25.207 -15.825  1.00 65.99           C
ATOM    312  C   PHE R  69     -13.512  25.687 -14.658  1.00 65.99           C
ATOM    313  O   PHE R  69     -13.717  25.119 -13.559  1.00 65.99           O
ATOM    314  CB  PHE R  69     -13.714  23.782 -16.233  1.00 65.99           C
ATOM    315  CG  PHE R  69     -14.220  23.202 -17.490  1.00 65.99           C
ATOM    316  CD1 PHE R  69     -15.468  23.480 -18.020  1.00 65.99           C
ATOM    317  CD2 PHE R  69     -13.357  22.276 -18.166  1.00 65.99           C
ATOM    318  CE1 PHE R  69     -15.852  22.942 -19.252  1.00 65.99           C
ATOM    319  CE2 PHE R  69     -13.763  21.676 -19.363  1.00 65.99           C
ATOM    320  CZ  PHE R  69     -14.980  22.023 -19.911  1.00 65.99           C
ATOM    321  N   THR R  70     -12.586  26.689 -14.741  1.00 68.83           N
ATOM    322  CA  THR R  70     -11.945  27.252 -13.511  1.00 68.83           C
ATOM    323  C   THR R  70     -13.005  28.142 -12.886  1.00 68.83           C
ATOM    324  O   THR R  70     -13.251  28.047 -11.704  1.00 68.83           O
ATOM    325  CB  THR R  70     -10.699  28.033 -13.775  1.00 68.83           C
ATOM    326  CG2 THR R  70      -9.999  28.677 -12.576  1.00 68.83           C
ATOM    327  OG1 THR R  70      -9.747  27.148 -14.340  1.00 68.83           O
ATOM    328  N   SER R  71     -13.582  29.069 -13.727  1.00 66.87           N
ATOM    329  CA  SER R  71     -14.671  29.947 -13.287  1.00 66.87           C
ATOM    330  C   SER R  71     -15.818  29.159 -12.630  1.00 66.87           C
ATOM    331  O   SER R  71     -16.330  29.614 -11.609  1.00 66.87           O
ATOM    332  CB  SER R  71     -15.217  30.844 -14.442  1.00 66.87           C
ATOM    333  OG  SER R  71     -14.172  31.690 -14.742  1.00 66.87           O
ATOM    334  N   ASP R  72     -16.094  27.980 -13.105  1.00 70.61           N
ATOM    335  CA  ASP R  72     -17.260  27.182 -12.623  1.00 70.61           C
ATOM    336  C   ASP R  72     -17.030  26.279 -11.450  1.00 70.61           C
ATOM    337  O   ASP R  72     -17.788  26.293 -10.510  1.00 70.61           O
ATOM    338  CB  ASP R  72     -17.948  26.354 -13.765  1.00 70.61           C
ATOM    339  CG  ASP R  72     -18.540  27.133 -14.938  1.00 70.61           C
ATOM    340  OD1 ASP R  72     -18.753  26.565 -16.031  1.00 70.61           O
ATOM    341  OD2 ASP R  72     -19.151  28.175 -14.637  1.00 70.61           O
ATOM    342  N   LEU R  73     -15.846  25.655 -11.265  1.00 75.23           N
ATOM    343  CA  LEU R  73     -15.244  25.105 -10.048  1.00 75.23           C
ATOM    344  C   LEU R  73     -15.171  26.154  -8.914  1.00 75.23           C
ATOM    345  O   LEU R  73     -15.335  25.763  -7.766  1.00 75.23           O
ATOM    346  CB  LEU R  73     -13.787  24.709 -10.486  1.00 75.23           C
ATOM    347  CG  LEU R  73     -13.025  23.994  -9.359  1.00 75.23           C
ATOM    348  CD1 LEU R  73     -13.735  22.657  -9.073  1.00 75.23           C
ATOM    349  CD2 LEU R  73     -11.578  23.825  -9.779  1.00 75.23           C
ATOM    350  N   MET R  74     -14.872  27.456  -9.248  1.00 71.56           N
ATOM    351  CA  MET R  74     -14.877  28.591  -8.339  1.00 71.56           C
ATOM    352  C   MET R  74     -16.339  28.918  -7.807  1.00 71.56           C
ATOM    353  O   MET R  74     -16.483  29.205  -6.622  1.00 71.56           O
ATOM    354  CB  MET R  74     -14.120  29.816  -8.967  1.00 71.56           C
ATOM    355  CG  MET R  74     -13.935  31.016  -8.051  1.00 71.56           C
ATOM    356  SD  MET R  74     -13.683  32.601  -8.860  1.00 71.56           S
ATOM    357  CE  MET R  74     -11.961  32.485  -9.400  1.00 71.56           C
ATOM    358  N   VAL R  75     -17.377  28.652  -8.589  1.00 73.01           N
ATOM    359  CA  VAL R  75     -18.739  28.815  -8.162  1.00 73.01           C
ATOM    360  C   VAL R  75     -19.118  27.724  -7.179  1.00 73.01           C
ATOM    361  O   VAL R  75     -19.817  27.945  -6.250  1.00 73.01           O
ATOM    362  CB  VAL R  75     -19.692  28.774  -9.407  1.00 73.01           C
ATOM    363  CG1 VAL R  75     -21.229  28.635  -9.061  1.00 73.01           C
ATOM    364  CG2 VAL R  75     -19.431  29.998 -10.272  1.00 73.01           C
ATOM    365  N   GLY R  76     -18.561  26.447  -7.489  1.00 75.88           N
ATOM    366  CA  GLY R  76     -18.697  25.274  -6.590  1.00 75.88           C
ATOM    367  C   GLY R  76     -18.131  25.522  -5.215  1.00 75.88           C
ATOM    368  O   GLY R  76     -18.698  25.179  -4.181  1.00 75.88           O
ATOM    369  N   LEU R  77     -16.953  26.186  -5.242  1.00 76.26           N
ATOM    370  CA  LEU R  77     -16.223  26.617  -4.096  1.00 76.26           C
ATOM    371  C   LEU R  77     -16.868  27.789  -3.324  1.00 76.26           C
ATOM    372  O   LEU R  77     -17.144  27.659  -2.098  1.00 76.26           O
ATOM    373  CB  LEU R  77     -14.791  27.058  -4.498  1.00 76.26           C
ATOM    374  CG  LEU R  77     -13.678  25.988  -4.580  1.00 76.26           C
ATOM    375  CD1 LEU R  77     -12.374  26.489  -5.248  1.00 76.26           C
ATOM    376  CD2 LEU R  77     -13.319  25.481  -3.166  1.00 76.26           C
ATOM    377  N   VAL R  78     -17.073  28.940  -3.989  1.00 73.42           N
ATOM    378  CA  VAL R  78     -17.433  30.231  -3.350  1.00 73.42           C
ATOM    379  C   VAL R  78     -18.948  30.367  -3.103  1.00 73.42           C
ATOM    380  O   VAL R  78     -19.314  30.667  -1.981  1.00 73.42           O
ATOM    381  CB  VAL R  78     -16.840  31.438  -4.217  1.00 73.42           C
ATOM    382  CG1 VAL R  78     -17.463  32.795  -3.910  1.00 73.42           C
ATOM    383  CG2 VAL R  78     -15.313  31.645  -4.342  1.00 73.42           C
ATOM    384  N   VAL R  79     -19.709  30.107  -4.093  1.00 74.49           N
ATOM    385  CA  VAL R  79     -21.181  30.452  -4.331  1.00 74.49           C
ATOM    386  C   VAL R  79     -22.145  29.449  -3.651  1.00 74.49           C
ATOM    387  O   VAL R  79     -23.098  29.820  -2.961  1.00 74.49           O
ATOM    388  CB  VAL R  79     -21.497  30.547  -5.858  1.00 74.49           C
ATOM    389  CG1 VAL R  79     -23.029  30.804  -6.060  1.00 74.49           C
ATOM    390  CG2 VAL R  79     -20.713  31.586  -6.648  1.00 74.49           C
ATOM    391  N   MET R  80     -21.883  28.134  -3.877  1.00 77.34           N
ATOM    392  CA  MET R  80     -22.761  27.078  -3.378  1.00 77.34           C
ATOM    393  C   MET R  80     -22.824  26.855  -1.821  1.00 77.34           C
ATOM    394  O   MET R  80     -23.910  26.649  -1.305  1.00 77.34           O
ATOM    395  CB  MET R  80     -22.591  25.727  -4.138  1.00 77.34           C
ATOM    396  CG  MET R  80     -22.853  25.792  -5.675  1.00 77.34           C
ATOM    397  SD  MET R  80     -23.402  24.175  -6.387  1.00 77.34           S
ATOM    398  CE  MET R  80     -23.499  24.687  -8.183  1.00 77.34           C
ATOM    399  N   PRO R  81     -21.663  26.940  -1.065  1.00 78.98           N
ATOM    400  CA  PRO R  81     -21.665  26.800   0.428  1.00 78.98           C
ATOM    401  C   PRO R  81     -22.436  27.781   1.371  1.00 78.98           C
ATOM    402  O   PRO R  81     -23.190  27.281   2.253  1.00 78.98           O
ATOM    403  CB  PRO R  81     -20.201  26.524   0.797  1.00 78.98           C
ATOM    404  CG  PRO R  81     -19.482  26.268  -0.557  1.00 78.98           C
ATOM    405  CD  PRO R  81     -20.262  27.060  -1.579  1.00 78.98           C
ATOM    406  N   PRO R  82     -22.505  29.136   1.111  1.00 79.71           N
ATOM    407  CA  PRO R  82     -23.573  29.982   1.702  1.00 79.71           C
ATOM    408  C   PRO R  82     -25.015  29.747   1.196  1.00 79.71           C
ATOM    409  O   PRO R  82     -25.880  29.885   2.041  1.00 79.71           O
ATOM    410  CB  PRO R  82     -23.074  31.402   1.336  1.00 79.71           C
ATOM    411  CG  PRO R  82     -22.245  31.227   0.107  1.00 79.71           C
ATOM    412  CD  PRO R  82     -21.549  29.923   0.425  1.00 79.71           C
ATOM    413  N   ALA R  83     -25.222  29.282  -0.019  1.00 79.39           N
ATOM    414  CA  ALA R  83     -26.513  28.810  -0.596  1.00 79.39           C
ATOM    415  C   ALA R  83     -26.943  27.550   0.200  1.00 79.39           C
ATOM    416  O   ALA R  83     -28.095  27.553   0.673  1.00 79.39           O
ATOM    417  CB  ALA R  83     -26.472  28.598  -2.101  1.00 79.39           C
ATOM    418  N   MET R  84     -26.122  26.473   0.417  1.00 83.95           N
ATOM    419  CA  MET R  84     -26.355  25.262   1.238  1.00 83.95           C
ATOM    420  C   MET R  84     -26.634  25.568   2.703  1.00 83.95           C
ATOM    421  O   MET R  84     -27.516  24.936   3.298  1.00 83.95           O
ATOM    422  CB  MET R  84     -25.216  24.290   0.944  1.00 83.95           C
ATOM    423  CG  MET R  84     -25.172  22.935   1.710  1.00 83.95           C
ATOM    424  SD  MET R  84     -26.704  21.941   1.585  1.00 83.95           S
ATOM    425  CE  MET R  84     -26.514  21.297  -0.126  1.00 83.95           C
ATOM    426  N   LEU R  85     -25.930  26.536   3.259  1.00 85.97           N
ATOM    427  CA  LEU R  85     -26.295  27.027   4.587  1.00 85.97           C
ATOM    428  C   LEU R  85     -27.738  27.622   4.645  1.00 85.97           C
ATOM    429  O   LEU R  85     -28.385  27.348   5.653  1.00 85.97           O
ATOM    430  CB  LEU R  85     -25.192  28.016   5.223  1.00 85.97           C
ATOM    431  CG  LEU R  85     -25.271  28.395   6.686  1.00 85.97           C
ATOM    432  CD1 LEU R  85     -24.815  27.208   7.575  1.00 85.97           C
ATOM    433  CD2 LEU R  85     -24.374  29.674   6.852  1.00 85.97           C
ATOM    434  N   ASN R  86     -28.137  28.398   3.580  1.00 87.53           N
ATOM    435  CA  ASN R  86     -29.559  28.873   3.329  1.00 87.53           C
ATOM    436  C   ASN R  86     -30.508  27.662   3.064  1.00 87.53           C
ATOM    437  O   ASN R  86     -31.653  27.841   3.431  1.00 87.53           O
ATOM    438  CB  ASN R  86     -29.641  29.936   2.205  1.00 87.53           C
ATOM    439  CG  ASN R  86     -29.312  31.378   2.737  1.00 87.53           C
ATOM    440  ND2 ASN R  86     -27.977  31.659   2.837  1.00 87.53           N
ATOM    441  OD1 ASN R  86     -30.135  32.338   2.844  1.00 87.53           O
ATOM    442  N   ALA R  87     -30.080  26.670   2.290  1.00 86.86           N
ATOM    443  CA  ALA R  87     -30.975  25.491   2.019  1.00 86.86           C
ATOM    444  C   ALA R  87     -31.310  24.647   3.274  1.00 86.86           C
ATOM    445  O   ALA R  87     -32.453  24.203   3.442  1.00 86.86           O
ATOM    446  CB  ALA R  87     -30.273  24.558   0.945  1.00 86.86           C
ATOM    447  N   LEU R  88     -30.279  24.516   4.111  1.00 89.27           N
ATOM    448  CA  LEU R  88     -30.395  23.874   5.455  1.00 89.27           C
ATOM    449  C   LEU R  88     -31.215  24.765   6.393  1.00 89.27           C
ATOM    450  O   LEU R  88     -32.316  24.490   6.877  1.00 89.27           O
ATOM    451  CB  LEU R  88     -29.036  23.387   5.899  1.00 89.27           C
ATOM    452  CG  LEU R  88     -28.271  22.295   5.040  1.00 89.27           C
ATOM    453  CD1 LEU R  88     -26.799  22.101   5.515  1.00 89.27           C
ATOM    454  CD2 LEU R  88     -29.004  20.919   4.760  1.00 89.27           C
ATOM    455  N   TYR R  89     -30.631  25.895   6.770  1.00 90.32           N
ATOM    456  CA  TYR R  89     -31.055  26.696   7.898  1.00 90.32           C
ATOM    457  C   TYR R  89     -32.164  27.680   7.508  1.00 90.32           C
ATOM    458  O   TYR R  89     -32.830  28.108   8.471  1.00 90.32           O
ATOM    459  CB  TYR R  89     -29.936  27.443   8.616  1.00 90.32           C
ATOM    460  CG  TYR R  89     -28.963  26.404   9.242  1.00 90.32           C
ATOM    461  CD1 TYR R  89     -29.165  26.073  10.556  1.00 90.32           C
ATOM    462  CD2 TYR R  89     -27.896  25.800   8.474  1.00 90.32           C
ATOM    463  CE1 TYR R  89     -28.307  25.071  11.115  1.00 90.32           C
ATOM    464  CE2 TYR R  89     -27.073  24.823   9.023  1.00 90.32           C
ATOM    465  CZ  TYR R  89     -27.257  24.455  10.350  1.00 90.32           C
ATOM    466  OH  TYR R  89     -26.530  23.439  10.866  1.00 90.32           O
ATOM    467  N   GLY R  90     -32.451  27.941   6.219  1.00 91.64           N
ATOM    468  CA  GLY R  90     -33.530  28.811   5.619  1.00 91.64           C
ATOM    469  C   GLY R  90     -33.257  30.261   5.832  1.00 91.64           C
ATOM    470  O   GLY R  90     -34.170  30.992   5.553  1.00 91.64           O
ATOM    471  N   ARG R  91     -32.081  30.582   6.404  1.00 94.55           N
ATOM    472  CA  ARG R  91     -31.507  31.861   6.716  1.00 94.55           C
ATOM    473  C   ARG R  91     -30.004  31.747   6.578  1.00 94.55           C
ATOM    474  O   ARG R  91     -29.445  30.769   7.069  1.00 94.55           O
ATOM    475  CB  ARG R  91     -31.914  32.164   8.173  1.00 94.55           C
ATOM    476  CG  ARG R  91     -33.355  32.551   8.475  1.00 94.55           C
ATOM    477  CD  ARG R  91     -33.570  32.979   9.924  1.00 94.55           C
ATOM    478  NE  ARG R  91     -33.251  31.934  10.942  1.00 94.55           N
ATOM    479  CZ  ARG R  91     -32.218  31.934  11.734  1.00 94.55           C
ATOM    480  NH1 ARG R  91     -32.101  30.987  12.602  1.00 94.55           N
ATOM    481  NH2 ARG R  91     -31.268  32.900  11.806  1.00 94.55           N
ATOM    482  N   TRP R  92     -29.376  32.877   6.267  1.00 92.82           N
ATOM    483  CA  TRP R  92     -28.022  33.174   6.613  1.00 92.82           C
ATOM    484  C   TRP R  92     -27.882  33.184   8.170  1.00 92.82           C
ATOM    485  O   TRP R  92     -28.253  34.187   8.778  1.00 92.82           O
ATOM    486  CB  TRP R  92     -27.601  34.431   5.962  1.00 92.82           C
ATOM    487  CG  TRP R  92     -26.228  34.877   6.124  1.00 92.82           C
ATOM    488  CD1 TRP R  92     -25.816  35.956   6.801  1.00 92.82           C
ATOM    489  CD2 TRP R  92     -25.088  34.119   5.662  1.00 92.82           C
ATOM    490  CE2 TRP R  92     -23.908  34.958   6.014  1.00 92.82           C
ATOM    491  CE3 TRP R  92     -24.866  32.869   5.018  1.00 92.82           C
ATOM    492  NE1 TRP R  92     -24.396  36.021   6.749  1.00 92.82           N
ATOM    493  CZ2 TRP R  92     -22.589  34.617   5.694  1.00 92.82           C
ATOM    494  CZ3 TRP R  92     -23.478  32.586   4.678  1.00 92.82           C
ATOM    495  CH2 TRP R  92     -22.379  33.454   4.947  1.00 92.82           C
ATOM    496  N   VAL R  93     -27.485  32.068   8.791  1.00 92.88           N
ATOM    497  CA  VAL R  93     -27.251  32.049  10.255  1.00 92.88           C
ATOM    498  C   VAL R  93     -26.000  32.764  10.771  1.00 92.88           C
ATOM    499  O   VAL R  93     -25.595  32.412  11.923  1.00 92.88           O
ATOM    500  CB  VAL R  93     -27.178  30.528  10.731  1.00 92.88           C
ATOM    501  CG1 VAL R  93     -28.536  29.799  10.859  1.00 92.88           C
ATOM    502  CG2 VAL R  93     -26.030  29.706  10.114  1.00 92.88           C
ATOM    503  N   LEU R  94     -25.349  33.647   9.990  1.00 92.16           N
ATOM    504  CA  LEU R  94     -24.149  34.293  10.501  1.00 92.16           C
ATOM    505  C   LEU R  94     -24.480  35.806  10.481  1.00 92.16           C
ATOM    506  O   LEU R  94     -25.514  36.278  10.045  1.00 92.16           O
ATOM    507  CB  LEU R  94     -22.926  33.938   9.620  1.00 92.16           C
ATOM    508  CG  LEU R  94     -22.664  32.392   9.429  1.00 92.16           C
ATOM    509  CD1 LEU R  94     -21.541  32.204   8.295  1.00 92.16           C
ATOM    510  CD2 LEU R  94     -22.322  31.657  10.681  1.00 92.16           C
ATOM    511  N   ALA R  95     -23.634  36.550  11.128  1.00 92.50           N
ATOM    512  CA  ALA R  95     -23.626  38.036  11.191  1.00 92.50           C
ATOM    513  C   ALA R  95     -23.829  38.725   9.782  1.00 92.50           C
ATOM    514  O   ALA R  95     -23.407  38.215   8.756  1.00 92.50           O
ATOM    515  CB  ALA R  95     -22.311  38.524  11.788  1.00 92.50           C
ATOM    516  N   ARG R  96     -24.406  39.907   9.739  1.00 97.60           N
ATOM    517  CA  ARG R  96     -24.867  40.606   8.556  1.00 97.60           C
ATOM    518  C   ARG R  96     -23.727  41.385   7.811  1.00 97.60           C
ATOM    519  O   ARG R  96     -23.941  41.733   6.695  1.00 97.60           O
ATOM    520  CB  ARG R  96     -25.975  41.558   8.988  1.00 97.60           C
ATOM    521  CG  ARG R  96     -27.032  40.882   9.792  1.00 97.60           C
ATOM    522  CD  ARG R  96     -28.180  41.828  10.237  1.00 97.60           C
ATOM    523  NE  ARG R  96     -28.952  42.218   9.090  1.00 97.60           N
ATOM    524  CZ  ARG R  96     -30.030  41.670   8.582  1.00 97.60           C
ATOM    525  NH1 ARG R  96     -30.773  40.756   9.140  1.00 97.60           N
ATOM    526  NH2 ARG R  96     -30.431  42.197   7.397  1.00 97.60           N
ATOM    527  N   GLY R  97     -22.574  41.539   8.436  1.00 92.98           N
ATOM    528  CA  GLY R  97     -21.443  42.159   7.878  1.00 92.98           C
ATOM    529  C   GLY R  97     -20.660  41.209   6.969  1.00 92.98           C
ATOM    530  O   GLY R  97     -20.115  41.661   5.970  1.00 92.98           O
ATOM    531  N   LEU R  98     -20.865  39.934   7.202  1.00 91.39           N
ATOM    532  CA  LEU R  98     -20.504  38.871   6.299  1.00 91.39           C
ATOM    533  C   LEU R  98     -21.353  38.951   4.986  1.00 91.39           C
ATOM    534  O   LEU R  98     -20.890  38.411   4.018  1.00 91.39           O
ATOM    535  CB  LEU R  98     -20.730  37.496   6.937  1.00 91.39           C
ATOM    536  CG  LEU R  98     -19.984  37.354   8.327  1.00 91.39           C
ATOM    537  CD1 LEU R  98     -20.032  35.893   8.785  1.00 91.39           C
ATOM    538  CD2 LEU R  98     -18.594  37.846   8.288  1.00 91.39           C
ATOM    539  N   CYS R  99     -22.569  39.568   4.993  1.00 91.44           N
ATOM    540  CA  CYS R  99     -23.383  39.877   3.797  1.00 91.44           C
ATOM    541  C   CYS R  99     -22.713  40.873   2.879  1.00 91.44           C
ATOM    542  O   CYS R  99     -22.871  40.840   1.682  1.00 91.44           O
ATOM    543  CB  CYS R  99     -24.847  40.241   4.097  1.00 91.44           C
ATOM    544  SG  CYS R  99     -25.781  38.995   5.026  1.00 91.44           S
ATOM    545  N   LEU R 100     -21.800  41.786   3.342  1.00 86.63           N
ATOM    546  CA  LEU R 100     -21.065  42.710   2.541  1.00 86.63           C
ATOM    547  C   LEU R 100     -20.152  41.935   1.529  1.00 86.63           C
ATOM    548  O   LEU R 100     -20.213  42.275   0.387  1.00 86.63           O
ATOM    549  CB  LEU R 100     -20.287  43.731   3.368  1.00 86.63           C
ATOM    550  CG  LEU R 100     -21.061  44.584   4.348  1.00 86.63           C
ATOM    551  CD1 LEU R 100     -20.122  45.365   5.387  1.00 86.63           C
ATOM    552  CD2 LEU R 100     -22.073  45.569   3.699  1.00 86.63           C
ATOM    553  N   LEU R 101     -19.529  40.893   2.084  1.00 84.73           N
ATOM    554  CA  LEU R 101     -18.736  39.852   1.311  1.00 84.73           C
ATOM    555  C   LEU R 101     -19.640  39.095   0.355  1.00 84.73           C
ATOM    556  O   LEU R 101     -19.507  39.190  -0.857  1.00 84.73           O
ATOM    557  CB  LEU R 101     -18.007  38.900   2.304  1.00 84.73           C
ATOM    558  CG  LEU R 101     -17.183  39.458   3.437  1.00 84.73           C
ATOM    559  CD1 LEU R 101     -16.828  38.289   4.456  1.00 84.73           C
ATOM    560  CD2 LEU R 101     -15.921  40.214   3.100  1.00 84.73           C
ATOM    561  N   TRP R 102     -20.728  38.583   0.955  1.00 79.13           N
ATOM    562  CA  TRP R 102     -21.590  37.629   0.179  1.00 79.13           C
ATOM    563  C   TRP R 102     -22.243  38.196  -1.134  1.00 79.13           C
ATOM    564  O   TRP R 102     -22.225  37.606  -2.181  1.00 79.13           O
ATOM    565  CB  TRP R 102     -22.603  36.920   1.109  1.00 79.13           C
ATOM    566  CG  TRP R 102     -23.644  35.982   0.615  1.00 79.13           C
ATOM    567  CD1 TRP R 102     -23.574  35.102  -0.435  1.00 79.13           C
ATOM    568  CD2 TRP R 102     -24.959  35.633   1.242  1.00 79.13           C
ATOM    569  CE2 TRP R 102     -25.625  34.640   0.458  1.00 79.13           C
ATOM    570  CE3 TRP R 102     -25.653  36.148   2.388  1.00 79.13           C
ATOM    571  NE1 TRP R 102     -24.666  34.287  -0.464  1.00 79.13           N
ATOM    572  CZ2 TRP R 102     -26.975  34.181   0.752  1.00 79.13           C
ATOM    573  CZ3 TRP R 102     -27.051  35.794   2.609  1.00 79.13           C
ATOM    574  CH2 TRP R 102     -27.744  34.825   1.810  1.00 79.13           C
ATOM    575  N   THR R 103     -22.709  39.435  -0.912  1.00 80.22           N
ATOM    576  CA  THR R 103     -23.247  40.213  -2.038  1.00 80.22           C
ATOM    577  C   THR R 103     -22.201  40.622  -3.088  1.00 80.22           C
ATOM    578  O   THR R 103     -22.616  40.810  -4.241  1.00 80.22           O
ATOM    579  CB  THR R 103     -23.943  41.513  -1.495  1.00 80.22           C
ATOM    580  CG2 THR R 103     -25.153  41.156  -0.562  1.00 80.22           C
ATOM    581  OG1 THR R 103     -23.078  42.387  -0.810  1.00 80.22           O
ATOM    582  N   ALA R 104     -20.914  40.653  -2.733  1.00 77.10           N
ATOM    583  CA  ALA R 104     -19.898  40.785  -3.749  1.00 77.10           C
ATOM    584  C   ALA R 104     -19.258  39.481  -4.360  1.00 77.10           C
ATOM    585  O   ALA R 104     -18.916  39.377  -5.548  1.00 77.10           O
ATOM    586  CB  ALA R 104     -18.793  41.733  -3.311  1.00 77.10           C
ATOM    587  N   PHE R 105     -19.202  38.457  -3.530  1.00 74.21           N
ATOM    588  CA  PHE R 105     -18.607  37.085  -3.719  1.00 74.21           C
ATOM    589  C   PHE R 105     -19.294  36.290  -4.855  1.00 74.21           C
ATOM    590  O   PHE R 105     -18.517  35.940  -5.752  1.00 74.21           O
ATOM    591  CB  PHE R 105     -18.405  36.317  -2.367  1.00 74.21           C
ATOM    592  CG  PHE R 105     -17.226  36.757  -1.428  1.00 74.21           C
ATOM    593  CD1 PHE R 105     -16.482  38.022  -1.589  1.00 74.21           C
ATOM    594  CD2 PHE R 105     -16.945  35.967  -0.291  1.00 74.21           C
ATOM    595  CE1 PHE R 105     -15.362  38.230  -0.756  1.00 74.21           C
ATOM    596  CE2 PHE R 105     -15.860  36.250   0.545  1.00 74.21           C
ATOM    597  CZ  PHE R 105     -15.120  37.384   0.301  1.00 74.21           C
ATOM    598  N   ASP R 106     -20.629  36.282  -4.911  1.00 71.12           N
ATOM    599  CA  ASP R 106     -21.308  35.592  -6.023  1.00 71.12           C
ATOM    600  C   ASP R 106     -21.152  36.401  -7.335  1.00 71.12           C
ATOM    601  O   ASP R 106     -20.850  35.831  -8.406  1.00 71.12           O
ATOM    602  CB  ASP R 106     -22.799  35.335  -5.858  1.00 71.12           C
ATOM    603  CG  ASP R 106     -23.250  34.370  -4.780  1.00 71.12           C
ATOM    604  OD1 ASP R 106     -22.445  34.023  -3.848  1.00 71.12           O
ATOM    605  OD2 ASP R 106     -24.453  34.009  -4.830  1.00 71.12           O
ATOM    606  N   VAL R 107     -21.285  37.675  -7.261  1.00 69.60           N
ATOM    607  CA  VAL R 107     -21.202  38.652  -8.329  1.00 69.60           C
ATOM    608  C   VAL R 107     -19.934  38.517  -9.125  1.00 69.60           C
ATOM    609  O   VAL R 107     -20.029  38.400 -10.351  1.00 69.60           O
ATOM    610  CB  VAL R 107     -21.325  40.140  -7.803  1.00 69.60           C
ATOM    611  CG1 VAL R 107     -20.944  41.201  -8.864  1.00 69.60           C
ATOM    612  CG2 VAL R 107     -22.743  40.459  -7.360  1.00 69.60           C
ATOM    613  N   MET R 108     -18.750  38.417  -8.451  1.00 67.64           N
ATOM    614  CA  MET R 108     -17.467  38.307  -9.254  1.00 67.64           C
ATOM    615  C   MET R 108     -17.358  36.892  -9.850  1.00 67.64           C
ATOM    616  O   MET R 108     -16.814  36.784 -10.961  1.00 67.64           O
ATOM    617  CB  MET R 108     -16.242  38.616  -8.355  1.00 67.64           C
ATOM    618  CG  MET R 108     -14.866  38.565  -9.062  1.00 67.64           C
ATOM    619  SD  MET R 108     -14.758  39.882 -10.345  1.00 67.64           S
ATOM    620  CE  MET R 108     -13.254  39.410 -11.162  1.00 67.64           C
ATOM    621  N   CYS R 109     -17.843  35.829  -9.166  1.00 67.96           N
ATOM    622  CA  CYS R 109     -17.787  34.477  -9.846  1.00 67.96           C
ATOM    623  C   CYS R 109     -18.740  34.301 -11.035  1.00 67.96           C
ATOM    624  O   CYS R 109     -18.525  33.452 -11.884  1.00 67.96           O
ATOM    625  CB  CYS R 109     -18.050  33.368  -8.740  1.00 67.96           C
ATOM    626  SG  CYS R 109     -16.933  33.566  -7.286  1.00 67.96           S
ATOM    627  N   CYS R 110     -19.823  35.130 -10.980  1.00 62.60           N
ATOM    628  CA  CYS R 110     -20.876  35.240 -11.976  1.00 62.60           C
ATOM    629  C   CYS R 110     -20.267  35.816 -13.214  1.00 62.60           C
ATOM    630  O   CYS R 110     -20.089  35.118 -14.234  1.00 62.60           O
ATOM    631  CB  CYS R 110     -22.175  36.032 -11.586  1.00 62.60           C
ATOM    632  SG  CYS R 110     -23.100  35.234 -10.240  1.00 62.60           S
ATOM    633  N   SER R 111     -19.831  37.053 -13.068  1.00 61.41           N
ATOM    634  CA  SER R 111     -19.026  37.837 -13.963  1.00 61.41           C
ATOM    635  C   SER R 111     -17.893  37.093 -14.616  1.00 61.41           C
ATOM    636  O   SER R 111     -17.755  37.249 -15.814  1.00 61.41           O
ATOM    637  CB  SER R 111     -18.536  39.090 -13.202  1.00 61.41           C
ATOM    638  OG  SER R 111     -19.590  40.069 -13.091  1.00 61.41           O
ATOM    639  N   ALA R 112     -17.129  36.360 -13.814  1.00 60.09           N
ATOM    640  CA  ALA R 112     -16.083  35.571 -14.352  1.00 60.09           C
ATOM    641  C   ALA R 112     -16.536  34.386 -15.332  1.00 60.09           C
ATOM    642  O   ALA R 112     -15.834  34.277 -16.315  1.00 60.09           O
ATOM    643  CB  ALA R 112     -15.121  35.123 -13.255  1.00 60.09           C
ATOM    644  N   SER R 113     -17.575  33.619 -15.056  1.00 56.25           N
ATOM    645  CA  SER R 113     -18.047  32.554 -16.035  1.00 56.25           C
ATOM    646  C   SER R 113     -18.575  33.207 -17.298  1.00 56.25           C
ATOM    647  O   SER R 113     -18.113  32.855 -18.407  1.00 56.25           O
ATOM    648  CB  SER R 113     -19.146  31.861 -15.250  1.00 56.25           C
ATOM    649  OG  SER R 113     -19.795  30.755 -15.946  1.00 56.25           O
ATOM    650  N   ILE R 114     -19.335  34.311 -17.080  1.00 56.06           N
ATOM    651  CA  ILE R 114     -19.905  35.126 -18.149  1.00 56.06           C
ATOM    652  C   ILE R 114     -18.870  35.734 -19.110  1.00 56.06           C
ATOM    653  O   ILE R 114     -18.988  35.667 -20.332  1.00 56.06           O
ATOM    654  CB  ILE R 114     -20.717  36.244 -17.425  1.00 56.06           C
ATOM    655  CG1 ILE R 114     -22.032  35.635 -16.892  1.00 56.06           C
ATOM    656  CG2 ILE R 114     -21.052  37.511 -18.296  1.00 56.06           C
ATOM    657  CD1 ILE R 114     -22.771  36.449 -15.831  1.00 56.06           C
ATOM    658  N   LEU R 115     -17.836  36.292 -18.544  1.00 55.38           N
ATOM    659  CA  LEU R 115     -16.697  36.928 -19.300  1.00 55.38           C
ATOM    660  C   LEU R 115     -15.825  35.780 -20.003  1.00 55.38           C
ATOM    661  O   LEU R 115     -15.241  36.052 -21.037  1.00 55.38           O
ATOM    662  CB  LEU R 115     -15.778  37.803 -18.490  1.00 55.38           C
ATOM    663  CG  LEU R 115     -15.975  39.407 -18.685  1.00 55.38           C
ATOM    664  CD1 LEU R 115     -15.536  39.800 -20.056  1.00 55.38           C
ATOM    665  CD2 LEU R 115     -17.351  39.983 -18.337  1.00 55.38           C
ATOM    666  N   ASN R 116     -15.932  34.502 -19.571  1.00 54.06           N
ATOM    667  CA  ASN R 116     -15.321  33.367 -20.270  1.00 54.06           C
ATOM    668  C   ASN R 116     -16.214  32.932 -21.383  1.00 54.06           C
ATOM    669  O   ASN R 116     -15.708  32.543 -22.426  1.00 54.06           O
ATOM    670  CB  ASN R 116     -14.798  32.225 -19.287  1.00 54.06           C
ATOM    671  CG  ASN R 116     -13.405  32.522 -18.720  1.00 54.06           C
ATOM    672  ND2 ASN R 116     -13.417  32.723 -17.397  1.00 54.06           N
ATOM    673  OD1 ASN R 116     -12.414  32.522 -19.427  1.00 54.06           O
ATOM    674  N   LEU R 117     -17.523  33.111 -21.239  1.00 51.25           N
ATOM    675  CA  LEU R 117     -18.480  32.929 -22.338  1.00 51.25           C
ATOM    676  C   LEU R 117     -18.320  33.976 -23.498  1.00 51.25           C
ATOM    677  O   LEU R 117     -18.467  33.501 -24.611  1.00 51.25           O
ATOM    678  CB  LEU R 117     -19.979  32.897 -21.925  1.00 51.25           C
ATOM    679  CG  LEU R 117     -20.276  31.747 -21.023  1.00 51.25           C
ATOM    680  CD1 LEU R 117     -21.580  31.884 -20.270  1.00 51.25           C
ATOM    681  CD2 LEU R 117     -20.203  30.405 -21.757  1.00 51.25           C
ATOM    682  N   CYS R 118     -17.944  35.277 -23.241  1.00 47.95           N
ATOM    683  CA  CYS R 118     -17.443  36.257 -24.151  1.00 47.95           C
ATOM    684  C   CYS R 118     -16.083  35.914 -24.810  1.00 47.95           C
ATOM    685  O   CYS R 118     -16.031  36.221 -26.057  1.00 47.95           O
ATOM    686  CB  CYS R 118     -17.366  37.649 -23.417  1.00 47.95           C
ATOM    687  SG  CYS R 118     -18.914  38.367 -22.904  1.00 47.95           S
ATOM    688  N   LEU R 119     -15.221  35.161 -24.133  1.00 50.70           N
ATOM    689  CA  LEU R 119     -13.956  34.776 -24.764  1.00 50.70           C
ATOM    690  C   LEU R 119     -14.111  33.669 -25.800  1.00 50.70           C
ATOM    691  O   LEU R 119     -13.512  33.680 -26.871  1.00 50.70           O
ATOM    692  CB  LEU R 119     -12.957  34.261 -23.682  1.00 50.70           C
ATOM    693  CG  LEU R 119     -11.628  35.126 -23.832  1.00 50.70           C
ATOM    694  CD1 LEU R 119     -10.761  34.970 -22.553  1.00 50.70           C
ATOM    695  CD2 LEU R 119     -10.865  34.940 -25.163  1.00 50.70           C
ATOM    696  N   ILE R 120     -14.900  32.683 -25.342  1.00 47.89           N
ATOM    697  CA  ILE R 120     -15.347  31.523 -26.133  1.00 47.89           C
ATOM    698  C   ILE R 120     -16.225  31.908 -27.354  1.00 47.89           C
ATOM    699  O   ILE R 120     -16.224  31.333 -28.416  1.00 47.89           O
ATOM    700  CB  ILE R 120     -15.940  30.461 -25.273  1.00 47.89           C
ATOM    701  CG1 ILE R 120     -14.934  29.841 -24.299  1.00 47.89           C
ATOM    702  CG2 ILE R 120     -16.588  29.281 -26.033  1.00 47.89           C
ATOM    703  CD1 ILE R 120     -15.659  29.258 -23.011  1.00 47.89           C
ATOM    704  N   SER R 121     -16.998  32.945 -27.229  1.00 44.37           N
ATOM    705  CA  SER R 121     -17.779  33.602 -28.228  1.00 44.37           C
ATOM    706  C   SER R 121     -16.898  34.331 -29.305  1.00 44.37           C
ATOM    707  O   SER R 121     -17.014  34.266 -30.543  1.00 44.37           O
ATOM    708  CB  SER R 121     -18.912  34.466 -27.695  1.00 44.37           C
ATOM    709  OG  SER R 121     -19.763  35.056 -28.666  1.00 44.37           O
ATOM    710  N   LEU R 122     -15.847  35.010 -28.796  1.00 44.69           N
ATOM    711  CA  LEU R 122     -14.876  35.590 -29.657  1.00 44.69           C
ATOM    712  C   LEU R 122     -14.075  34.544 -30.422  1.00 44.69           C
ATOM    713  O   LEU R 122     -13.762  34.664 -31.624  1.00 44.69           O
ATOM    714  CB  LEU R 122     -13.906  36.533 -28.866  1.00 44.69           C
ATOM    715  CG  LEU R 122     -13.082  37.566 -29.695  1.00 44.69           C
ATOM    716  CD1 LEU R 122     -13.956  38.637 -30.461  1.00 44.69           C
ATOM    717  CD2 LEU R 122     -12.098  38.296 -28.784  1.00 44.69           C
ATOM    718  N   ASP R 123     -13.825  33.384 -29.763  1.00 46.70           N
ATOM    719  CA  ASP R 123     -13.155  32.198 -30.248  1.00 46.70           C
ATOM    720  C   ASP R 123     -13.985  31.685 -31.423  1.00 46.70           C
ATOM    721  O   ASP R 123     -13.507  31.540 -32.558  1.00 46.70           O
ATOM    722  CB  ASP R 123     -12.959  31.163 -29.192  1.00 46.70           C
ATOM    723  CG  ASP R 123     -12.165  29.921 -29.655  1.00 46.70           C
ATOM    724  OD1 ASP R 123     -12.667  28.805 -29.625  1.00 46.70           O
ATOM    725  OD2 ASP R 123     -10.995  30.046 -30.083  1.00 46.70           O
ATOM    726  N   ARG R 124     -15.297  31.381 -31.152  1.00 44.92           N
ATOM    727  CA  ARG R 124     -16.202  30.665 -32.084  1.00 44.92           C
ATOM    728  C   ARG R 124     -16.371  31.565 -33.373  1.00 44.92           C
ATOM    729  O   ARG R 124     -16.507  31.058 -34.468  1.00 44.92           O
ATOM    730  CB  ARG R 124     -17.547  30.362 -31.387  1.00 44.92           C
ATOM    731  CG  ARG R 124     -17.387  29.139 -30.426  1.00 44.92           C
ATOM    732  CD  ARG R 124     -18.712  28.567 -29.852  1.00 44.92           C
ATOM    733  NE  ARG R 124     -18.584  27.545 -28.759  1.00 44.92           N
ATOM    734  CZ  ARG R 124     -18.994  27.409 -27.543  1.00 44.92           C
ATOM    735  NH1 ARG R 124     -18.811  26.288 -26.941  1.00 44.92           N
ATOM    736  NH2 ARG R 124     -19.696  28.303 -26.892  1.00 44.92           N
ATOM    737  N   TYR R 125     -16.274  32.869 -33.287  1.00 42.06           N
ATOM    738  CA  TYR R 125     -16.398  33.932 -34.305  1.00 42.06           C
ATOM    739  C   TYR R 125     -15.198  33.974 -35.220  1.00 42.06           C
ATOM    740  O   TYR R 125     -15.279  33.914 -36.465  1.00 42.06           O
ATOM    741  CB  TYR R 125     -16.661  35.262 -33.687  1.00 42.06           C
ATOM    742  CG  TYR R 125     -16.539  36.518 -34.518  1.00 42.06           C
ATOM    743  CD1 TYR R 125     -15.504  37.483 -34.233  1.00 42.06           C
ATOM    744  CD2 TYR R 125     -17.513  36.854 -35.464  1.00 42.06           C
ATOM    745  CE1 TYR R 125     -15.455  38.719 -34.904  1.00 42.06           C
ATOM    746  CE2 TYR R 125     -17.438  38.072 -36.150  1.00 42.06           C
ATOM    747  CZ  TYR R 125     -16.377  38.981 -35.935  1.00 42.06           C
ATOM    748  OH  TYR R 125     -16.147  40.051 -36.709  1.00 42.06           O
ATOM    749  N   LEU R 126     -13.968  34.082 -34.654  1.00 44.12           N
ATOM    750  CA  LEU R 126     -12.787  34.123 -35.449  1.00 44.12           C
ATOM    751  C   LEU R 126     -12.369  32.812 -36.099  1.00 44.12           C
ATOM    752  O   LEU R 126     -11.649  32.831 -37.046  1.00 44.12           O
ATOM    753  CB  LEU R 126     -11.560  34.728 -34.756  1.00 44.12           C
ATOM    754  CG  LEU R 126     -11.747  36.216 -34.478  1.00 44.12           C
ATOM    755  CD1 LEU R 126     -10.770  36.888 -33.441  1.00 44.12           C
ATOM    756  CD2 LEU R 126     -11.964  37.171 -35.718  1.00 44.12           C
ATOM    757  N   LEU R 127     -12.926  31.695 -35.597  1.00 43.65           N
ATOM    758  CA  LEU R 127     -12.813  30.367 -36.299  1.00 43.65           C
ATOM    759  C   LEU R 127     -13.567  30.295 -37.605  1.00 43.65           C
ATOM    760  O   LEU R 127     -13.113  29.671 -38.560  1.00 43.65           O
ATOM    761  CB  LEU R 127     -13.310  29.229 -35.375  1.00 43.65           C
ATOM    762  CG  LEU R 127     -13.433  27.733 -35.838  1.00 43.65           C
ATOM    763  CD1 LEU R 127     -12.076  27.181 -36.238  1.00 43.65           C
ATOM    764  CD2 LEU R 127     -14.199  26.880 -34.736  1.00 43.65           C
ATOM    765  N   ILE R 128     -14.780  30.848 -37.677  1.00 41.70           N
ATOM    766  CA  ILE R 128     -15.663  30.856 -38.813  1.00 41.70           C
ATOM    767  C   ILE R 128     -15.284  32.052 -39.718  1.00 41.70           C
ATOM    768  O   ILE R 128     -15.231  31.879 -40.969  1.00 41.70           O
ATOM    769  CB  ILE R 128     -17.119  30.795 -38.475  1.00 41.70           C
ATOM    770  CG1 ILE R 128     -17.392  29.563 -37.532  1.00 41.70           C
ATOM    771  CG2 ILE R 128     -18.129  30.799 -39.668  1.00 41.70           C
ATOM    772  CD1 ILE R 128     -18.754  29.657 -36.807  1.00 41.70           C
ATOM    773  N   LEU R 129     -15.114  33.210 -39.147  1.00 42.20           N
ATOM    774  CA  LEU R 129     -14.938  34.468 -39.900  1.00 42.20           C
ATOM    775  C   LEU R 129     -13.421  34.647 -40.257  1.00 42.20           C
ATOM    776  O   LEU R 129     -13.172  35.533 -41.085  1.00 42.20           O
ATOM    777  CB  LEU R 129     -15.508  35.717 -39.172  1.00 42.20           C
ATOM    778  CG  LEU R 129     -17.057  35.872 -39.334  1.00 42.20           C
ATOM    779  CD1 LEU R 129     -17.468  36.269 -40.821  1.00 42.20           C
ATOM    780  CD2 LEU R 129     -17.860  34.666 -38.854  1.00 42.20           C
ATOM    781  N   SER R 130     -12.420  33.964 -39.731  1.00 44.45           N
ATOM    782  CA  SER R 130     -11.009  34.230 -40.152  1.00 44.45           C
ATOM    783  C   SER R 130     -10.113  32.993 -40.066  1.00 44.45           C
ATOM    784  O   SER R 130      -9.084  33.030 -39.397  1.00 44.45           O
ATOM    785  CB  SER R 130     -10.360  35.425 -39.326  1.00 44.45           C
ATOM    786  OG  SER R 130      -9.157  36.069 -39.788  1.00 44.45           O
ATOM    787  N   PRO R 131     -10.565  31.819 -40.667  1.00 41.54           N
ATOM    788  CA  PRO R 131     -10.035  30.434 -40.476  1.00 41.54           C
ATOM    789  C   PRO R 131      -8.559  30.371 -40.645  1.00 41.54           C
ATOM    790  O   PRO R 131      -7.822  29.918 -39.715  1.00 41.54           O
ATOM    791  CB  PRO R 131     -10.839  29.480 -41.363  1.00 41.54           C
ATOM    792  CG  PRO R 131     -11.673  30.413 -42.265  1.00 41.54           C
ATOM    793  CD  PRO R 131     -11.776  31.696 -41.476  1.00 41.54           C
ATOM    794  N   LEU R 132      -8.018  30.846 -41.784  1.00 40.53           N
ATOM    795  CA  LEU R 132      -6.542  30.766 -42.009  1.00 40.53           C
ATOM    796  C   LEU R 132      -5.711  31.684 -41.111  1.00 40.53           C
ATOM    797  O   LEU R 132      -4.536  31.357 -40.963  1.00 40.53           O
ATOM    798  CB  LEU R 132      -6.223  31.042 -43.451  1.00 40.53           C
ATOM    799  CG  LEU R 132      -7.217  30.460 -44.489  1.00 40.53           C
ATOM    800  CD1 LEU R 132      -6.945  31.066 -45.846  1.00 40.53           C
ATOM    801  CD2 LEU R 132      -7.312  28.918 -44.623  1.00 40.53           C
ATOM    802  N   ARG R 133      -6.158  32.754 -40.490  1.00 46.96           N
ATOM    803  CA  ARG R 133      -5.322  33.549 -39.526  1.00 46.96           C
ATOM    804  C   ARG R 133      -5.654  33.230 -38.046  1.00 46.96           C
ATOM    805  O   ARG R 133      -4.798  33.448 -37.221  1.00 46.96           O
ATOM    806  CB  ARG R 133      -5.657  35.044 -39.762  1.00 46.96           C
ATOM    807  CG  ARG R 133      -5.480  35.508 -41.230  1.00 46.96           C
ATOM    808  CD  ARG R 133      -5.777  37.016 -41.316  1.00 46.96           C
ATOM    809  NE  ARG R 133      -4.903  37.908 -40.514  1.00 46.96           N
ATOM    810  CZ  ARG R 133      -3.571  38.114 -40.681  1.00 46.96           C
ATOM    811  NH1 ARG R 133      -2.888  37.542 -41.678  1.00 46.96           N
ATOM    812  NH2 ARG R 133      -2.991  38.941 -39.799  1.00 46.96           N
ATOM    813  N   TYR R 134      -6.812  32.667 -37.696  1.00 46.66           N
ATOM    814  CA  TYR R 134      -7.305  32.381 -36.383  1.00 46.66           C
ATOM    815  C   TYR R 134      -6.241  31.830 -35.384  1.00 46.66           C
ATOM    816  O   TYR R 134      -6.215  32.348 -34.258  1.00 46.66           O
ATOM    817  CB  TYR R 134      -8.519  31.528 -36.564  1.00 46.66           C
ATOM    818  CG  TYR R 134      -8.999  30.687 -35.361  1.00 46.66           C
ATOM    819  CD1 TYR R 134      -9.498  31.324 -34.224  1.00 46.66           C
ATOM    820  CD2 TYR R 134      -8.989  29.301 -35.464  1.00 46.66           C
ATOM    821  CE1 TYR R 134      -9.919  30.517 -33.180  1.00 46.66           C
ATOM    822  CE2 TYR R 134      -9.273  28.497 -34.371  1.00 46.66           C
ATOM    823  CZ  TYR R 134      -9.793  29.125 -33.215  1.00 46.66           C
ATOM    824  OH  TYR R 134     -10.165  28.271 -32.188  1.00 46.66           O
ATOM    825  N   LYS R 135      -5.463  30.791 -35.710  1.00 47.40           N
ATOM    826  CA  LYS R 135      -4.441  30.212 -34.784  1.00 47.40           C
ATOM    827  C   LYS R 135      -3.087  30.951 -34.883  1.00 47.40           C
ATOM    828  O   LYS R 135      -2.164  30.638 -34.070  1.00 47.40           O
ATOM    829  CB  LYS R 135      -4.317  28.673 -34.903  1.00 47.40           C
ATOM    830  CG  LYS R 135      -5.786  28.013 -34.917  1.00 47.40           C
ATOM    831  CD  LYS R 135      -5.849  26.498 -34.963  1.00 47.40           C
ATOM    832  CE  LYS R 135      -5.574  25.941 -36.395  1.00 47.40           C
ATOM    833  NZ  LYS R 135      -5.674  24.490 -36.392  1.00 47.40           N
ATOM    834  N   LEU R 136      -2.951  31.955 -35.783  1.00 51.78           N
ATOM    835  CA  LEU R 136      -1.863  32.970 -35.696  1.00 51.78           C
ATOM    836  C   LEU R 136      -2.273  34.100 -34.702  1.00 51.78           C
ATOM    837  O   LEU R 136      -1.470  34.613 -33.898  1.00 51.78           O
ATOM    838  CB  LEU R 136      -1.257  33.304 -37.124  1.00 51.78           C
ATOM    839  CG  LEU R 136      -0.226  34.454 -37.092  1.00 51.78           C
ATOM    840  CD1 LEU R 136       0.951  34.085 -36.134  1.00 51.78           C
ATOM    841  CD2 LEU R 136       0.209  34.787 -38.567  1.00 51.78           C
ATOM    842  N   ARG R 137      -3.503  34.412 -34.732  1.00 50.59           N
ATOM    843  CA  ARG R 137      -4.089  35.406 -33.785  1.00 50.59           C
ATOM    844  C   ARG R 137      -4.331  34.877 -32.416  1.00 50.59           C
ATOM    845  O   ARG R 137      -3.837  35.527 -31.500  1.00 50.59           O
ATOM    846  CB  ARG R 137      -5.437  35.845 -34.325  1.00 50.59           C
ATOM    847  CG  ARG R 137      -5.356  36.417 -35.768  1.00 50.59           C
ATOM    848  CD  ARG R 137      -6.741  36.857 -36.490  1.00 50.59           C
ATOM    849  NE  ARG R 137      -7.472  37.920 -35.788  1.00 50.59           N
ATOM    850  CZ  ARG R 137      -8.445  38.584 -36.470  1.00 50.59           C
ATOM    851  NH1 ARG R 137      -9.047  38.174 -37.605  1.00 50.59           N
ATOM    852  NH2 ARG R 137      -8.857  39.670 -35.801  1.00 50.59           N
ATOM    853  N   MET R 138      -4.936  33.757 -32.279  1.00 53.20           N
ATOM    854  CA  MET R 138      -5.185  33.134 -31.042  1.00 53.20           C
ATOM    855  C   MET R 138      -4.143  32.110 -30.558  1.00 53.20           C
ATOM    856  O   MET R 138      -4.494  31.000 -30.268  1.00 53.20           O
ATOM    857  CB  MET R 138      -6.590  32.495 -31.084  1.00 53.20           C
ATOM    858  CG  MET R 138      -7.640  33.575 -31.085  1.00 53.20           C
ATOM    859  SD  MET R 138      -7.924  34.613 -29.618  1.00 53.20           S
ATOM    860  CE  MET R 138      -9.743  34.676 -29.652  1.00 53.20           C
ATOM    861  N   THR R 139      -2.936  32.573 -30.669  1.00 61.83           N
ATOM    862  CA  THR R 139      -1.694  32.033 -30.181  1.00 61.83           C
ATOM    863  C   THR R 139      -1.530  32.128 -28.637  1.00 61.83           C
ATOM    864  O   THR R 139      -2.038  33.095 -28.090  1.00 61.83           O
ATOM    865  CB  THR R 139      -0.590  32.842 -30.961  1.00 61.83           C
ATOM    866  CG2 THR R 139      -0.538  34.327 -30.620  1.00 61.83           C
ATOM    867  OG1 THR R 139       0.689  32.327 -30.891  1.00 61.83           O
ATOM    868  N   PRO R 140      -0.913  31.114 -27.922  1.00 62.86           N
ATOM    869  CA  PRO R 140      -1.049  30.855 -26.419  1.00 62.86           C
ATOM    870  C   PRO R 140      -0.745  32.192 -25.584  1.00 62.86           C
ATOM    871  O   PRO R 140      -1.422  32.366 -24.546  1.00 62.86           O
ATOM    872  CB  PRO R 140      -0.103  29.684 -26.229  1.00 62.86           C
ATOM    873  CG  PRO R 140      -0.119  28.912 -27.535  1.00 62.86           C
ATOM    874  CD  PRO R 140      -0.243  29.976 -28.557  1.00 62.86           C
ATOM    875  N   LEU R 141       0.185  33.086 -25.950  1.00 65.41           N
ATOM    876  CA  LEU R 141       0.585  34.173 -25.151  1.00 65.41           C
ATOM    877  C   LEU R 141      -0.313  35.413 -25.388  1.00 65.41           C
ATOM    878  O   LEU R 141      -0.310  36.305 -24.567  1.00 65.41           O
ATOM    879  CB  LEU R 141       2.135  34.388 -25.336  1.00 65.41           C
ATOM    880  CG  LEU R 141       2.998  33.592 -24.413  1.00 65.41           C
ATOM    881  CD1 LEU R 141       2.631  33.828 -22.890  1.00 65.41           C
ATOM    882  CD2 LEU R 141       2.921  31.985 -24.596  1.00 65.41           C
ATOM    883  N   ARG R 142      -1.150  35.405 -26.428  1.00 64.34           N
ATOM    884  CA  ARG R 142      -2.166  36.466 -26.717  1.00 64.34           C
ATOM    885  C   ARG R 142      -3.440  36.017 -26.050  1.00 64.34           C
ATOM    886  O   ARG R 142      -4.153  36.806 -25.438  1.00 64.34           O
ATOM    887  CB  ARG R 142      -2.244  36.655 -28.246  1.00 64.34           C
ATOM    888  CG  ARG R 142      -0.911  37.256 -28.806  1.00 64.34           C
ATOM    889  CD  ARG R 142      -0.872  37.747 -30.287  1.00 64.34           C
ATOM    890  NE  ARG R 142       0.492  37.866 -30.759  1.00 64.34           N
ATOM    891  CZ  ARG R 142       1.435  38.769 -30.409  1.00 64.34           C
ATOM    892  NH1 ARG R 142       1.195  39.791 -29.615  1.00 64.34           N
ATOM    893  NH2 ARG R 142       2.575  38.549 -30.917  1.00 64.34           N
ATOM    894  N   ALA R 143      -3.718  34.743 -26.078  1.00 63.02           N
ATOM    895  CA  ALA R 143      -4.792  33.971 -25.430  1.00 63.02           C
ATOM    896  C   ALA R 143      -4.792  33.972 -23.868  1.00 63.02           C
ATOM    897  O   ALA R 143      -5.847  34.043 -23.295  1.00 63.02           O
ATOM    898  CB  ALA R 143      -4.699  32.425 -25.862  1.00 63.02           C
ATOM    899  N   LEU R 144      -3.633  34.090 -23.268  1.00 64.19           N
ATOM    900  CA  LEU R 144      -3.400  34.308 -21.799  1.00 64.19           C
ATOM    901  C   LEU R 144      -3.732  35.777 -21.461  1.00 64.19           C
ATOM    902  O   LEU R 144      -4.364  36.142 -20.473  1.00 64.19           O
ATOM    903  CB  LEU R 144      -1.962  33.798 -21.314  1.00 64.19           C
ATOM    904  CG  LEU R 144      -1.420  34.391 -19.960  1.00 64.19           C
ATOM    905  CD1 LEU R 144      -2.386  33.943 -18.900  1.00 64.19           C
ATOM    906  CD2 LEU R 144      -0.014  33.989 -19.601  1.00 64.19           C
ATOM    907  N   ALA R 145      -3.120  36.611 -22.320  1.00 63.87           N
ATOM    908  CA  ALA R 145      -3.327  38.041 -22.207  1.00 63.87           C
ATOM    909  C   ALA R 145      -4.850  38.363 -22.286  1.00 63.87           C
ATOM    910  O   ALA R 145      -5.324  39.161 -21.444  1.00 63.87           O
ATOM    911  CB  ALA R 145      -2.475  38.834 -23.331  1.00 63.87           C
ATOM    912  N   LEU R 146      -5.620  37.789 -23.269  1.00 60.39           N
ATOM    913  CA  LEU R 146      -7.064  37.886 -23.433  1.00 60.39           C
ATOM    914  C   LEU R 146      -7.829  37.504 -22.177  1.00 60.39           C
ATOM    915  O   LEU R 146      -8.778  38.165 -21.863  1.00 60.39           O
ATOM    916  CB  LEU R 146      -7.742  37.196 -24.641  1.00 60.39           C
ATOM    917  CG  LEU R 146      -7.460  37.905 -25.956  1.00 60.39           C
ATOM    918  CD1 LEU R 146      -7.869  36.877 -27.086  1.00 60.39           C
ATOM    919  CD2 LEU R 146      -8.269  39.232 -26.165  1.00 60.39           C
ATOM    920  N   VAL R 147      -7.372  36.396 -21.531  1.00 59.10           N
ATOM    921  CA  VAL R 147      -7.912  35.870 -20.227  1.00 59.10           C
ATOM    922  C   VAL R 147      -7.658  36.889 -19.098  1.00 59.10           C
ATOM    923  O   VAL R 147      -8.545  37.051 -18.275  1.00 59.10           O
ATOM    924  CB  VAL R 147      -7.259  34.539 -19.756  1.00 59.10           C
ATOM    925  CG1 VAL R 147      -7.645  34.138 -18.314  1.00 59.10           C
ATOM    926  CG2 VAL R 147      -7.902  33.450 -20.648  1.00 59.10           C
ATOM    927  N   LEU R 148      -6.531  37.583 -19.030  1.00 63.46           N
ATOM    928  CA  LEU R 148      -6.225  38.557 -17.984  1.00 63.46           C
ATOM    929  C   LEU R 148      -6.927  39.892 -18.255  1.00 63.46           C
ATOM    930  O   LEU R 148      -7.372  40.592 -17.298  1.00 63.46           O
ATOM    931  CB  LEU R 148      -4.702  38.733 -17.859  1.00 63.46           C
ATOM    932  CG  LEU R 148      -3.869  37.690 -17.119  1.00 63.46           C
ATOM    933  CD1 LEU R 148      -2.350  37.875 -17.331  1.00 63.46           C
ATOM    934  CD2 LEU R 148      -4.333  37.582 -15.668  1.00 63.46           C
ATOM    935  N   GLY R 149      -7.346  40.066 -19.529  1.00 62.19           N
ATOM    936  CA  GLY R 149      -8.183  41.205 -20.004  1.00 62.19           C
ATOM    937  C   GLY R 149      -9.582  40.911 -19.525  1.00 62.19           C
ATOM    938  O   GLY R 149     -10.263  41.718 -18.888  1.00 62.19           O
ATOM    939  N   ALA R 150      -9.966  39.663 -19.776  1.00 58.92           N
ATOM    940  CA  ALA R 150     -11.331  39.253 -19.302  1.00 58.92           C
ATOM    941  C   ALA R 150     -11.620  39.404 -17.785  1.00 58.92           C
ATOM    942  O   ALA R 150     -12.588  40.001 -17.398  1.00 58.92           O
ATOM    943  CB  ALA R 150     -11.671  37.866 -19.864  1.00 58.92           C
ATOM    944  N   TRP R 151     -10.734  38.878 -17.019  1.00 59.15           N
ATOM    945  CA  TRP R 151     -10.788  39.088 -15.545  1.00 59.15           C
ATOM    946  C   TRP R 151     -10.790  40.508 -15.025  1.00 59.15           C
ATOM    947  O   TRP R 151     -11.537  40.810 -14.089  1.00 59.15           O
ATOM    948  CB  TRP R 151      -9.542  38.344 -14.936  1.00 59.15           C
ATOM    949  CG  TRP R 151      -9.289  38.429 -13.441  1.00 59.15           C
ATOM    950  CD1 TRP R 151      -8.333  39.177 -12.887  1.00 59.15           C
ATOM    951  CD2 TRP R 151     -10.060  37.777 -12.321  1.00 59.15           C
ATOM    952  CE2 TRP R 151      -9.353  38.154 -11.128  1.00 59.15           C
ATOM    953  CE3 TRP R 151     -11.202  36.934 -12.121  1.00 59.15           C
ATOM    954  NE1 TRP R 151      -8.420  39.044 -11.529  1.00 59.15           N
ATOM    955  CZ2 TRP R 151      -9.745  37.680  -9.851  1.00 59.15           C
ATOM    956  CZ3 TRP R 151     -11.623  36.508 -10.859  1.00 59.15           C
ATOM    957  CH2 TRP R 151     -10.826  36.750  -9.699  1.00 59.15           C
ATOM    958  N   SER R 152     -10.044  41.352 -15.753  1.00 64.28           N
ATOM    959  CA  SER R 152     -10.113  42.764 -15.509  1.00 64.28           C
ATOM    960  C   SER R 152     -11.480  43.412 -15.864  1.00 64.28           C
ATOM    961  O   SER R 152     -11.922  44.171 -14.984  1.00 64.28           O
ATOM    962  CB  SER R 152      -8.942  43.504 -16.276  1.00 64.28           C
ATOM    963  OG  SER R 152      -7.667  43.168 -15.732  1.00 64.28           O
ATOM    964  N   LEU R 153     -12.123  43.031 -16.989  1.00 65.72           N
ATOM    965  CA  LEU R 153     -13.432  43.445 -17.439  1.00 65.72           C
ATOM    966  C   LEU R 153     -14.521  42.859 -16.487  1.00 65.72           C
ATOM    967  O   LEU R 153     -15.498  43.539 -16.218  1.00 65.72           O
ATOM    968  CB  LEU R 153     -13.720  43.042 -18.914  1.00 65.72           C
ATOM    969  CG  LEU R 153     -12.935  43.893 -19.957  1.00 65.72           C
ATOM    970  CD1 LEU R 153     -13.072  43.172 -21.285  1.00 65.72           C
ATOM    971  CD2 LEU R 153     -13.512  45.260 -20.006  1.00 65.72           C
ATOM    972  N   ALA R 154     -14.389  41.617 -16.011  1.00 66.47           N
ATOM    973  CA  ALA R 154     -15.211  41.021 -14.976  1.00 66.47           C
ATOM    974  C   ALA R 154     -15.107  41.820 -13.650  1.00 66.47           C
ATOM    975  O   ALA R 154     -16.141  42.048 -13.044  1.00 66.47           O
ATOM    976  CB  ALA R 154     -14.728  39.570 -14.718  1.00 66.47           C
ATOM    977  N   ALA R 155     -13.908  42.248 -13.210  1.00 69.69           N
ATOM    978  CA  ALA R 155     -13.671  43.011 -12.021  1.00 69.69           C
ATOM    979  C   ALA R 155     -14.073  44.481 -12.033  1.00 69.69           C
ATOM    980  O   ALA R 155     -14.446  44.998 -10.982  1.00 69.69           O
ATOM    981  CB  ALA R 155     -12.209  42.880 -11.578  1.00 69.69           C
ATOM    982  N   LEU R 156     -13.924  45.215 -13.135  1.00 73.91           N
ATOM    983  CA  LEU R 156     -14.513  46.468 -13.513  1.00 73.91           C
ATOM    984  C   LEU R 156     -15.988  46.410 -13.237  1.00 73.91           C
ATOM    985  O   LEU R 156     -16.507  46.911 -12.276  1.00 73.91           O
ATOM    986  CB  LEU R 156     -14.260  46.803 -14.999  1.00 73.91           C
ATOM    987  CG  LEU R 156     -12.975  47.573 -15.267  1.00 73.91           C
ATOM    988  CD1 LEU R 156     -12.553  47.545 -16.812  1.00 73.91           C
ATOM    989  CD2 LEU R 156     -12.989  49.015 -14.772  1.00 73.91           C
ATOM    990  N   ALA R 157     -16.678  45.473 -13.969  1.00 71.14           N
ATOM    991  CA  ALA R 157     -18.108  45.224 -13.877  1.00 71.14           C
ATOM    992  C   ALA R 157     -18.589  44.951 -12.450  1.00 71.14           C
ATOM    993  O   ALA R 157     -19.638  45.414 -12.105  1.00 71.14           O
ATOM    994  CB  ALA R 157     -18.500  44.110 -14.838  1.00 71.14           C
ATOM    995  N   SER R 158     -17.832  44.239 -11.654  1.00 74.44           N
ATOM    996  CA  SER R 158     -18.215  43.676 -10.364  1.00 74.44           C
ATOM    997  C   SER R 158     -17.990  44.701  -9.267  1.00 74.44           C
ATOM    998  O   SER R 158     -18.758  44.731  -8.294  1.00 74.44           O
ATOM    999  CB  SER R 158     -17.453  42.395 -10.028  1.00 74.44           C
ATOM   1000  OG  SER R 158     -18.002  41.324 -10.899  1.00 74.44           O
ATOM   1001  N   PHE R 159     -16.936  45.574  -9.336  1.00 75.78           N
ATOM   1002  CA  PHE R 159     -16.496  46.461  -8.231  1.00 75.78           C
ATOM   1003  C   PHE R 159     -16.524  47.906  -8.595  1.00 75.78           C
ATOM   1004  O   PHE R 159     -16.618  48.790  -7.728  1.00 75.78           O
ATOM   1005  CB  PHE R 159     -15.161  45.960  -7.739  1.00 75.78           C
ATOM   1006  CG  PHE R 159     -15.002  44.649  -6.993  1.00 75.78           C
ATOM   1007  CD1 PHE R 159     -14.687  43.397  -7.651  1.00 75.78           C
ATOM   1008  CD2 PHE R 159     -15.273  44.644  -5.596  1.00 75.78           C
ATOM   1009  CE1 PHE R 159     -14.567  42.240  -6.871  1.00 75.78           C
ATOM   1010  CE2 PHE R 159     -15.079  43.529  -4.807  1.00 75.78           C
ATOM   1011  CZ  PHE R 159     -14.779  42.322  -5.480  1.00 75.78           C
ATOM   1012  N   LEU R 160     -16.583  48.320  -9.891  1.00 85.79           N
ATOM   1013  CA  LEU R 160     -16.731  49.736 -10.260  1.00 85.79           C
ATOM   1014  C   LEU R 160     -17.940  50.455  -9.643  1.00 85.79           C
ATOM   1015  O   LEU R 160     -17.780  51.523  -9.056  1.00 85.79           O
ATOM   1016  CB  LEU R 160     -16.445  50.028 -11.800  1.00 85.79           C
ATOM   1017  CG  LEU R 160     -16.077  51.473 -12.183  1.00 85.79           C
ATOM   1018  CD1 LEU R 160     -14.839  51.915 -11.445  1.00 85.79           C
ATOM   1019  CD2 LEU R 160     -15.904  51.508 -13.694  1.00 85.79           C
ATOM   1020  N   PRO R 161     -19.172  49.817  -9.610  1.00 88.45           N
ATOM   1021  CA  PRO R 161     -20.384  50.387  -8.912  1.00 88.45           C
ATOM   1022  C   PRO R 161     -20.018  50.713  -7.477  1.00 88.45           C
ATOM   1023  O   PRO R 161     -20.603  51.600  -6.881  1.00 88.45           O
ATOM   1024  CB  PRO R 161     -21.457  49.326  -9.063  1.00 88.45           C
ATOM   1025  CG  PRO R 161     -21.148  48.735 -10.386  1.00 88.45           C
ATOM   1026  CD  PRO R 161     -19.600  48.680 -10.367  1.00 88.45           C
ATOM   1027  N   LEU R 162     -19.182  49.894  -6.838  1.00 87.48           N
ATOM   1028  CA  LEU R 162     -18.787  50.077  -5.467  1.00 87.48           C
ATOM   1029  C   LEU R 162     -17.652  51.138  -5.379  1.00 87.48           C
ATOM   1030  O   LEU R 162     -17.646  51.900  -4.429  1.00 87.48           O
ATOM   1031  CB  LEU R 162     -18.408  48.733  -4.855  1.00 87.48           C
ATOM   1032  CG  LEU R 162     -19.431  47.610  -4.948  1.00 87.48           C
ATOM   1033  CD1 LEU R 162     -18.957  46.291  -4.482  1.00 87.48           C
ATOM   1034  CD2 LEU R 162     -20.763  48.069  -4.269  1.00 87.48           C
ATOM   1035  N   LEU R 163     -16.775  51.297  -6.299  1.00 90.69           N
ATOM   1036  CA  LEU R 163     -15.646  52.291  -6.355  1.00 90.69           C
ATOM   1037  C   LEU R 163     -16.173  53.724  -6.631  1.00 90.69           C
ATOM   1038  O   LEU R 163     -15.599  54.728  -6.263  1.00 90.69           O
ATOM   1039  CB  LEU R 163     -14.634  51.878  -7.534  1.00 90.69           C
ATOM   1040  CG  LEU R 163     -13.685  50.717  -7.182  1.00 90.69           C
ATOM   1041  CD1 LEU R 163     -12.916  50.191  -8.445  1.00 90.69           C
ATOM   1042  CD2 LEU R 163     -12.701  51.048  -6.093  1.00 90.69           C
ATOM   1043  N   LEU R 164     -17.375  53.818  -7.238  1.00 93.87           N
ATOM   1044  CA  LEU R 164     -18.248  54.990  -7.330  1.00 93.87           C
ATOM   1045  C   LEU R 164     -19.236  55.163  -6.147  1.00 93.87           C
ATOM   1046  O   LEU R 164     -19.906  56.214  -6.113  1.00 93.87           O
ATOM   1047  CB  LEU R 164     -18.801  55.183  -8.790  1.00 93.87           C
ATOM   1048  CG  LEU R 164     -17.683  55.295  -9.907  1.00 93.87           C
ATOM   1049  CD1 LEU R 164     -18.316  55.099 -11.319  1.00 93.87           C
ATOM   1050  CD2 LEU R 164     -16.924  56.636  -9.872  1.00 93.87           C
ATOM   1051  N   GLY R 165     -19.286  54.258  -5.141  1.00 96.63           N
ATOM   1052  CA  GLY R 165     -20.106  54.412  -3.944  1.00 96.63           C
ATOM   1053  C   GLY R 165     -21.644  54.242  -4.173  1.00 96.63           C
ATOM   1054  O   GLY R 165     -22.411  54.815  -3.357  1.00 96.63           O
ATOM   1055  N   TRP R 166     -22.173  53.681  -5.321  1.00 97.25           N
ATOM   1056  CA  TRP R 166     -23.625  53.806  -5.626  1.00 97.25           C
ATOM   1057  C   TRP R 166     -24.463  52.969  -4.645  1.00 97.25           C
ATOM   1058  O   TRP R 166     -25.668  53.265  -4.581  1.00 97.25           O
ATOM   1059  CB  TRP R 166     -23.861  53.462  -7.087  1.00 97.25           C
ATOM   1060  CG  TRP R 166     -23.184  54.276  -8.202  1.00 97.25           C
ATOM   1061  CD1 TRP R 166     -22.941  55.606  -8.103  1.00 97.25           C
ATOM   1062  CD2 TRP R 166     -22.720  53.828  -9.526  1.00 97.25           C
ATOM   1063  CE2 TRP R 166     -22.197  54.987 -10.243  1.00 97.25           C
ATOM   1064  CE3 TRP R 166     -22.844  52.565 -10.176  1.00 97.25           C
ATOM   1065  NE1 TRP R 166     -22.321  56.032  -9.283  1.00 97.25           N
ATOM   1066  CZ2 TRP R 166     -21.623  54.905 -11.484  1.00 97.25           C
ATOM   1067  CZ3 TRP R 166     -22.264  52.454 -11.516  1.00 97.25           C
ATOM   1068  CH2 TRP R 166     -21.645  53.586 -12.093  1.00 97.25           C
ATOM   1069  N   HIS R 167     -23.804  52.038  -3.831  1.00 95.02           N
ATOM   1070  CA  HIS R 167     -24.392  51.290  -2.785  1.00 95.02           C
ATOM   1071  C   HIS R 167     -24.809  52.164  -1.597  1.00 95.02           C
ATOM   1072  O   HIS R 167     -25.904  51.990  -1.100  1.00 95.02           O
ATOM   1073  CB  HIS R 167     -23.428  50.127  -2.479  1.00 95.02           C
ATOM   1074  CG  HIS R 167     -22.079  50.455  -1.931  1.00 95.02           C
ATOM   1075  CD2 HIS R 167     -21.642  50.146  -0.668  1.00 95.02           C
ATOM   1076  ND1 HIS R 167     -21.137  51.154  -2.679  1.00 95.02           N
ATOM   1077  CE1 HIS R 167     -20.029  51.124  -1.891  1.00 95.02           C
ATOM   1078  NE2 HIS R 167     -20.299  50.518  -0.741  1.00 95.02           N
ATOM   1079  N   GLU R 168     -23.989  53.144  -1.236  1.00104.48           N
ATOM   1080  CA  GLU R 168     -24.198  54.218  -0.216  1.00104.48           C
ATOM   1081  C   GLU R 168     -25.266  55.264  -0.597  1.00104.48           C
ATOM   1082  O   GLU R 168     -25.873  55.829   0.301  1.00104.48           O
ATOM   1083  CB  GLU R 168     -22.852  54.775   0.079  1.00104.48           C
ATOM   1084  CG  GLU R 168     -21.829  53.820   0.787  1.00104.48           C
ATOM   1085  CD  GLU R 168     -20.423  54.421   0.826  1.00104.48           C
ATOM   1086  OE1 GLU R 168     -19.927  55.090  -0.114  1.00104.48           O
ATOM   1087  OE2 GLU R 168     -19.889  54.277   1.948  1.00104.48           O
ATOM   1088  N   LEU R 169     -25.344  55.568  -1.926  1.00104.62           N
ATOM   1089  CA  LEU R 169     -26.392  56.379  -2.547  1.00104.62           C
ATOM   1090  C   LEU R 169     -27.741  55.661  -2.853  1.00104.62           C
ATOM   1091  O   LEU R 169     -28.764  56.308  -3.104  1.00104.62           O
ATOM   1092  CB  LEU R 169     -25.885  56.978  -3.908  1.00104.62           C
ATOM   1093  CG  LEU R 169     -24.699  58.004  -3.773  1.00104.62           C
ATOM   1094  CD1 LEU R 169     -24.021  58.296  -5.129  1.00104.62           C
ATOM   1095  CD2 LEU R 169     -25.125  59.311  -3.104  1.00104.62           C
ATOM   1096  N   GLY R 170     -27.776  54.433  -2.503  1.00 99.90           N
ATOM   1097  CA  GLY R 170     -28.883  53.470  -2.661  1.00 99.90           C
ATOM   1098  C   GLY R 170     -29.387  52.777  -1.404  1.00 99.90           C
ATOM   1099  O   GLY R 170     -29.744  51.597  -1.372  1.00 99.90           O
ATOM   1100  N   HIS R 171     -29.173  53.440  -0.211  1.00100.15           N
ATOM   1101  CA  HIS R 171     -29.138  52.855   1.166  1.00100.15           C
ATOM   1102  C   HIS R 171     -30.483  52.267   1.728  1.00100.15           C
ATOM   1103  O   HIS R 171     -30.623  52.235   2.934  1.00100.15           O
ATOM   1104  CB  HIS R 171     -28.536  53.927   2.156  1.00100.15           C
ATOM   1105  CG  HIS R 171     -29.398  55.169   2.311  1.00100.15           C
ATOM   1106  CD2 HIS R 171     -30.029  55.504   3.469  1.00100.15           C
ATOM   1107  ND1 HIS R 171     -29.525  56.168   1.367  1.00100.15           N
ATOM   1108  CE1 HIS R 171     -30.339  57.041   1.943  1.00100.15           C
ATOM   1109  NE2 HIS R 171     -30.508  56.760   3.196  1.00100.15           N
ATOM   1110  N   ALA R 172     -31.436  51.905   0.811  1.00 98.26           N
ATOM   1111  CA  ALA R 172     -32.732  51.318   1.047  1.00 98.26           C
ATOM   1112  C   ALA R 172     -32.435  49.770   1.295  1.00 98.26           C
ATOM   1113  O   ALA R 172     -32.675  48.972   0.402  1.00 98.26           O
ATOM   1114  CB  ALA R 172     -33.561  51.769  -0.219  1.00 98.26           C
ATOM   1115  N   ARG R 173     -31.782  49.467   2.463  1.00 98.13           N
ATOM   1116  CA  ARG R 173     -31.414  48.161   2.962  1.00 98.13           C
ATOM   1117  C   ARG R 173     -32.551  47.539   3.826  1.00 98.13           C
ATOM   1118  O   ARG R 173     -32.709  47.999   4.954  1.00 98.13           O
ATOM   1119  CB  ARG R 173     -30.070  48.241   3.739  1.00 98.13           C
ATOM   1120  CG  ARG R 173     -28.823  48.829   3.104  1.00 98.13           C
ATOM   1121  CD  ARG R 173     -27.513  48.455   3.809  1.00 98.13           C
ATOM   1122  NE  ARG R 173     -27.094  47.085   3.437  1.00 98.13           N
ATOM   1123  CZ  ARG R 173     -26.242  46.738   2.495  1.00 98.13           C
ATOM   1124  NH1 ARG R 173     -25.631  47.587   1.654  1.00 98.13           N
ATOM   1125  NH2 ARG R 173     -26.159  45.429   2.317  1.00 98.13           N
ATOM   1126  N   PRO R 174     -33.381  46.665   3.218  1.00101.16           N
ATOM   1127  CA  PRO R 174     -34.590  46.155   3.922  1.00101.16           C
ATOM   1128  C   PRO R 174     -34.164  45.341   5.150  1.00101.16           C
ATOM   1129  O   PRO R 174     -33.576  44.280   5.014  1.00101.16           O
ATOM   1130  CB  PRO R 174     -35.073  45.203   2.819  1.00101.16           C
ATOM   1131  CG  PRO R 174     -33.910  44.664   1.978  1.00101.16           C
ATOM   1132  CD  PRO R 174     -33.019  45.887   2.052  1.00101.16           C
ATOM   1133  N   PRO R 175     -34.517  45.902   6.311  1.00103.23           N
ATOM   1134  CA  PRO R 175     -33.910  45.458   7.604  1.00103.23           C
ATOM   1135  C   PRO R 175     -34.445  44.158   8.244  1.00103.23           C
ATOM   1136  O   PRO R 175     -34.287  43.930   9.418  1.00103.23           O
ATOM   1137  CB  PRO R 175     -33.998  46.678   8.545  1.00103.23           C
ATOM   1138  CG  PRO R 175     -35.299  47.308   8.144  1.00103.23           C
ATOM   1139  CD  PRO R 175     -35.369  47.100   6.580  1.00103.23           C
ATOM   1140  N   VAL R 176     -34.964  43.320   7.393  1.00104.23           N
ATOM   1141  CA  VAL R 176     -35.490  41.967   7.653  1.00104.23           C
ATOM   1142  C   VAL R 176     -34.825  41.148   8.826  1.00104.23           C
ATOM   1143  O   VAL R 176     -33.694  40.727   8.543  1.00104.23           O
ATOM   1144  CB  VAL R 176     -35.230  41.249   6.310  1.00104.23           C
ATOM   1145  CG1 VAL R 176     -35.464  39.713   6.257  1.00104.23           C
ATOM   1146  CG2 VAL R 176     -36.079  41.899   5.143  1.00104.23           C
ATOM   1147  N   PRO R 177     -35.522  40.894   9.983  1.00104.86           N
ATOM   1148  CA  PRO R 177     -34.939  40.162  11.090  1.00104.86           C
ATOM   1149  C   PRO R 177     -34.734  38.688  10.674  1.00104.86           C
ATOM   1150  O   PRO R 177     -35.654  37.877  10.388  1.00104.86           O
ATOM   1151  CB  PRO R 177     -36.048  40.308  12.183  1.00104.86           C
ATOM   1152  CG  PRO R 177     -36.966  41.413  11.693  1.00104.86           C
ATOM   1153  CD  PRO R 177     -36.859  41.338  10.190  1.00104.86           C
ATOM   1154  N   GLY R 178     -33.477  38.251  10.559  1.00103.19           N
ATOM   1155  CA  GLY R 178     -33.164  36.847  10.382  1.00103.19           C
ATOM   1156  C   GLY R 178     -32.574  36.571   8.988  1.00103.19           C
ATOM   1157  O   GLY R 178     -31.943  35.567   8.795  1.00103.19           O
ATOM   1158  N   GLN R 179     -32.631  37.491   8.002  1.00101.17           N
ATOM   1159  CA  GLN R 179     -32.053  37.275   6.697  1.00101.17           C
ATOM   1160  C   GLN R 179     -31.560  38.568   6.061  1.00101.17           C
ATOM   1161  O   GLN R 179     -32.027  39.690   6.363  1.00101.17           O
ATOM   1162  CB  GLN R 179     -33.133  36.532   5.946  1.00101.17           C
ATOM   1163  CG  GLN R 179     -32.849  36.197   4.456  1.00101.17           C
ATOM   1164  CD  GLN R 179     -31.735  35.172   4.197  1.00101.17           C
ATOM   1165  NE2 GLN R 179     -31.964  34.217   3.238  1.00101.17           N
ATOM   1166  OE1 GLN R 179     -30.655  35.283   4.745  1.00101.17           O
ATOM   1167  N   CYS R 180     -30.611  38.450   5.060  1.00100.48           N
ATOM   1168  CA  CYS R 180     -30.093  39.532   4.196  1.00100.48           C
ATOM   1169  C   CYS R 180     -30.868  39.478   2.846  1.00100.48           C
ATOM   1170  O   CYS R 180     -30.931  38.414   2.180  1.00100.48           O
ATOM   1171  CB  CYS R 180     -28.588  39.354   3.955  1.00100.48           C
ATOM   1172  SG  CYS R 180     -27.575  39.782   5.359  1.00100.48           S
ATOM   1173  N   ARG R 181     -31.253  40.664   2.320  1.00 92.39           N
ATOM   1174  CA  ARG R 181     -32.064  40.709   1.070  1.00 92.39           C
ATOM   1175  C   ARG R 181     -31.516  41.866   0.249  1.00 92.39           C
ATOM   1176  O   ARG R 181     -30.817  42.722   0.796  1.00 92.39           O
ATOM   1177  CB  ARG R 181     -33.637  40.941   1.455  1.00 92.39           C
ATOM   1178  CG  ARG R 181     -34.346  39.824   2.268  1.00 92.39           C
ATOM   1179  CD  ARG R 181     -34.449  38.445   1.541  1.00 92.39           C
ATOM   1180  NE  ARG R 181     -35.351  38.389   0.369  1.00 92.39           N
ATOM   1181  CZ  ARG R 181     -35.664  37.316  -0.418  1.00 92.39           C
ATOM   1182  NH1 ARG R 181     -35.190  36.109  -0.193  1.00 92.39           N
ATOM   1183  NH2 ARG R 181     -36.590  37.415  -1.386  1.00 92.39           N
ATOM   1184  N   LEU R 182     -31.744  41.884  -1.086  1.00 85.28           N
ATOM   1185  CA  LEU R 182     -31.178  42.860  -2.011  1.00 85.28           C
ATOM   1186  C   LEU R 182     -31.806  44.320  -1.853  1.00 85.28           C
ATOM   1187  O   LEU R 182     -33.005  44.487  -1.654  1.00 85.28           O
ATOM   1188  CB  LEU R 182     -31.191  42.273  -3.395  1.00 85.28           C
ATOM   1189  CG  LEU R 182     -30.908  43.218  -4.601  1.00 85.28           C
ATOM   1190  CD1 LEU R 182     -29.505  43.841  -4.582  1.00 85.28           C
ATOM   1191  CD2 LEU R 182     -31.179  42.403  -5.940  1.00 85.28           C
ATOM   1192  N   LEU R 183     -30.987  45.368  -1.967  1.00 90.25           N
ATOM   1193  CA  LEU R 183     -31.313  46.767  -1.864  1.00 90.25           C
ATOM   1194  C   LEU R 183     -32.508  47.127  -2.754  1.00 90.25           C
ATOM   1195  O   LEU R 183     -32.512  46.703  -3.926  1.00 90.25           O
ATOM   1196  CB  LEU R 183     -30.029  47.637  -2.122  1.00 90.25           C
ATOM   1197  CG  LEU R 183     -28.924  47.359  -1.104  1.00 90.25           C
ATOM   1198  CD1 LEU R 183     -27.993  46.230  -1.454  1.00 90.25           C
ATOM   1199  CD2 LEU R 183     -28.045  48.583  -1.025  1.00 90.25           C
ATOM   1200  N   ALA R 184     -33.456  47.876  -2.167  1.00 88.10           N
ATOM   1201  CA  ALA R 184     -34.637  48.523  -2.749  1.00 88.10           C
ATOM   1202  C   ALA R 184     -34.292  49.855  -3.439  1.00 88.10           C
ATOM   1203  O   ALA R 184     -34.746  50.902  -3.031  1.00 88.10           O
ATOM   1204  CB  ALA R 184     -35.693  48.664  -1.710  1.00 88.10           C
ATOM   1205  N   SER R 185     -33.395  49.698  -4.446  1.00 87.00           N
ATOM   1206  CA  SER R 185     -32.850  50.758  -5.204  1.00 87.00           C
ATOM   1207  C   SER R 185     -32.627  50.272  -6.650  1.00 87.00           C
ATOM   1208  O   SER R 185     -31.588  49.646  -7.020  1.00 87.00           O
ATOM   1209  CB  SER R 185     -31.516  51.169  -4.504  1.00 87.00           C
ATOM   1210  OG  SER R 185     -31.021  52.500  -4.918  1.00 87.00           O
ATOM   1211  N   LEU R 186     -33.747  50.284  -7.386  1.00 82.60           N
ATOM   1212  CA  LEU R 186     -33.749  49.896  -8.795  1.00 82.60           C
ATOM   1213  C   LEU R 186     -32.604  50.490  -9.650  1.00 82.60           C
ATOM   1214  O   LEU R 186     -31.965  49.751 -10.402  1.00 82.60           O
ATOM   1215  CB  LEU R 186     -35.081  50.083  -9.477  1.00 82.60           C
ATOM   1216  CG  LEU R 186     -35.254  49.840 -11.015  1.00 82.60           C
ATOM   1217  CD1 LEU R 186     -34.816  48.410 -11.529  1.00 82.60           C
ATOM   1218  CD2 LEU R 186     -36.725  50.131 -11.457  1.00 82.60           C
ATOM   1219  N   PRO R 187     -32.386  51.844  -9.635  1.00 81.31           N
ATOM   1220  CA  PRO R 187     -31.318  52.416 -10.448  1.00 81.31           C
ATOM   1221  C   PRO R 187     -29.951  51.761 -10.258  1.00 81.31           C
ATOM   1222  O   PRO R 187     -29.235  51.553 -11.274  1.00 81.31           O
ATOM   1223  CB  PRO R 187     -31.280  53.857  -9.880  1.00 81.31           C
ATOM   1224  CG  PRO R 187     -32.671  54.164  -9.521  1.00 81.31           C
ATOM   1225  CD  PRO R 187     -33.123  52.884  -8.931  1.00 81.31           C
ATOM   1226  N   PHE R 188     -29.581  51.426  -9.045  1.00 80.22           N
ATOM   1227  CA  PHE R 188     -28.278  50.874  -8.645  1.00 80.22           C
ATOM   1228  C   PHE R 188     -28.185  49.481  -9.224  1.00 80.22           C
ATOM   1229  O   PHE R 188     -27.223  49.115  -9.871  1.00 80.22           O
ATOM   1230  CB  PHE R 188     -28.036  50.929  -7.068  1.00 80.22           C
ATOM   1231  CG  PHE R 188     -27.047  49.989  -6.450  1.00 80.22           C
ATOM   1232  CD1 PHE R 188     -25.678  50.006  -6.752  1.00 80.22           C
ATOM   1233  CD2 PHE R 188     -27.458  48.909  -5.617  1.00 80.22           C
ATOM   1234  CE1 PHE R 188     -24.762  48.989  -6.406  1.00 80.22           C
ATOM   1235  CE2 PHE R 188     -26.589  47.928  -5.181  1.00 80.22           C
ATOM   1236  CZ  PHE R 188     -25.228  47.943  -5.600  1.00 80.22           C
ATOM   1237  N   VAL R 189     -29.216  48.691  -8.951  1.00 76.70           N
ATOM   1238  CA  VAL R 189     -29.355  47.266  -9.436  1.00 76.70           C
ATOM   1239  C   VAL R 189     -29.557  47.068 -11.028  1.00 76.70           C
ATOM   1240  O   VAL R 189     -29.148  46.040 -11.550  1.00 76.70           O
ATOM   1241  CB  VAL R 189     -30.425  46.492  -8.607  1.00 76.70           C
ATOM   1242  CG1 VAL R 189     -30.516  45.033  -8.968  1.00 76.70           C
ATOM   1243  CG2 VAL R 189     -30.197  46.686  -7.097  1.00 76.70           C
ATOM   1244  N   LEU R 190     -30.185  48.169 -11.616  1.00 75.37           N
ATOM   1245  CA  LEU R 190     -30.363  48.244 -13.070  1.00 75.37           C
ATOM   1246  C   LEU R 190     -28.954  48.237 -13.731  1.00 75.37           C
ATOM   1247  O   LEU R 190     -28.639  47.366 -14.427  1.00 75.37           O
ATOM   1248  CB  LEU R 190     -31.279  49.393 -13.491  1.00 75.37           C
ATOM   1249  CG  LEU R 190     -31.862  49.559 -14.841  1.00 75.37           C
ATOM   1250  CD1 LEU R 190     -32.795  48.325 -15.240  1.00 75.37           C
ATOM   1251  CD2 LEU R 190     -32.473  50.985 -14.966  1.00 75.37           C
ATOM   1252  N   VAL R 191     -28.051  49.169 -13.290  1.00 72.20           N
ATOM   1253  CA  VAL R 191     -26.706  49.385 -13.774  1.00 72.20           C
ATOM   1254  C   VAL R 191     -25.682  48.255 -13.388  1.00 72.20           C
ATOM   1255  O   VAL R 191     -24.835  47.781 -14.124  1.00 72.20           O
ATOM   1256  CB  VAL R 191     -26.076  50.790 -13.464  1.00 72.20           C
ATOM   1257  CG1 VAL R 191     -25.738  51.042 -11.910  1.00 72.20           C
ATOM   1258  CG2 VAL R 191     -24.800  51.036 -14.271  1.00 72.20           C
ATOM   1259  N   ALA R 192     -25.945  47.664 -12.219  1.00 69.09           N
ATOM   1260  CA  ALA R 192     -25.148  46.503 -11.775  1.00 69.09           C
ATOM   1261  C   ALA R 192     -25.515  45.206 -12.507  1.00 69.09           C
ATOM   1262  O   ALA R 192     -24.638  44.419 -12.883  1.00 69.09           O
ATOM   1263  CB  ALA R 192     -25.172  46.389 -10.154  1.00 69.09           C
ATOM   1264  N   SER R 193     -26.856  45.060 -12.756  1.00 67.56           N
ATOM   1265  CA  SER R 193     -27.345  44.120 -13.815  1.00 67.56           C
ATOM   1266  C   SER R 193     -26.825  44.477 -15.232  1.00 67.56           C
ATOM   1267  O   SER R 193     -26.658  43.560 -16.021  1.00 67.56           O
ATOM   1268  CB  SER R 193     -28.918  44.072 -13.976  1.00 67.56           C
ATOM   1269  OG  SER R 193     -29.422  43.512 -12.778  1.00 67.56           O
ATOM   1270  N   GLY R 194     -26.615  45.756 -15.522  1.00 64.06           N
ATOM   1271  CA  GLY R 194     -26.079  46.227 -16.766  1.00 64.06           C
ATOM   1272  C   GLY R 194     -24.712  45.650 -17.030  1.00 64.06           C
ATOM   1273  O   GLY R 194     -24.513  45.119 -18.114  1.00 64.06           O
ATOM   1274  N   LEU R 195     -23.758  45.909 -16.114  1.00 62.51           N
ATOM   1275  CA  LEU R 195     -22.275  45.621 -16.345  1.00 62.51           C
ATOM   1276  C   LEU R 195     -22.059  44.100 -16.294  1.00 62.51           C
ATOM   1277  O   LEU R 195     -21.332  43.643 -17.158  1.00 62.51           O
ATOM   1278  CB  LEU R 195     -21.412  46.359 -15.291  1.00 62.51           C
ATOM   1279  CG  LEU R 195     -21.494  47.898 -15.219  1.00 62.51           C
ATOM   1280  CD1 LEU R 195     -20.494  48.425 -14.097  1.00 62.51           C
ATOM   1281  CD2 LEU R 195     -21.322  48.685 -16.492  1.00 62.51           C
ATOM   1282  N   THR R 196     -22.649  43.370 -15.317  1.00 61.46           N
ATOM   1283  CA  THR R 196     -22.419  42.035 -15.039  1.00 61.46           C
ATOM   1284  C   THR R 196     -23.222  41.113 -15.937  1.00 61.46           C
ATOM   1285  O   THR R 196     -22.760  39.982 -16.102  1.00 61.46           O
ATOM   1286  CB  THR R 196     -22.889  41.612 -13.572  1.00 61.46           C
ATOM   1287  CG2 THR R 196     -22.113  42.372 -12.458  1.00 61.46           C
ATOM   1288  OG1 THR R 196     -24.295  41.900 -13.348  1.00 61.46           O
ATOM   1289  N   PHE R 197     -24.429  41.482 -16.463  1.00 57.47           N
ATOM   1290  CA  PHE R 197     -25.356  40.629 -17.158  1.00 57.47           C
ATOM   1291  C   PHE R 197     -25.679  41.264 -18.524  1.00 57.47           C
ATOM   1292  O   PHE R 197     -25.426  40.586 -19.512  1.00 57.47           O
ATOM   1293  CB  PHE R 197     -26.521  40.102 -16.274  1.00 57.47           C
ATOM   1294  CG  PHE R 197     -27.536  39.257 -17.047  1.00 57.47           C
ATOM   1295  CD1 PHE R 197     -27.093  38.142 -17.744  1.00 57.47           C
ATOM   1296  CD2 PHE R 197     -28.967  39.517 -17.029  1.00 57.47           C
ATOM   1297  CE1 PHE R 197     -27.991  37.280 -18.399  1.00 57.47           C
ATOM   1298  CE2 PHE R 197     -29.798  38.630 -17.690  1.00 57.47           C
ATOM   1299  CZ  PHE R 197     -29.339  37.588 -18.473  1.00 57.47           C
ATOM   1300  N   PHE R 198     -26.290  42.405 -18.578  1.00 58.57           N
ATOM   1301  CA  PHE R 198     -26.941  42.903 -19.795  1.00 58.57           C
ATOM   1302  C   PHE R 198     -25.878  43.075 -20.893  1.00 58.57           C
ATOM   1303  O   PHE R 198     -26.095  42.595 -21.987  1.00 58.57           O
ATOM   1304  CB  PHE R 198     -27.827  44.190 -19.424  1.00 58.57           C
ATOM   1305  CG  PHE R 198     -29.055  44.019 -18.596  1.00 58.57           C
ATOM   1306  CD1 PHE R 198     -29.615  45.243 -18.085  1.00 58.57           C
ATOM   1307  CD2 PHE R 198     -29.682  42.825 -18.420  1.00 58.57           C
ATOM   1308  CE1 PHE R 198     -30.790  45.119 -17.369  1.00 58.57           C
ATOM   1309  CE2 PHE R 198     -30.860  42.758 -17.617  1.00 58.57           C
ATOM   1310  CZ  PHE R 198     -31.349  43.917 -17.070  1.00 58.57           C
ATOM   1311  N   LEU R 199     -24.751  43.770 -20.577  1.00 56.78           N
ATOM   1312  CA  LEU R 199     -23.761  44.012 -21.549  1.00 56.78           C
ATOM   1313  C   LEU R 199     -23.067  42.813 -22.185  1.00 56.78           C
ATOM   1314  O   LEU R 199     -23.130  42.766 -23.372  1.00 56.78           O
ATOM   1315  CB  LEU R 199     -22.831  45.017 -20.962  1.00 56.78           C
ATOM   1316  CG  LEU R 199     -23.250  46.510 -21.059  1.00 56.78           C
ATOM   1317  CD1 LEU R 199     -22.526  47.392 -19.997  1.00 56.78           C
ATOM   1318  CD2 LEU R 199     -22.849  46.999 -22.441  1.00 56.78           C
ATOM   1319  N   PRO R 200     -22.422  41.920 -21.360  1.00 53.38           N
ATOM   1320  CA  PRO R 200     -22.075  40.547 -21.656  1.00 53.38           C
ATOM   1321  C   PRO R 200     -23.089  39.852 -22.562  1.00 53.38           C
ATOM   1322  O   PRO R 200     -22.775  39.543 -23.730  1.00 53.38           O
ATOM   1323  CB  PRO R 200     -21.867  39.844 -20.344  1.00 53.38           C
ATOM   1324  CG  PRO R 200     -21.308  40.908 -19.401  1.00 53.38           C
ATOM   1325  CD  PRO R 200     -22.067  42.155 -19.932  1.00 53.38           C
ATOM   1326  N   SER R 201     -24.300  39.494 -21.996  1.00 51.79           N
ATOM   1327  CA  SER R 201     -25.366  38.733 -22.662  1.00 51.79           C
ATOM   1328  C   SER R 201     -25.649  39.284 -24.043  1.00 51.79           C
ATOM   1329  O   SER R 201     -25.803  38.555 -25.033  1.00 51.79           O
ATOM   1330  CB  SER R 201     -26.609  38.766 -21.729  1.00 51.79           C
ATOM   1331  OG  SER R 201     -27.114  40.039 -21.601  1.00 51.79           O
ATOM   1332  N   GLY R 202     -25.776  40.613 -24.173  1.00 52.47           N
ATOM   1333  CA  GLY R 202     -26.149  41.343 -25.441  1.00 52.47           C
ATOM   1334  C   GLY R 202     -24.989  41.238 -26.421  1.00 52.47           C
ATOM   1335  O   GLY R 202     -25.238  41.028 -27.592  1.00 52.47           O
ATOM   1336  N   ALA R 203     -23.735  41.288 -25.932  1.00 49.64           N
ATOM   1337  CA  ALA R 203     -22.479  41.169 -26.647  1.00 49.64           C
ATOM   1338  C   ALA R 203     -22.288  39.682 -27.178  1.00 49.64           C
ATOM   1339  O   ALA R 203     -21.817  39.463 -28.322  1.00 49.64           O
ATOM   1340  CB  ALA R 203     -21.297  41.628 -25.736  1.00 49.64           C
ATOM   1341  N   ILE R 204     -22.730  38.704 -26.357  1.00 46.97           N
ATOM   1342  CA  ILE R 204     -22.616  37.320 -26.778  1.00 46.97           C
ATOM   1343  C   ILE R 204     -23.656  36.987 -27.844  1.00 46.97           C
ATOM   1344  O   ILE R 204     -23.336  36.261 -28.836  1.00 46.97           O
ATOM   1345  CB  ILE R 204     -22.888  36.331 -25.519  1.00 46.97           C
ATOM   1346  CG1 ILE R 204     -21.600  36.347 -24.639  1.00 46.97           C
ATOM   1347  CG2 ILE R 204     -23.241  34.835 -25.861  1.00 46.97           C
ATOM   1348  CD1 ILE R 204     -21.795  35.767 -23.218  1.00 46.97           C
ATOM   1349  N   CYS R 205     -24.880  37.625 -27.764  1.00 50.15           N
ATOM   1350  CA  CYS R 205     -25.919  37.528 -28.779  1.00 50.15           C
ATOM   1351  C   CYS R 205     -25.648  38.137 -30.126  1.00 50.15           C
ATOM   1352  O   CYS R 205     -25.862  37.552 -31.170  1.00 50.15           O
ATOM   1353  CB  CYS R 205     -27.221  38.071 -28.263  1.00 50.15           C
ATOM   1354  SG  CYS R 205     -27.884  37.149 -26.838  1.00 50.15           S
ATOM   1355  N   PHE R 206     -25.075  39.308 -30.100  1.00 47.37           N
ATOM   1356  CA  PHE R 206     -24.681  40.029 -31.292  1.00 47.37           C
ATOM   1357  C   PHE R 206     -23.540  39.317 -32.045  1.00 47.37           C
ATOM   1358  O   PHE R 206     -23.715  39.179 -33.221  1.00 47.37           O
ATOM   1359  CB  PHE R 206     -24.328  41.515 -30.808  1.00 47.37           C
ATOM   1360  CG  PHE R 206     -23.376  42.415 -31.603  1.00 47.37           C
ATOM   1361  CD1 PHE R 206     -23.507  42.435 -33.034  1.00 47.37           C
ATOM   1362  CD2 PHE R 206     -22.529  43.278 -30.977  1.00 47.37           C
ATOM   1363  CE1 PHE R 206     -22.587  43.208 -33.730  1.00 47.37           C
ATOM   1364  CE2 PHE R 206     -21.617  44.002 -31.730  1.00 47.37           C
ATOM   1365  CZ  PHE R 206     -21.618  44.022 -33.087  1.00 47.37           C
ATOM   1366  N   THR R 207     -22.526  38.753 -31.358  1.00 44.44           N
ATOM   1367  CA  THR R 207     -21.461  37.998 -32.008  1.00 44.44           C
ATOM   1368  C   THR R 207     -21.859  36.625 -32.603  1.00 44.44           C
ATOM   1369  O   THR R 207     -21.508  36.320 -33.738  1.00 44.44           O
ATOM   1370  CB  THR R 207     -20.221  37.865 -31.036  1.00 44.44           C
ATOM   1371  CG2 THR R 207     -18.968  37.197 -31.656  1.00 44.44           C
ATOM   1372  OG1 THR R 207     -19.966  39.274 -30.602  1.00 44.44           O
ATOM   1373  N   TYR R 208     -22.699  35.826 -31.879  1.00 45.54           N
ATOM   1374  CA  TYR R 208     -23.347  34.681 -32.385  1.00 45.54           C
ATOM   1375  C   TYR R 208     -24.237  34.933 -33.638  1.00 45.54           C
ATOM   1376  O   TYR R 208     -24.275  34.108 -34.525  1.00 45.54           O
ATOM   1377  CB  TYR R 208     -23.972  33.926 -31.203  1.00 45.54           C
ATOM   1378  CG  TYR R 208     -23.095  33.222 -30.191  1.00 45.54           C
ATOM   1379  CD1 TYR R 208     -23.644  32.915 -28.925  1.00 45.54           C
ATOM   1380  CD2 TYR R 208     -21.795  32.722 -30.472  1.00 45.54           C
ATOM   1381  CE1 TYR R 208     -22.903  32.194 -28.008  1.00 45.54           C
ATOM   1382  CE2 TYR R 208     -21.045  32.018 -29.521  1.00 45.54           C
ATOM   1383  CZ  TYR R 208     -21.602  31.831 -28.278  1.00 45.54           C
ATOM   1384  OH  TYR R 208     -20.901  31.208 -27.367  1.00 45.54           O
ATOM   1385  N   CYS R 209     -24.908  36.037 -33.708  1.00 48.96           N
ATOM   1386  CA  CYS R 209     -25.744  36.478 -34.899  1.00 48.96           C
ATOM   1387  C   CYS R 209     -24.945  36.584 -36.247  1.00 48.96           C
ATOM   1388  O   CYS R 209     -25.312  35.970 -37.232  1.00 48.96           O
ATOM   1389  CB  CYS R 209     -26.483  37.838 -34.723  1.00 48.96           C
ATOM   1390  SG  CYS R 209     -27.783  37.744 -33.518  1.00 48.96           S
ATOM   1391  N   ARG R 210     -23.885  37.382 -36.064  1.00 45.50           N
ATOM   1392  CA  ARG R 210     -22.891  37.511 -37.170  1.00 45.50           C
ATOM   1393  C   ARG R 210     -22.342  36.176 -37.605  1.00 45.50           C
ATOM   1394  O   ARG R 210     -21.958  36.052 -38.818  1.00 45.50           O
ATOM   1395  CB  ARG R 210     -21.717  38.491 -36.721  1.00 45.50           C
ATOM   1396  CG  ARG R 210     -22.167  39.980 -36.609  1.00 45.50           C
ATOM   1397  CD  ARG R 210     -20.979  40.871 -36.138  1.00 45.50           C
ATOM   1398  NE  ARG R 210     -20.554  40.669 -34.772  1.00 45.50           N
ATOM   1399  CZ  ARG R 210     -19.315  41.070 -34.279  1.00 45.50           C
ATOM   1400  NH1 ARG R 210     -19.001  40.887 -33.004  1.00 45.50           N
ATOM   1401  NH2 ARG R 210     -18.446  41.746 -35.090  1.00 45.50           N
ATOM   1402  N   ILE R 211     -22.126  35.246 -36.630  1.00 43.62           N
ATOM   1403  CA  ILE R 211     -21.756  33.897 -37.048  1.00 43.62           C
ATOM   1404  C   ILE R 211     -22.803  33.198 -37.921  1.00 43.62           C
ATOM   1405  O   ILE R 211     -22.505  32.661 -38.996  1.00 43.62           O
ATOM   1406  CB  ILE R 211     -21.420  33.037 -35.829  1.00 43.62           C
ATOM   1407  CG1 ILE R 211     -19.937  33.263 -35.326  1.00 43.62           C
ATOM   1408  CG2 ILE R 211     -21.740  31.506 -35.835  1.00 43.62           C
ATOM   1409  CD1 ILE R 211     -19.912  33.313 -33.768  1.00 43.62           C
ATOM   1410  N   LEU R 212     -24.073  33.160 -37.449  1.00 48.65           N
ATOM   1411  CA  LEU R 212     -25.182  32.510 -38.191  1.00 48.65           C
ATOM   1412  C   LEU R 212     -25.393  33.148 -39.555  1.00 48.65           C
ATOM   1413  O   LEU R 212     -25.780  32.435 -40.490  1.00 48.65           O
ATOM   1414  CB  LEU R 212     -26.529  32.563 -37.438  1.00 48.65           C
ATOM   1415  CG  LEU R 212     -26.559  31.692 -36.217  1.00 48.65           C
ATOM   1416  CD1 LEU R 212     -27.556  32.270 -35.231  1.00 48.65           C
ATOM   1417  CD2 LEU R 212     -26.941  30.245 -36.604  1.00 48.65           C
ATOM   1418  N   LEU R 213     -25.243  34.520 -39.690  1.00 48.19           N
ATOM   1419  CA  LEU R 213     -25.347  35.281 -40.916  1.00 48.19           C
ATOM   1420  C   LEU R 213     -24.353  34.999 -42.065  1.00 48.19           C
ATOM   1421  O   LEU R 213     -24.470  35.553 -43.185  1.00 48.19           O
ATOM   1422  CB  LEU R 213     -25.321  36.771 -40.577  1.00 48.19           C
ATOM   1423  CG  LEU R 213     -26.617  37.317 -39.949  1.00 48.19           C
ATOM   1424  CD1 LEU R 213     -26.339  38.664 -39.121  1.00 48.19           C
ATOM   1425  CD2 LEU R 213     -27.761  37.399 -40.915  1.00 48.19           C
ATOM   1426  N   ALA R 214     -23.308  34.232 -41.656  1.00 46.49           N
ATOM   1427  CA  ALA R 214     -22.149  33.854 -42.459  1.00 46.49           C
ATOM   1428  C   ALA R 214     -21.797  32.387 -42.399  1.00 46.49           C
ATOM   1429  O   ALA R 214     -20.696  32.018 -42.836  1.00 46.49           O
ATOM   1430  CB  ALA R 214     -20.996  34.809 -41.970  1.00 46.49           C
ATOM   1431  N   ALA R 215     -22.580  31.498 -41.801  1.00 47.66           N
ATOM   1432  CA  ALA R 215     -22.261  30.091 -41.537  1.00 47.66           C
ATOM   1433  C   ALA R 215     -21.908  29.337 -42.822  1.00 47.66           C
ATOM   1434  O   ALA R 215     -20.815  28.725 -42.870  1.00 47.66           O
ATOM   1435  CB  ALA R 215     -23.497  29.528 -40.829  1.00 47.66           C
ATOM   1436  N   ARG R 216     -22.750  29.470 -43.810  1.00 53.51           N
ATOM   1437  CA  ARG R 216     -22.640  28.808 -45.110  1.00 53.51           C
ATOM   1438  C   ARG R 216     -21.660  29.611 -45.952  1.00 53.51           C
ATOM   1439  O   ARG R 216     -20.819  28.992 -46.667  1.00 53.51           O
ATOM   1440  CB  ARG R 216     -23.992  28.573 -45.816  1.00 53.51           C
ATOM   1441  CG  ARG R 216     -24.974  27.595 -45.029  1.00 53.51           C
ATOM   1442  CD  ARG R 216     -26.067  27.077 -45.965  1.00 53.51           C
ATOM   1443  NE  ARG R 216     -25.639  26.221 -47.050  1.00 53.51           N
ATOM   1444  CZ  ARG R 216     -25.615  24.885 -47.099  1.00 53.51           C
ATOM   1445  NH1 ARG R 216     -25.025  24.285 -48.151  1.00 53.51           N
ATOM   1446  NH2 ARG R 216     -26.144  24.149 -46.149  1.00 53.51           N
ATOM   1447  N   LYS R 217     -21.777  30.910 -45.899  1.00 50.16           N
ATOM   1448  CA  LYS R 217     -20.899  31.779 -46.774  1.00 50.16           C
ATOM   1449  C   LYS R 217     -19.384  31.603 -46.469  1.00 50.16           C
ATOM   1450  O   LYS R 217     -18.582  31.842 -47.405  1.00 50.16           O
ATOM   1451  CB  LYS R 217     -21.304  33.255 -46.539  1.00 50.16           C
ATOM   1452  CG  LYS R 217     -22.807  33.405 -46.952  1.00 50.16           C
ATOM   1453  CD  LYS R 217     -23.148  34.850 -46.923  1.00 50.16           C
ATOM   1454  CE  LYS R 217     -24.537  35.094 -47.727  1.00 50.16           C
ATOM   1455  NZ  LYS R 217     -24.906  36.521 -47.820  1.00 50.16           N
ATOM   1456  N   GLN R 218     -19.079  31.291 -45.178  1.00 48.25           N
ATOM   1457  CA  GLN R 218     -17.694  30.871 -44.809  1.00 48.25           C
ATOM   1458  C   GLN R 218     -17.396  29.319 -44.859  1.00 48.25           C
ATOM   1459  O   GLN R 218     -16.212  28.988 -44.905  1.00 48.25           O
ATOM   1460  CB  GLN R 218     -17.363  31.441 -43.333  1.00 48.25           C
ATOM   1461  CG  GLN R 218     -17.194  32.904 -43.186  1.00 48.25           C
ATOM   1462  CD  GLN R 218     -15.922  33.475 -43.968  1.00 48.25           C
ATOM   1463  NE2 GLN R 218     -14.718  33.206 -43.398  1.00 48.25           N
ATOM   1464  OE1 GLN R 218     -15.972  34.152 -45.053  1.00 48.25           O
ATOM   1465  N   ALA R 219     -18.419  28.416 -44.794  1.00 49.40           N
ATOM   1466  CA  ALA R 219     -18.322  26.974 -44.851  1.00 49.40           C
ATOM   1467  C   ALA R 219     -17.136  26.227 -45.502  1.00 49.40           C
ATOM   1468  O   ALA R 219     -16.460  25.402 -44.881  1.00 49.40           O
ATOM   1469  CB  ALA R 219     -19.662  26.379 -45.369  1.00 49.40           C
ATOM   1470  N   VAL R 220     -16.822  26.679 -46.733  1.00 52.07           N
ATOM   1471  CA  VAL R 220     -15.815  26.138 -47.594  1.00 52.07           C
ATOM   1472  C   VAL R 220     -14.411  26.475 -46.922  1.00 52.07           C
ATOM   1473  O   VAL R 220     -13.454  25.698 -47.136  1.00 52.07           O
ATOM   1474  CB  VAL R 220     -15.937  26.797 -49.075  1.00 52.07           C
ATOM   1475  CG1 VAL R 220     -17.195  26.233 -49.752  1.00 52.07           C
ATOM   1476  CG2 VAL R 220     -15.802  28.312 -49.211  1.00 52.07           C
ATOM   1477  N   GLN R 221     -14.302  27.591 -46.202  1.00 49.58           N
ATOM   1478  CA  GLN R 221     -13.004  27.960 -45.558  1.00 49.58           C
ATOM   1479  C   GLN R 221     -12.744  27.097 -44.266  1.00 49.58           C
ATOM   1480  O   GLN R 221     -11.603  26.677 -44.046  1.00 49.58           O
ATOM   1481  CB  GLN R 221     -12.949  29.457 -45.248  1.00 49.58           C
ATOM   1482  CG  GLN R 221     -13.113  30.326 -46.517  1.00 49.58           C
ATOM   1483  CD  GLN R 221     -13.109  31.839 -46.083  1.00 49.58           C
ATOM   1484  NE2 GLN R 221     -13.850  32.629 -46.900  1.00 49.58           N
ATOM   1485  OE1 GLN R 221     -12.527  32.255 -45.073  1.00 49.58           O
ATOM   1486  N   VAL R 222     -13.786  26.730 -43.514  1.00 49.54           N
ATOM   1487  CA  VAL R 222     -13.606  25.803 -42.361  1.00 49.54           C
ATOM   1488  C   VAL R 222     -13.236  24.403 -42.928  1.00 49.54           C
ATOM   1489  O   VAL R 222     -12.468  23.580 -42.358  1.00 49.54           O
ATOM   1490  CB  VAL R 222     -14.751  25.741 -41.396  1.00 49.54           C
ATOM   1491  CG1 VAL R 222     -14.585  24.792 -40.190  1.00 49.54           C
ATOM   1492  CG2 VAL R 222     -15.107  27.172 -40.892  1.00 49.54           C
ATOM   1493  N   ALA R 223     -13.909  24.005 -43.998  1.00 54.54           N
ATOM   1494  CA  ALA R 223     -13.595  22.765 -44.693  1.00 54.54           C
ATOM   1495  C   ALA R 223     -12.097  22.629 -45.197  1.00 54.54           C
ATOM   1496  O   ALA R 223     -11.373  21.649 -44.985  1.00 54.54           O
ATOM   1497  CB  ALA R 223     -14.668  22.471 -45.845  1.00 54.54           C
ATOM   1498  N   SER R 224     -11.599  23.743 -45.697  1.00 57.42           N
ATOM   1499  CA  SER R 224     -10.268  23.965 -46.154  1.00 57.42           C
ATOM   1500  C   SER R 224      -9.148  23.961 -45.033  1.00 57.42           C
ATOM   1501  O   SER R 224      -8.160  23.250 -45.193  1.00 57.42           O
ATOM   1502  CB  SER R 224     -10.195  25.260 -47.032  1.00 57.42           C
ATOM   1503  OG  SER R 224     -11.086  25.164 -48.088  1.00 57.42           O
ATOM   1504  N   LEU R 225      -9.476  24.597 -43.864  1.00 56.68           N
ATOM   1505  CA  LEU R 225      -8.797  24.523 -42.565  1.00 56.68           C
ATOM   1506  C   LEU R 225      -8.885  23.107 -41.953  1.00 56.68           C
ATOM   1507  O   LEU R 225      -7.914  22.758 -41.289  1.00 56.68           O
ATOM   1508  CB  LEU R 225      -9.328  25.713 -41.602  1.00 56.68           C
ATOM   1509  CG  LEU R 225      -8.733  25.766 -40.125  1.00 56.68           C
ATOM   1510  CD1 LEU R 225      -7.255  26.186 -40.151  1.00 56.68           C
ATOM   1511  CD2 LEU R 225      -9.483  26.701 -39.206  1.00 56.68           C
ATOM   1512  N   THR R 226      -9.935  22.276 -42.219  1.00 62.48           N
ATOM   1513  CA  THR R 226     -10.135  20.926 -41.725  1.00 62.48           C
ATOM   1514  C   THR R 226      -9.216  19.929 -42.518  1.00 62.48           C
ATOM   1515  O   THR R 226      -8.734  18.878 -41.976  1.00 62.48           O
ATOM   1516  CB  THR R 226     -11.666  20.415 -41.939  1.00 62.48           C
ATOM   1517  CG2 THR R 226     -11.978  18.943 -41.534  1.00 62.48           C
ATOM   1518  OG1 THR R 226     -12.475  21.102 -40.974  1.00 62.48           O
ATOM   1519  N   THR R 227      -8.975  20.259 -43.831  1.00 61.37           N
ATOM   1520  CA  THR R 227      -8.535  19.281 -44.775  1.00 61.37           C
ATOM   1521  C   THR R 227      -7.306  19.942 -45.392  1.00 61.37           C
ATOM   1522  O   THR R 227      -6.634  19.513 -46.330  1.00 61.37           O
ATOM   1523  CB  THR R 227      -9.536  18.967 -45.970  1.00 61.37           C
ATOM   1524  CG2 THR R 227     -10.740  18.186 -45.416  1.00 61.37           C
ATOM   1525  OG1 THR R 227      -9.870  20.150 -46.623  1.00 61.37           O
TER    1526      THR R 227 
ATOM   1527  N   ALA R 263     -18.164  24.160 -40.251  1.00 60.39           N
ATOM   1528  CA  ALA R 263     -18.765  25.460 -39.748  1.00 60.39           C
ATOM   1529  C   ALA R 263     -20.311  25.304 -39.457  1.00 60.39           C
ATOM   1530  O   ALA R 263     -20.802  25.818 -38.446  1.00 60.39           O
ATOM   1531  CB  ALA R 263     -18.532  26.654 -40.682  1.00 60.39           C
ATOM   1532  N   LEU R 264     -20.995  24.573 -40.367  1.00 63.60           N
ATOM   1533  CA  LEU R 264     -22.406  24.261 -40.207  1.00 63.60           C
ATOM   1534  C   LEU R 264     -22.897  23.694 -38.813  1.00 63.60           C
ATOM   1535  O   LEU R 264     -23.916  24.158 -38.259  1.00 63.60           O
ATOM   1536  CB  LEU R 264     -22.722  23.167 -41.293  1.00 63.60           C
ATOM   1537  CG  LEU R 264     -22.385  23.578 -42.716  1.00 63.60           C
ATOM   1538  CD1 LEU R 264     -22.587  22.452 -43.692  1.00 63.60           C
ATOM   1539  CD2 LEU R 264     -23.209  24.776 -43.226  1.00 63.60           C
ATOM   1540  N   LYS R 265     -22.110  22.784 -38.220  1.00 59.80           N
ATOM   1541  CA  LYS R 265     -22.366  22.102 -36.885  1.00 59.80           C
ATOM   1542  C   LYS R 265     -22.118  23.100 -35.729  1.00 59.80           C
ATOM   1543  O   LYS R 265     -22.972  23.133 -34.775  1.00 59.80           O
ATOM   1544  CB  LYS R 265     -21.777  20.746 -36.702  1.00 59.80           C
ATOM   1545  CG  LYS R 265     -22.417  19.814 -35.681  1.00 59.80           C
ATOM   1546  CD  LYS R 265     -22.376  18.250 -35.865  1.00 59.80           C
ATOM   1547  CE  LYS R 265     -20.979  17.653 -35.689  1.00 59.80           C
ATOM   1548  NZ  LYS R 265     -20.807  16.182 -35.819  1.00 59.80           N
ATOM   1549  N   ALA R 266     -21.104  23.881 -35.990  1.00 58.09           N
ATOM   1550  CA  ALA R 266     -20.628  24.836 -34.984  1.00 58.09           C
ATOM   1551  C   ALA R 266     -21.713  25.918 -34.742  1.00 58.09           C
ATOM   1552  O   ALA R 266     -22.010  26.216 -33.630  1.00 58.09           O
ATOM   1553  CB  ALA R 266     -19.195  25.350 -35.325  1.00 58.09           C
ATOM   1554  N   SER R 267     -22.353  26.389 -35.811  1.00 59.02           N
ATOM   1555  CA  SER R 267     -23.401  27.348 -35.764  1.00 59.02           C
ATOM   1556  C   SER R 267     -24.669  26.899 -34.936  1.00 59.02           C
ATOM   1557  O   SER R 267     -25.168  27.601 -34.083  1.00 59.02           O
ATOM   1558  CB  SER R 267     -23.697  27.856 -37.173  1.00 59.02           C
ATOM   1559  OG  SER R 267     -24.370  26.957 -38.039  1.00 59.02           O
ATOM   1560  N   LEU R 268     -25.067  25.652 -35.185  1.00 58.79           N
ATOM   1561  CA  LEU R 268     -25.945  24.781 -34.385  1.00 58.79           C
ATOM   1562  C   LEU R 268     -25.575  24.659 -32.995  1.00 58.79           C
ATOM   1563  O   LEU R 268     -26.329  25.136 -32.191  1.00 58.79           O
ATOM   1564  CB  LEU R 268     -26.259  23.555 -35.175  1.00 58.79           C
ATOM   1565  CG  LEU R 268     -27.248  22.543 -34.572  1.00 58.79           C
ATOM   1566  CD1 LEU R 268     -28.658  23.067 -34.251  1.00 58.79           C
ATOM   1567  CD2 LEU R 268     -27.194  21.353 -35.550  1.00 58.79           C
ATOM   1568  N   THR R 269     -24.377  24.044 -32.659  1.00 58.05           N
ATOM   1569  CA  THR R 269     -23.826  23.974 -31.291  1.00 58.05           C
ATOM   1570  C   THR R 269     -24.004  25.176 -30.305  1.00 58.05           C
ATOM   1571  O   THR R 269     -24.464  24.997 -29.198  1.00 58.05           O
ATOM   1572  CB  THR R 269     -22.307  23.626 -31.355  1.00 58.05           C
ATOM   1573  CG2 THR R 269     -21.438  23.342 -30.078  1.00 58.05           C
ATOM   1574  OG1 THR R 269     -22.114  22.471 -32.155  1.00 58.05           O
ATOM   1575  N   LEU R 270     -23.613  26.360 -30.758  1.00 55.47           N
ATOM   1576  CA  LEU R 270     -23.666  27.608 -30.034  1.00 55.47           C
ATOM   1577  C   LEU R 270     -25.065  28.244 -29.902  1.00 55.47           C
ATOM   1578  O   LEU R 270     -25.360  28.911 -28.952  1.00 55.47           O
ATOM   1579  CB  LEU R 270     -22.579  28.623 -30.563  1.00 55.47           C
ATOM   1580  CG  LEU R 270     -22.750  29.077 -32.051  1.00 55.47           C
ATOM   1581  CD1 LEU R 270     -23.717  30.200 -32.306  1.00 55.47           C
ATOM   1582  CD2 LEU R 270     -21.385  29.560 -32.610  1.00 55.47           C
ATOM   1583  N   GLY R 271     -25.862  27.909 -30.890  1.00 58.15           N
ATOM   1584  CA  GLY R 271     -27.228  28.386 -31.036  1.00 58.15           C
ATOM   1585  C   GLY R 271     -28.028  27.745 -29.915  1.00 58.15           C
ATOM   1586  O   GLY R 271     -28.801  28.371 -29.218  1.00 58.15           O
ATOM   1587  N   ILE R 272     -27.779  26.425 -29.699  1.00 57.14           N
ATOM   1588  CA  ILE R 272     -28.278  25.631 -28.553  1.00 57.14           C
ATOM   1589  C   ILE R 272     -27.843  26.194 -27.147  1.00 57.14           C
ATOM   1590  O   ILE R 272     -28.655  26.135 -26.190  1.00 57.14           O
ATOM   1591  CB  ILE R 272     -27.775  24.105 -28.748  1.00 57.14           C
ATOM   1592  CG1 ILE R 272     -28.421  23.612 -30.084  1.00 57.14           C
ATOM   1593  CG2 ILE R 272     -28.237  22.964 -27.778  1.00 57.14           C
ATOM   1594  CD1 ILE R 272     -27.778  22.369 -30.735  1.00 57.14           C
ATOM   1595  N   LEU R 273     -26.553  26.649 -27.113  1.00 56.72           N
ATOM   1596  CA  LEU R 273     -25.902  27.368 -25.965  1.00 56.72           C
ATOM   1597  C   LEU R 273     -26.309  28.887 -25.743  1.00 56.72           C
ATOM   1598  O   LEU R 273     -26.155  29.391 -24.647  1.00 56.72           O
ATOM   1599  CB  LEU R 273     -24.425  27.182 -26.025  1.00 56.72           C
ATOM   1600  CG  LEU R 273     -23.941  25.834 -25.597  1.00 56.72           C
ATOM   1601  CD1 LEU R 273     -22.488  25.562 -26.105  1.00 56.72           C
ATOM   1602  CD2 LEU R 273     -24.055  25.594 -24.106  1.00 56.72           C
ATOM   1603  N   LEU R 274     -26.857  29.472 -26.831  1.00 53.09           N
ATOM   1604  CA  LEU R 274     -27.471  30.839 -26.627  1.00 53.09           C
ATOM   1605  C   LEU R 274     -28.871  30.608 -25.981  1.00 53.09           C
ATOM   1606  O   LEU R 274     -29.200  31.136 -24.954  1.00 53.09           O
ATOM   1607  CB  LEU R 274     -27.437  31.596 -27.951  1.00 53.09           C
ATOM   1608  CG  LEU R 274     -27.768  33.125 -27.823  1.00 53.09           C
ATOM   1609  CD1 LEU R 274     -26.792  33.900 -26.863  1.00 53.09           C
ATOM   1610  CD2 LEU R 274     -27.668  33.737 -29.274  1.00 53.09           C
ATOM   1611  N   GLY R 275     -29.586  29.546 -26.375  1.00 57.52           N
ATOM   1612  CA  GLY R 275     -30.790  29.058 -25.688  1.00 57.52           C
ATOM   1613  C   GLY R 275     -30.569  28.638 -24.203  1.00 57.52           C
ATOM   1614  O   GLY R 275     -31.207  29.164 -23.270  1.00 57.52           O
ATOM   1615  N   MET R 276     -29.719  27.629 -23.887  1.00 60.25           N
ATOM   1616  CA  MET R 276     -29.415  27.161 -22.505  1.00 60.25           C
ATOM   1617  C   MET R 276     -28.792  28.218 -21.588  1.00 60.25           C
ATOM   1618  O   MET R 276     -28.893  28.078 -20.390  1.00 60.25           O
ATOM   1619  CB  MET R 276     -28.499  25.936 -22.758  1.00 60.25           C
ATOM   1620  CG  MET R 276     -29.160  24.660 -23.130  1.00 60.25           C
ATOM   1621  SD  MET R 276     -28.138  23.483 -23.950  1.00 60.25           S
ATOM   1622  CE  MET R 276     -29.152  22.051 -23.923  1.00 60.25           C
ATOM   1623  N   PHE R 277     -28.244  29.349 -22.067  1.00 55.55           N
ATOM   1624  CA  PHE R 277     -27.728  30.477 -21.312  1.00 55.55           C
ATOM   1625  C   PHE R 277     -28.964  31.371 -20.875  1.00 55.55           C
ATOM   1626  O   PHE R 277     -29.001  31.684 -19.686  1.00 55.55           O
ATOM   1627  CB  PHE R 277     -26.663  31.170 -22.177  1.00 55.55           C
ATOM   1628  CG  PHE R 277     -26.122  32.551 -21.743  1.00 55.55           C
ATOM   1629  CD1 PHE R 277     -25.125  32.688 -20.783  1.00 55.55           C
ATOM   1630  CD2 PHE R 277     -26.746  33.670 -22.315  1.00 55.55           C
ATOM   1631  CE1 PHE R 277     -24.690  33.946 -20.484  1.00 55.55           C
ATOM   1632  CE2 PHE R 277     -26.300  34.947 -21.900  1.00 55.55           C
ATOM   1633  CZ  PHE R 277     -25.168  35.061 -21.121  1.00 55.55           C
ATOM   1634  N   PHE R 278     -29.929  31.655 -21.781  1.00 56.67           N
ATOM   1635  CA  PHE R 278     -31.276  32.189 -21.364  1.00 56.67           C
ATOM   1636  C   PHE R 278     -32.104  31.358 -20.352  1.00 56.67           C
ATOM   1637  O   PHE R 278     -32.930  31.915 -19.642  1.00 56.67           O
ATOM   1638  CB  PHE R 278     -32.050  32.833 -22.501  1.00 56.67           C
ATOM   1639  CG  PHE R 278     -31.606  34.225 -22.899  1.00 56.67           C
ATOM   1640  CD1 PHE R 278     -32.094  35.418 -22.262  1.00 56.67           C
ATOM   1641  CD2 PHE R 278     -30.599  34.367 -23.849  1.00 56.67           C
ATOM   1642  CE1 PHE R 278     -31.477  36.618 -22.554  1.00 56.67           C
ATOM   1643  CE2 PHE R 278     -30.143  35.588 -24.213  1.00 56.67           C
ATOM   1644  CZ  PHE R 278     -30.552  36.684 -23.599  1.00 56.67           C
ATOM   1645  N   VAL R 279     -31.891  30.072 -20.283  1.00 60.55           N
ATOM   1646  CA  VAL R 279     -32.540  29.110 -19.354  1.00 60.55           C
ATOM   1647  C   VAL R 279     -32.014  29.301 -17.916  1.00 60.55           C
ATOM   1648  O   VAL R 279     -32.766  29.166 -16.977  1.00 60.55           O
ATOM   1649  CB  VAL R 279     -32.464  27.682 -19.834  1.00 60.55           C
ATOM   1650  CG1 VAL R 279     -32.651  26.527 -18.841  1.00 60.55           C
ATOM   1651  CG2 VAL R 279     -33.325  27.395 -21.048  1.00 60.55           C
ATOM   1652  N   THR R 280     -30.724  29.578 -17.768  1.00 60.29           N
ATOM   1653  CA  THR R 280     -30.153  29.680 -16.480  1.00 60.29           C
ATOM   1654  C   THR R 280     -30.092  31.156 -16.068  1.00 60.29           C
ATOM   1655  O   THR R 280     -30.471  31.472 -14.943  1.00 60.29           O
ATOM   1656  CB  THR R 280     -28.746  29.007 -16.409  1.00 60.29           C
ATOM   1657  CG2 THR R 280     -28.930  27.521 -16.529  1.00 60.29           C
ATOM   1658  OG1 THR R 280     -27.759  29.510 -17.247  1.00 60.29           O
ATOM   1659  N   TRP R 281     -29.595  32.026 -16.882  1.00 60.01           N
ATOM   1660  CA  TRP R 281     -29.275  33.342 -16.345  1.00 60.01           C
ATOM   1661  C   TRP R 281     -30.361  34.388 -16.251  1.00 60.01           C
ATOM   1662  O   TRP R 281     -30.374  35.223 -15.353  1.00 60.01           O
ATOM   1663  CB  TRP R 281     -28.114  33.988 -17.122  1.00 60.01           C
ATOM   1664  CG  TRP R 281     -26.841  33.371 -16.854  1.00 60.01           C
ATOM   1665  CD1 TRP R 281     -26.207  32.446 -17.669  1.00 60.01           C
ATOM   1666  CD2 TRP R 281     -26.049  33.429 -15.677  1.00 60.01           C
ATOM   1667  CE2 TRP R 281     -24.816  32.611 -15.943  1.00 60.01           C
ATOM   1668  CE3 TRP R 281     -26.060  34.129 -14.456  1.00 60.01           C
ATOM   1669  NE1 TRP R 281     -25.020  31.955 -17.140  1.00 60.01           N
ATOM   1670  CZ2 TRP R 281     -23.730  32.634 -15.034  1.00 60.01           C
ATOM   1671  CZ3 TRP R 281     -24.998  34.134 -13.545  1.00 60.01           C
ATOM   1672  CH2 TRP R 281     -23.823  33.495 -13.874  1.00 60.01           C
ATOM   1673  N   LEU R 282     -31.417  34.256 -17.067  1.00 61.21           N
ATOM   1674  CA  LEU R 282     -32.616  35.123 -17.089  1.00 61.21           C
ATOM   1675  C   LEU R 282     -33.444  34.984 -15.748  1.00 61.21           C
ATOM   1676  O   LEU R 282     -33.726  36.018 -15.143  1.00 61.21           O
ATOM   1677  CB  LEU R 282     -33.493  34.875 -18.378  1.00 61.21           C
ATOM   1678  CG  LEU R 282     -34.412  36.143 -18.723  1.00 61.21           C
ATOM   1679  CD1 LEU R 282     -33.734  37.534 -18.801  1.00 61.21           C
ATOM   1680  CD2 LEU R 282     -35.143  35.979 -20.095  1.00 61.21           C
ATOM   1681  N   PRO R 283     -33.729  33.754 -15.289  1.00 63.13           N
ATOM   1682  CA  PRO R 283     -34.451  33.555 -13.959  1.00 63.13           C
ATOM   1683  C   PRO R 283     -33.729  34.263 -12.782  1.00 63.13           C
ATOM   1684  O   PRO R 283     -34.341  35.023 -12.043  1.00 63.13           O
ATOM   1685  CB  PRO R 283     -34.584  32.084 -13.796  1.00 63.13           C
ATOM   1686  CG  PRO R 283     -33.672  31.375 -14.852  1.00 63.13           C
ATOM   1687  CD  PRO R 283     -33.471  32.442 -15.949  1.00 63.13           C
ATOM   1688  N   PHE R 284     -32.380  34.000 -12.702  1.00 66.89           N
ATOM   1689  CA  PHE R 284     -31.479  34.414 -11.675  1.00 66.89           C
ATOM   1690  C   PHE R 284     -31.431  35.903 -11.620  1.00 66.89           C
ATOM   1691  O   PHE R 284     -31.241  36.475 -10.536  1.00 66.89           O
ATOM   1692  CB  PHE R 284     -30.052  33.896 -12.096  1.00 66.89           C
ATOM   1693  CG  PHE R 284     -28.880  34.149 -11.106  1.00 66.89           C
ATOM   1694  CD1 PHE R 284     -28.942  33.627  -9.801  1.00 66.89           C
ATOM   1695  CD2 PHE R 284     -27.927  35.120 -11.445  1.00 66.89           C
ATOM   1696  CE1 PHE R 284     -27.943  33.909  -8.896  1.00 66.89           C
ATOM   1697  CE2 PHE R 284     -26.949  35.467 -10.551  1.00 66.89           C
ATOM   1698  CZ  PHE R 284     -26.937  34.809  -9.282  1.00 66.89           C
ATOM   1699  N   PHE R 285     -31.470  36.585 -12.800  1.00 61.90           N
ATOM   1700  CA  PHE R 285     -31.479  38.022 -12.876  1.00 61.90           C
ATOM   1701  C   PHE R 285     -32.837  38.561 -12.329  1.00 61.90           C
ATOM   1702  O   PHE R 285     -32.888  39.515 -11.538  1.00 61.90           O
ATOM   1703  CB  PHE R 285     -31.239  38.524 -14.332  1.00 61.90           C
ATOM   1704  CG  PHE R 285     -31.943  39.794 -14.749  1.00 61.90           C
ATOM   1705  CD1 PHE R 285     -31.615  41.071 -14.202  1.00 61.90           C
ATOM   1706  CD2 PHE R 285     -33.148  39.671 -15.537  1.00 61.90           C
ATOM   1707  CE1 PHE R 285     -32.355  42.216 -14.514  1.00 61.90           C
ATOM   1708  CE2 PHE R 285     -33.831  40.858 -15.838  1.00 61.90           C
ATOM   1709  CZ  PHE R 285     -33.484  42.091 -15.319  1.00 61.90           C
ATOM   1710  N   VAL R 286     -33.961  37.896 -12.802  1.00 65.05           N
ATOM   1711  CA  VAL R 286     -35.363  38.215 -12.429  1.00 65.05           C
ATOM   1712  C   VAL R 286     -35.566  38.082 -10.924  1.00 65.05           C
ATOM   1713  O   VAL R 286     -35.970  39.041 -10.260  1.00 65.05           O
ATOM   1714  CB  VAL R 286     -36.530  37.436 -13.220  1.00 65.05           C
ATOM   1715  CG1 VAL R 286     -37.891  37.456 -12.566  1.00 65.05           C
ATOM   1716  CG2 VAL R 286     -36.718  37.948 -14.628  1.00 65.05           C
ATOM   1717  N   ALA R 287     -35.184  36.988 -10.251  1.00 68.10           N
ATOM   1718  CA  ALA R 287     -35.259  36.598  -8.858  1.00 68.10           C
ATOM   1719  C   ALA R 287     -34.350  37.505  -8.025  1.00 68.10           C
ATOM   1720  O   ALA R 287     -34.535  37.625  -6.838  1.00 68.10           O
ATOM   1721  CB  ALA R 287     -35.040  35.032  -8.725  1.00 68.10           C
ATOM   1722  N   ASN R 288     -33.380  38.250  -8.594  1.00 69.51           N
ATOM   1723  CA  ASN R 288     -32.686  39.327  -7.973  1.00 69.51           C
ATOM   1724  C   ASN R 288     -33.599  40.568  -8.121  1.00 69.51           C
ATOM   1725  O   ASN R 288     -33.988  41.093  -7.099  1.00 69.51           O
ATOM   1726  CB  ASN R 288     -31.281  39.528  -8.532  1.00 69.51           C
ATOM   1727  CG  ASN R 288     -30.279  38.615  -7.841  1.00 69.51           C
ATOM   1728  ND2 ASN R 288     -29.842  37.545  -8.498  1.00 69.51           N
ATOM   1729  OD1 ASN R 288     -29.860  38.931  -6.744  1.00 69.51           O
ATOM   1730  N   ILE R 289     -33.853  41.087  -9.343  1.00 71.15           N
ATOM   1731  CA  ILE R 289     -34.375  42.396  -9.542  1.00 71.15           C
ATOM   1732  C   ILE R 289     -35.844  42.544  -8.973  1.00 71.15           C
ATOM   1733  O   ILE R 289     -36.275  43.676  -8.801  1.00 71.15           O
ATOM   1734  CB  ILE R 289     -34.301  42.808 -10.960  1.00 71.15           C
ATOM   1735  CG1 ILE R 289     -34.464  44.307 -11.150  1.00 71.15           C
ATOM   1736  CG2 ILE R 289     -35.166  42.057 -11.941  1.00 71.15           C
ATOM   1737  CD1 ILE R 289     -33.778  44.993 -12.317  1.00 71.15           C
ATOM   1738  N   VAL R 290     -36.518  41.466  -8.692  1.00 73.75           N
ATOM   1739  CA  VAL R 290     -37.850  41.384  -8.091  1.00 73.75           C
ATOM   1740  C   VAL R 290     -37.760  42.004  -6.639  1.00 73.75           C
ATOM   1741  O   VAL R 290     -38.618  42.775  -6.253  1.00 73.75           O
ATOM   1742  CB  VAL R 290     -38.519  39.957  -8.056  1.00 73.75           C
ATOM   1743  CG1 VAL R 290     -38.227  39.130  -6.764  1.00 73.75           C
ATOM   1744  CG2 VAL R 290     -40.138  40.068  -8.192  1.00 73.75           C
ATOM   1745  N   GLN R 291     -36.657  41.890  -5.895  1.00 74.93           N
ATOM   1746  CA  GLN R 291     -36.350  42.545  -4.625  1.00 74.93           C
ATOM   1747  C   GLN R 291     -36.042  44.096  -4.754  1.00 74.93           C
ATOM   1748  O   GLN R 291     -36.150  44.795  -3.693  1.00 74.93           O
ATOM   1749  CB  GLN R 291     -35.058  41.836  -4.062  1.00 74.93           C
ATOM   1750  CG  GLN R 291     -35.217  40.342  -3.696  1.00 74.93           C
ATOM   1751  CD  GLN R 291     -33.890  39.619  -3.487  1.00 74.93           C
ATOM   1752  NE2 GLN R 291     -33.464  38.847  -4.496  1.00 74.93           N
ATOM   1753  OE1 GLN R 291     -33.203  39.789  -2.472  1.00 74.93           O
ATOM   1754  N   ALA R 292     -35.421  44.469  -5.912  1.00 78.97           N
ATOM   1755  CA  ALA R 292     -35.000  45.817  -6.161  1.00 78.97           C
ATOM   1756  C   ALA R 292     -36.180  46.812  -6.335  1.00 78.97           C
ATOM   1757  O   ALA R 292     -36.218  47.889  -5.753  1.00 78.97           O
ATOM   1758  CB  ALA R 292     -34.091  45.806  -7.404  1.00 78.97           C
ATOM   1759  N   VAL R 293     -37.192  46.268  -7.067  1.00 80.00           N
ATOM   1760  CA  VAL R 293     -38.480  46.948  -7.209  1.00 80.00           C
ATOM   1761  C   VAL R 293     -39.508  46.780  -6.016  1.00 80.00           C
ATOM   1762  O   VAL R 293     -40.453  47.626  -5.951  1.00 80.00           O
ATOM   1763  CB  VAL R 293     -39.204  46.445  -8.393  1.00 80.00           C
ATOM   1764  CG1 VAL R 293     -38.238  46.674  -9.576  1.00 80.00           C
ATOM   1765  CG2 VAL R 293     -39.729  44.966  -8.363  1.00 80.00           C
ATOM   1766  N   CYS R 294     -39.139  45.794  -5.198  1.00 83.58           N
ATOM   1767  CA  CYS R 294     -39.884  45.317  -4.002  1.00 83.58           C
ATOM   1768  C   CYS R 294     -41.227  44.724  -4.427  1.00 83.58           C
ATOM   1769  O   CYS R 294     -42.314  45.239  -4.106  1.00 83.58           O
ATOM   1770  CB  CYS R 294     -39.999  46.440  -3.061  1.00 83.58           C
ATOM   1771  SG  CYS R 294     -38.335  46.956  -2.519  1.00 83.58           S
ATOM   1772  N   ASP R 295     -41.228  43.711  -5.254  1.00 80.34           N
ATOM   1773  CA  ASP R 295     -42.439  42.972  -5.600  1.00 80.34           C
ATOM   1774  C   ASP R 295     -42.393  41.538  -4.996  1.00 80.34           C
ATOM   1775  O   ASP R 295     -41.285  40.935  -4.952  1.00 80.34           O
ATOM   1776  CB  ASP R 295     -42.654  42.920  -7.171  1.00 80.34           C
ATOM   1777  CG  ASP R 295     -43.755  42.022  -7.796  1.00 80.34           C
ATOM   1778  OD1 ASP R 295     -43.608  41.674  -8.971  1.00 80.34           O
ATOM   1779  OD2 ASP R 295     -44.831  42.007  -7.231  1.00 80.34           O
ATOM   1780  N   CYS R 296     -43.454  41.113  -4.249  1.00 83.97           N
ATOM   1781  CA  CYS R 296     -43.341  39.834  -3.579  1.00 83.97           C
ATOM   1782  C   CYS R 296     -43.315  38.594  -4.547  1.00 83.97           C
ATOM   1783  O   CYS R 296     -43.995  38.614  -5.575  1.00 83.97           O
ATOM   1784  CB  CYS R 296     -44.515  39.680  -2.644  1.00 83.97           C
ATOM   1785  SG  CYS R 296     -44.309  40.864  -1.293  1.00 83.97           S
ATOM   1786  N   ILE R 297     -42.585  37.529  -4.148  1.00 79.52           N
ATOM   1787  CA  ILE R 297     -42.402  36.294  -4.856  1.00 79.52           C
ATOM   1788  C   ILE R 297     -42.574  35.109  -3.982  1.00 79.52           C
ATOM   1789  O   ILE R 297     -42.302  35.197  -2.777  1.00 79.52           O
ATOM   1790  CB  ILE R 297     -40.914  36.255  -5.455  1.00 79.52           C
ATOM   1791  CG1 ILE R 297     -40.656  34.972  -6.343  1.00 79.52           C
ATOM   1792  CG2 ILE R 297     -39.840  36.395  -4.334  1.00 79.52           C
ATOM   1793  CD1 ILE R 297     -39.429  35.111  -7.329  1.00 79.52           C
ATOM   1794  N   SER R 298     -43.019  33.989  -4.561  1.00 80.59           N
ATOM   1795  CA  SER R 298     -43.266  32.750  -3.862  1.00 80.59           C
ATOM   1796  C   SER R 298     -41.868  32.089  -3.549  1.00 80.59           C
ATOM   1797  O   SER R 298     -41.024  32.043  -4.470  1.00 80.59           O
ATOM   1798  CB  SER R 298     -44.054  31.792  -4.791  1.00 80.59           C
ATOM   1799  OG  SER R 298     -44.495  30.628  -4.175  1.00 80.59           O
ATOM   1800  N   PRO R 299     -41.672  31.728  -2.255  1.00 78.68           N
ATOM   1801  CA  PRO R 299     -40.267  31.335  -1.819  1.00 78.68           C
ATOM   1802  C   PRO R 299     -39.580  30.208  -2.649  1.00 78.68           C
ATOM   1803  O   PRO R 299     -38.393  30.343  -2.967  1.00 78.68           O
ATOM   1804  CB  PRO R 299     -40.493  31.004  -0.343  1.00 78.68           C
ATOM   1805  CG  PRO R 299     -41.624  31.831   0.074  1.00 78.68           C
ATOM   1806  CD  PRO R 299     -42.513  31.943  -1.128  1.00 78.68           C
ATOM   1807  N   GLY R 300     -40.394  29.115  -2.818  1.00 78.21           N
ATOM   1808  CA  GLY R 300     -39.920  27.869  -3.332  1.00 78.21           C
ATOM   1809  C   GLY R 300     -39.592  28.043  -4.859  1.00 78.21           C
ATOM   1810  O   GLY R 300     -38.737  27.383  -5.414  1.00 78.21           O
ATOM   1811  N   LEU R 301     -40.300  28.968  -5.584  1.00 77.01           N
ATOM   1812  CA  LEU R 301     -40.052  29.338  -6.968  1.00 77.01           C
ATOM   1813  C   LEU R 301     -38.732  30.119  -7.060  1.00 77.01           C
ATOM   1814  O   LEU R 301     -37.778  29.781  -7.785  1.00 77.01           O
ATOM   1815  CB  LEU R 301     -41.324  30.011  -7.578  1.00 77.01           C
ATOM   1816  CG  LEU R 301     -41.184  30.306  -9.132  1.00 77.01           C
ATOM   1817  CD1 LEU R 301     -41.177  29.101 -10.032  1.00 77.01           C
ATOM   1818  CD2 LEU R 301     -42.163  31.395  -9.640  1.00 77.01           C
ATOM   1819  N   PHE R 302     -38.531  31.055  -6.074  1.00 73.34           N
ATOM   1820  CA  PHE R 302     -37.304  31.768  -5.933  1.00 73.34           C
ATOM   1821  C   PHE R 302     -36.041  30.908  -5.617  1.00 73.34           C
ATOM   1822  O   PHE R 302     -34.994  31.298  -6.135  1.00 73.34           O
ATOM   1823  CB  PHE R 302     -37.601  32.828  -4.852  1.00 73.34           C
ATOM   1824  CG  PHE R 302     -36.442  33.646  -4.208  1.00 73.34           C
ATOM   1825  CD1 PHE R 302     -35.921  34.761  -4.899  1.00 73.34           C
ATOM   1826  CD2 PHE R 302     -35.629  33.024  -3.186  1.00 73.34           C
ATOM   1827  CE1 PHE R 302     -34.787  35.349  -4.460  1.00 73.34           C
ATOM   1828  CE2 PHE R 302     -34.492  33.675  -2.650  1.00 73.34           C
ATOM   1829  CZ  PHE R 302     -34.070  34.849  -3.293  1.00 73.34           C
ATOM   1830  N   ASP R 303     -36.053  29.824  -4.812  1.00 77.21           N
ATOM   1831  CA  ASP R 303     -34.882  28.881  -4.707  1.00 77.21           C
ATOM   1832  C   ASP R 303     -34.551  28.278  -6.061  1.00 77.21           C
ATOM   1833  O   ASP R 303     -33.368  28.199  -6.391  1.00 77.21           O
ATOM   1834  CB  ASP R 303     -34.932  27.697  -3.666  1.00 77.21           C
ATOM   1835  CG  ASP R 303     -35.222  28.132  -2.222  1.00 77.21           C
ATOM   1836  OD1 ASP R 303     -35.332  27.238  -1.417  1.00 77.21           O
ATOM   1837  OD2 ASP R 303     -35.119  29.363  -1.897  1.00 77.21           O
ATOM   1838  N   VAL R 304     -35.588  27.744  -6.729  1.00 74.38           N
ATOM   1839  CA  VAL R 304     -35.461  27.194  -8.130  1.00 74.38           C
ATOM   1840  C   VAL R 304     -34.737  28.165  -9.072  1.00 74.38           C
ATOM   1841  O   VAL R 304     -33.665  27.839  -9.550  1.00 74.38           O
ATOM   1842  CB  VAL R 304     -36.765  26.620  -8.790  1.00 74.38           C
ATOM   1843  CG1 VAL R 304     -36.640  26.159 -10.301  1.00 74.38           C
ATOM   1844  CG2 VAL R 304     -37.350  25.459  -7.999  1.00 74.38           C
ATOM   1845  N   LEU R 305     -35.265  29.375  -9.308  1.00 70.86           N
ATOM   1846  CA  LEU R 305     -34.707  30.438 -10.050  1.00 70.86           C
ATOM   1847  C   LEU R 305     -33.251  30.742  -9.522  1.00 70.86           C
ATOM   1848  O   LEU R 305     -32.390  30.896 -10.372  1.00 70.86           O
ATOM   1849  CB  LEU R 305     -35.716  31.573 -10.081  1.00 70.86           C
ATOM   1850  CG  LEU R 305     -37.166  31.385 -10.580  1.00 70.86           C
ATOM   1851  CD1 LEU R 305     -37.602  32.718 -11.238  1.00 70.86           C
ATOM   1852  CD2 LEU R 305     -37.445  30.094 -11.425  1.00 70.86           C
ATOM   1853  N   THR R 306     -33.011  30.814  -8.271  1.00 71.99           N
ATOM   1854  CA  THR R 306     -31.604  31.054  -7.764  1.00 71.99           C
ATOM   1855  C   THR R 306     -30.568  29.982  -8.174  1.00 71.99           C
ATOM   1856  O   THR R 306     -29.505  30.197  -8.715  1.00 71.99           O
ATOM   1857  CB  THR R 306     -31.677  31.312  -6.268  1.00 71.99           C
ATOM   1858  CG2 THR R 306     -30.308  31.528  -5.715  1.00 71.99           C
ATOM   1859  OG1 THR R 306     -32.479  32.452  -5.985  1.00 71.99           O
ATOM   1860  N   TRP R 307     -30.999  28.720  -7.917  1.00 76.68           N
ATOM   1861  CA  TRP R 307     -30.185  27.462  -8.198  1.00 76.68           C
ATOM   1862  C   TRP R 307     -30.078  27.164  -9.666  1.00 76.68           C
ATOM   1863  O   TRP R 307     -29.120  26.509 -10.118  1.00 76.68           O
ATOM   1864  CB  TRP R 307     -30.744  26.374  -7.260  1.00 76.68           C
ATOM   1865  CG  TRP R 307     -30.309  26.523  -5.799  1.00 76.68           C
ATOM   1866  CD1 TRP R 307     -30.781  27.412  -4.920  1.00 76.68           C
ATOM   1867  CD2 TRP R 307     -29.167  25.954  -5.122  1.00 76.68           C
ATOM   1868  CE2 TRP R 307     -29.086  26.292  -3.743  1.00 76.68           C
ATOM   1869  CE3 TRP R 307     -28.215  25.051  -5.520  1.00 76.68           C
ATOM   1870  NE1 TRP R 307     -30.176  27.204  -3.690  1.00 76.68           N
ATOM   1871  CZ2 TRP R 307     -28.152  25.760  -2.796  1.00 76.68           C
ATOM   1872  CZ3 TRP R 307     -27.338  24.481  -4.532  1.00 76.68           C
ATOM   1873  CH2 TRP R 307     -27.176  24.848  -3.205  1.00 76.68           C
ATOM   1874  N   LEU R 308     -31.124  27.544 -10.481  1.00 69.92           N
ATOM   1875  CA  LEU R 308     -31.188  27.411 -11.939  1.00 69.92           C
ATOM   1876  C   LEU R 308     -30.049  28.299 -12.557  1.00 69.92           C
ATOM   1877  O   LEU R 308     -29.440  27.896 -13.495  1.00 69.92           O
ATOM   1878  CB  LEU R 308     -32.631  27.780 -12.478  1.00 69.92           C
ATOM   1879  CG  LEU R 308     -32.878  27.575 -14.031  1.00 69.92           C
ATOM   1880  CD1 LEU R 308     -32.394  26.236 -14.616  1.00 69.92           C
ATOM   1881  CD2 LEU R 308     -34.339  27.826 -14.339  1.00 69.92           C
ATOM   1882  N   GLY R 309     -29.714  29.447 -11.949  1.00 68.02           N
ATOM   1883  CA  GLY R 309     -28.573  30.337 -12.290  1.00 68.02           C
ATOM   1884  C   GLY R 309     -27.306  29.520 -11.961  1.00 68.02           C
ATOM   1885  O   GLY R 309     -26.473  29.269 -12.807  1.00 68.02           O
ATOM   1886  N   TYR R 310     -27.219  29.010 -10.713  1.00 71.64           N
ATOM   1887  CA  TYR R 310     -26.115  28.177 -10.168  1.00 71.64           C
ATOM   1888  C   TYR R 310     -25.872  26.898 -11.002  1.00 71.64           C
ATOM   1889  O   TYR R 310     -24.653  26.644 -11.099  1.00 71.64           O
ATOM   1890  CB  TYR R 310     -26.190  27.809  -8.670  1.00 71.64           C
ATOM   1891  CG  TYR R 310     -26.356  28.974  -7.640  1.00 71.64           C
ATOM   1892  CD1 TYR R 310     -25.874  30.199  -7.967  1.00 71.64           C
ATOM   1893  CD2 TYR R 310     -26.856  28.728  -6.335  1.00 71.64           C
ATOM   1894  CE1 TYR R 310     -25.944  31.275  -7.063  1.00 71.64           C
ATOM   1895  CE2 TYR R 310     -26.978  29.821  -5.410  1.00 71.64           C
ATOM   1896  CZ  TYR R 310     -26.519  31.097  -5.837  1.00 71.64           C
ATOM   1897  OH  TYR R 310     -26.494  32.160  -4.977  1.00 71.64           O
ATOM   1898  N   CYS R 311     -26.879  26.263 -11.600  1.00 70.92           N
ATOM   1899  CA  CYS R 311     -26.786  25.136 -12.466  1.00 70.92           C
ATOM   1900  C   CYS R 311     -26.093  25.435 -13.784  1.00 70.92           C
ATOM   1901  O   CYS R 311     -25.936  24.513 -14.599  1.00 70.92           O
ATOM   1902  CB  CYS R 311     -28.194  24.527 -12.832  1.00 70.92           C
ATOM   1903  SG  CYS R 311     -28.805  23.641 -11.463  1.00 70.92           S
ATOM   1904  N   ASN R 312     -25.755  26.711 -14.078  1.00 66.66           N
ATOM   1905  CA  ASN R 312     -24.855  27.018 -15.276  1.00 66.66           C
ATOM   1906  C   ASN R 312     -23.593  26.158 -15.129  1.00 66.66           C
ATOM   1907  O   ASN R 312     -23.150  25.518 -16.056  1.00 66.66           O
ATOM   1908  CB  ASN R 312     -24.604  28.535 -15.306  1.00 66.66           C
ATOM   1909  CG  ASN R 312     -23.504  29.100 -16.281  1.00 66.66           C
ATOM   1910  ND2 ASN R 312     -22.343  29.485 -15.777  1.00 66.66           N
ATOM   1911  OD1 ASN R 312     -23.782  29.295 -17.495  1.00 66.66           O
ATOM   1912  N   SER R 313     -22.972  26.182 -13.924  1.00 69.85           N
ATOM   1913  CA  SER R 313     -21.656  25.625 -13.606  1.00 69.85           C
ATOM   1914  C   SER R 313     -21.718  24.114 -13.377  1.00 69.85           C
ATOM   1915  O   SER R 313     -20.714  23.424 -13.292  1.00 69.85           O
ATOM   1916  CB  SER R 313     -21.140  26.355 -12.351  1.00 69.85           C
ATOM   1917  OG  SER R 313     -20.994  27.711 -12.671  1.00 69.85           O
ATOM   1918  N   THR R 314     -22.941  23.539 -13.216  1.00 73.48           N
ATOM   1919  CA  THR R 314     -23.149  22.160 -13.432  1.00 73.48           C
ATOM   1920  C   THR R 314     -23.346  21.791 -14.880  1.00 73.48           C
ATOM   1921  O   THR R 314     -22.797  20.816 -15.360  1.00 73.48           O
ATOM   1922  CB  THR R 314     -24.291  21.620 -12.530  1.00 73.48           C
ATOM   1923  CG2 THR R 314     -24.431  20.077 -12.477  1.00 73.48           C
ATOM   1924  OG1 THR R 314     -24.381  22.235 -11.244  1.00 73.48           O
ATOM   1925  N   MET R 315     -24.168  22.514 -15.678  1.00 69.34           N
ATOM   1926  CA  MET R 315     -24.492  22.197 -17.080  1.00 69.34           C
ATOM   1927  C   MET R 315     -23.338  22.292 -18.097  1.00 69.34           C
ATOM   1928  O   MET R 315     -23.133  21.346 -18.847  1.00 69.34           O
ATOM   1929  CB  MET R 315     -25.700  23.018 -17.575  1.00 69.34           C
ATOM   1930  CG  MET R 315     -25.901  23.156 -19.101  1.00 69.34           C
ATOM   1931  SD  MET R 315     -27.497  23.822 -19.451  1.00 69.34           S
ATOM   1932  CE  MET R 315     -27.158  25.562 -19.150  1.00 69.34           C
ATOM   1933  N   ASN R 316     -22.548  23.381 -18.026  1.00 65.39           N
ATOM   1934  CA  ASN R 316     -21.325  23.615 -18.856  1.00 65.39           C
ATOM   1935  C   ASN R 316     -20.378  22.368 -18.907  1.00 65.39           C
ATOM   1936  O   ASN R 316     -20.198  21.808 -19.995  1.00 65.39           O
ATOM   1937  CB  ASN R 316     -20.493  24.874 -18.385  1.00 65.39           C
ATOM   1938  CG  ASN R 316     -21.088  26.225 -18.642  1.00 65.39           C
ATOM   1939  ND2 ASN R 316     -20.946  27.219 -17.775  1.00 65.39           N
ATOM   1940  OD1 ASN R 316     -21.781  26.449 -19.576  1.00 65.39           O
ATOM   1941  N   PRO R 317     -19.691  22.048 -17.781  1.00 68.62           N
ATOM   1942  CA  PRO R 317     -18.873  20.813 -17.921  1.00 68.62           C
ATOM   1943  C   PRO R 317     -19.568  19.498 -18.387  1.00 68.62           C
ATOM   1944  O   PRO R 317     -18.925  18.771 -19.163  1.00 68.62           O
ATOM   1945  CB  PRO R 317     -18.335  20.581 -16.535  1.00 68.62           C
ATOM   1946  CG  PRO R 317     -19.431  21.160 -15.580  1.00 68.62           C
ATOM   1947  CD  PRO R 317     -19.848  22.404 -16.387  1.00 68.62           C
ATOM   1948  N   ILE R 318     -20.827  19.190 -17.930  1.00 67.13           N
ATOM   1949  CA  ILE R 318     -21.604  18.040 -18.520  1.00 67.13           C
ATOM   1950  C   ILE R 318     -21.674  17.958 -20.088  1.00 67.13           C
ATOM   1951  O   ILE R 318     -21.733  16.908 -20.668  1.00 67.13           O
ATOM   1952  CB  ILE R 318     -23.022  17.949 -17.844  1.00 67.13           C
ATOM   1953  CG1 ILE R 318     -22.903  17.268 -16.430  1.00 67.13           C
ATOM   1954  CG2 ILE R 318     -23.990  17.251 -18.770  1.00 67.13           C
ATOM   1955  CD1 ILE R 318     -24.241  17.431 -15.682  1.00 67.13           C
ATOM   1956  N   ILE R 319     -21.798  19.095 -20.846  1.00 63.92           N
ATOM   1957  CA  ILE R 319     -22.345  19.178 -22.143  1.00 63.92           C
ATOM   1958  C   ILE R 319     -21.280  18.837 -23.245  1.00 63.92           C
ATOM   1959  O   ILE R 319     -21.580  18.112 -24.186  1.00 63.92           O
ATOM   1960  CB  ILE R 319     -23.126  20.469 -22.473  1.00 63.92           C
ATOM   1961  CG1 ILE R 319     -23.961  20.423 -23.747  1.00 63.92           C
ATOM   1962  CG2 ILE R 319     -22.169  21.663 -22.545  1.00 63.92           C
ATOM   1963  CD1 ILE R 319     -25.053  21.517 -23.803  1.00 63.92           C
ATOM   1964  N   TYR R 320     -19.992  19.273 -23.007  1.00 58.09           N
ATOM   1965  CA  TYR R 320     -18.950  19.084 -23.953  1.00 58.09           C
ATOM   1966  C   TYR R 320     -18.581  17.680 -24.292  1.00 58.09           C
ATOM   1967  O   TYR R 320     -18.370  17.354 -25.459  1.00 58.09           O
ATOM   1968  CB  TYR R 320     -17.692  20.000 -23.590  1.00 58.09           C
ATOM   1969  CG  TYR R 320     -17.956  21.500 -23.786  1.00 58.09           C
ATOM   1970  CD1 TYR R 320     -18.054  22.287 -22.610  1.00 58.09           C
ATOM   1971  CD2 TYR R 320     -18.182  22.003 -25.027  1.00 58.09           C
ATOM   1972  CE1 TYR R 320     -18.436  23.667 -22.737  1.00 58.09           C
ATOM   1973  CE2 TYR R 320     -18.447  23.389 -25.129  1.00 58.09           C
ATOM   1974  CZ  TYR R 320     -18.617  24.181 -24.016  1.00 58.09           C
ATOM   1975  OH  TYR R 320     -19.014  25.512 -24.208  1.00 58.09           O
ATOM   1976  N   PRO R 321     -18.432  16.717 -23.287  1.00 65.27           N
ATOM   1977  CA  PRO R 321     -18.375  15.261 -23.639  1.00 65.27           C
ATOM   1978  C   PRO R 321     -19.495  14.646 -24.501  1.00 65.27           C
ATOM   1979  O   PRO R 321     -19.140  13.707 -25.230  1.00 65.27           O
ATOM   1980  CB  PRO R 321     -18.605  14.655 -22.299  1.00 65.27           C
ATOM   1981  CG  PRO R 321     -17.969  15.510 -21.268  1.00 65.27           C
ATOM   1982  CD  PRO R 321     -18.237  16.934 -21.862  1.00 65.27           C
ATOM   1983  N   LEU R 322     -20.739  15.134 -24.532  1.00 64.24           N
ATOM   1984  CA  LEU R 322     -21.707  14.704 -25.543  1.00 64.24           C
ATOM   1985  C   LEU R 322     -21.418  15.270 -26.957  1.00 64.24           C
ATOM   1986  O   LEU R 322     -21.749  14.580 -27.891  1.00 64.24           O
ATOM   1987  CB  LEU R 322     -23.063  15.187 -25.056  1.00 64.24           C
ATOM   1988  CG  LEU R 322     -23.636  14.507 -23.687  1.00 64.24           C
ATOM   1989  CD1 LEU R 322     -24.702  15.376 -23.037  1.00 64.24           C
ATOM   1990  CD2 LEU R 322     -23.955  13.067 -24.026  1.00 64.24           C
ATOM   1991  N   PHE R 323     -20.887  16.507 -27.046  1.00 60.48           N
ATOM   1992  CA  PHE R 323     -20.720  17.346 -28.225  1.00 60.48           C
ATOM   1993  C   PHE R 323     -19.574  16.765 -29.101  1.00 60.48           C
ATOM   1994  O   PHE R 323     -19.774  16.518 -30.250  1.00 60.48           O
ATOM   1995  CB  PHE R 323     -20.501  18.839 -27.844  1.00 60.48           C
ATOM   1996  CG  PHE R 323     -21.686  19.764 -27.517  1.00 60.48           C
ATOM   1997  CD1 PHE R 323     -22.941  19.562 -28.189  1.00 60.48           C
ATOM   1998  CD2 PHE R 323     -21.463  20.943 -26.812  1.00 60.48           C
ATOM   1999  CE1 PHE R 323     -23.951  20.520 -28.071  1.00 60.48           C
ATOM   2000  CE2 PHE R 323     -22.516  21.845 -26.625  1.00 60.48           C
ATOM   2001  CZ  PHE R 323     -23.739  21.724 -27.306  1.00 60.48           C
ATOM   2002  N   MET R 324     -18.331  16.693 -28.501  1.00 59.66           N
ATOM   2003  CA  MET R 324     -17.113  16.408 -29.187  1.00 59.66           C
ATOM   2004  C   MET R 324     -16.689  14.944 -29.000  1.00 59.66           C
ATOM   2005  O   MET R 324     -16.399  14.465 -27.928  1.00 59.66           O
ATOM   2006  CB  MET R 324     -15.955  17.408 -28.645  1.00 59.66           C
ATOM   2007  CG  MET R 324     -16.232  18.917 -28.954  1.00 59.66           C
ATOM   2008  SD  MET R 324     -16.034  19.844 -27.426  1.00 59.66           S
ATOM   2009  CE  MET R 324     -15.818  21.401 -28.187  1.00 59.66           C
ATOM   2010  N   ARG R 325     -16.337  14.274 -30.148  1.00 60.43           N
ATOM   2011  CA  ARG R 325     -15.723  12.998 -30.292  1.00 60.43           C
ATOM   2012  C   ARG R 325     -14.324  12.941 -29.588  1.00 60.43           C
ATOM   2013  O   ARG R 325     -13.986  11.863 -29.044  1.00 60.43           O
ATOM   2014  CB  ARG R 325     -15.675  12.591 -31.735  1.00 60.43           C
ATOM   2015  CG  ARG R 325     -17.118  12.517 -32.276  1.00 60.43           C
ATOM   2016  CD  ARG R 325     -17.179  12.274 -33.872  1.00 60.43           C
ATOM   2017  NE  ARG R 325     -18.556  12.377 -34.368  1.00 60.43           N
ATOM   2018  CZ  ARG R 325     -18.984  12.424 -35.645  1.00 60.43           C
ATOM   2019  NH1 ARG R 325     -20.291  12.511 -35.858  1.00 60.43           N
ATOM   2020  NH2 ARG R 325     -18.164  12.316 -36.721  1.00 60.43           N
ATOM   2021  N   ASP R 326     -13.633  14.086 -29.592  1.00 62.98           N
ATOM   2022  CA  ASP R 326     -12.403  14.356 -28.904  1.00 62.98           C
ATOM   2023  C   ASP R 326     -12.399  14.075 -27.432  1.00 62.98           C
ATOM   2024  O   ASP R 326     -11.425  13.565 -26.809  1.00 62.98           O
ATOM   2025  CB  ASP R 326     -11.938  15.794 -28.942  1.00 62.98           C
ATOM   2026  CG  ASP R 326     -12.215  16.670 -30.217  1.00 62.98           C
ATOM   2027  OD1 ASP R 326     -13.061  16.402 -31.085  1.00 62.98           O
ATOM   2028  OD2 ASP R 326     -11.562  17.730 -30.260  1.00 62.98           O
ATOM   2029  N   PHE R 327     -13.491  14.403 -26.758  1.00 66.47           N
ATOM   2030  CA  PHE R 327     -13.735  14.221 -25.334  1.00 66.47           C
ATOM   2031  C   PHE R 327     -14.043  12.756 -25.000  1.00 66.47           C
ATOM   2032  O   PHE R 327     -13.690  12.165 -23.996  1.00 66.47           O
ATOM   2033  CB  PHE R 327     -14.825  15.181 -24.833  1.00 66.47           C
ATOM   2034  CG  PHE R 327     -14.343  16.571 -24.500  1.00 66.47           C
ATOM   2035  CD1 PHE R 327     -14.854  17.241 -23.383  1.00 66.47           C
ATOM   2036  CD2 PHE R 327     -13.536  17.337 -25.371  1.00 66.47           C
ATOM   2037  CE1 PHE R 327     -14.451  18.517 -22.986  1.00 66.47           C
ATOM   2038  CE2 PHE R 327     -13.158  18.606 -25.074  1.00 66.47           C
ATOM   2039  CZ  PHE R 327     -13.568  19.191 -23.853  1.00 66.47           C
ATOM   2040  N   LYS R 328     -14.835  12.123 -25.893  1.00 67.30           N
ATOM   2041  CA  LYS R 328     -15.358  10.752 -25.762  1.00 67.30           C
ATOM   2042  C   LYS R 328     -14.148   9.777 -25.633  1.00 67.30           C
ATOM   2043  O   LYS R 328     -13.985   8.916 -24.725  1.00 67.30           O
ATOM   2044  CB  LYS R 328     -16.233  10.322 -26.912  1.00 67.30           C
ATOM   2045  CG  LYS R 328     -17.559  11.096 -26.814  1.00 67.30           C
ATOM   2046  CD  LYS R 328     -18.654  10.773 -27.768  1.00 67.30           C
ATOM   2047  CE  LYS R 328     -19.871  11.712 -27.672  1.00 67.30           C
ATOM   2048  NZ  LYS R 328     -21.014  11.296 -28.530  1.00 67.30           N
ATOM   2049  N   ARG R 329     -13.115  10.064 -26.502  1.00 68.60           N
ATOM   2050  CA  ARG R 329     -11.916   9.226 -26.549  1.00 68.60           C
ATOM   2051  C   ARG R 329     -10.936   9.325 -25.372  1.00 68.60           C
ATOM   2052  O   ARG R 329     -10.186   8.413 -25.070  1.00 68.60           O
ATOM   2053  CB  ARG R 329     -11.296   9.236 -27.976  1.00 68.60           C
ATOM   2054  CG  ARG R 329     -12.230   8.921 -29.086  1.00 68.60           C
ATOM   2055  CD  ARG R 329     -11.465   9.053 -30.450  1.00 68.60           C
ATOM   2056  NE  ARG R 329     -11.178  10.486 -30.897  1.00 68.60           N
ATOM   2057  CZ  ARG R 329     -11.760  11.063 -31.918  1.00 68.60           C
ATOM   2058  NH1 ARG R 329     -12.652  10.427 -32.669  1.00 68.60           N
ATOM   2059  NH2 ARG R 329     -11.477  12.305 -32.307  1.00 68.60           N
ATOM   2060  N   ALA R 330     -11.022  10.453 -24.606  1.00 71.91           N
ATOM   2061  CA  ALA R 330     -10.143  10.809 -23.490  1.00 71.91           C
ATOM   2062  C   ALA R 330     -10.716  10.215 -22.271  1.00 71.91           C
ATOM   2063  O   ALA R 330     -10.039   9.382 -21.649  1.00 71.91           O
ATOM   2064  CB  ALA R 330     -10.107  12.326 -23.541  1.00 71.91           C
ATOM   2065  N   LEU R 331     -12.010  10.525 -22.053  1.00 75.12           N
ATOM   2066  CA  LEU R 331     -12.846   9.847 -21.012  1.00 75.12           C
ATOM   2067  C   LEU R 331     -12.727   8.283 -21.156  1.00 75.12           C
ATOM   2068  O   LEU R 331     -12.546   7.542 -20.186  1.00 75.12           O
ATOM   2069  CB  LEU R 331     -14.300  10.448 -21.093  1.00 75.12           C
ATOM   2070  CG  LEU R 331     -14.429  11.815 -20.371  1.00 75.12           C
ATOM   2071  CD1 LEU R 331     -15.595  12.677 -20.989  1.00 75.12           C
ATOM   2072  CD2 LEU R 331     -14.548  11.933 -18.857  1.00 75.12           C
ATOM   2073  N   GLY R 332     -12.844   7.833 -22.453  1.00 78.29           N
ATOM   2074  CA  GLY R 332     -12.995   6.534 -22.970  1.00 78.29           C
ATOM   2075  C   GLY R 332     -11.765   5.644 -22.683  1.00 78.29           C
ATOM   2076  O   GLY R 332     -11.948   4.432 -22.657  1.00 78.29           O
ATOM   2077  N   ARG R 333     -10.611   6.323 -22.549  1.00 78.47           N
ATOM   2078  CA  ARG R 333      -9.294   5.752 -22.281  1.00 78.47           C
ATOM   2079  C   ARG R 333      -8.899   5.797 -20.758  1.00 78.47           C
ATOM   2080  O   ARG R 333      -8.342   4.859 -20.178  1.00 78.47           O
ATOM   2081  CB  ARG R 333      -8.266   6.393 -23.236  1.00 78.47           C
ATOM   2082  CG  ARG R 333      -6.913   5.625 -23.434  1.00 78.47           C
ATOM   2083  CD  ARG R 333      -6.141   6.129 -24.729  1.00 78.47           C
ATOM   2084  NE  ARG R 333      -5.359   7.418 -24.638  1.00 78.47           N
ATOM   2085  CZ  ARG R 333      -4.138   7.662 -24.172  1.00 78.47           C
ATOM   2086  NH1 ARG R 333      -3.817   8.924 -24.017  1.00 78.47           N
ATOM   2087  NH2 ARG R 333      -3.297   6.700 -23.793  1.00 78.47           N
ATOM   2088  N   PHE R 334      -9.182   6.970 -20.154  1.00 81.47           N
ATOM   2089  CA  PHE R 334      -8.741   7.316 -18.838  1.00 81.47           C
ATOM   2090  C   PHE R 334      -9.706   6.949 -17.726  1.00 81.47           C
ATOM   2091  O   PHE R 334      -9.189   6.684 -16.643  1.00 81.47           O
ATOM   2092  CB  PHE R 334      -8.451   8.865 -18.662  1.00 81.47           C
ATOM   2093  CG  PHE R 334      -7.156   9.365 -19.263  1.00 81.47           C
ATOM   2094  CD1 PHE R 334      -6.147   9.861 -18.527  1.00 81.47           C
ATOM   2095  CD2 PHE R 334      -7.077   9.274 -20.633  1.00 81.47           C
ATOM   2096  CE1 PHE R 334      -4.947  10.363 -19.137  1.00 81.47           C
ATOM   2097  CE2 PHE R 334      -5.931   9.715 -21.286  1.00 81.47           C
ATOM   2098  CZ  PHE R 334      -4.945  10.379 -20.522  1.00 81.47           C
ATOM   2099  N   LEU R 335     -10.996   6.923 -17.896  1.00 85.63           N
ATOM   2100  CA  LEU R 335     -11.848   6.408 -16.926  1.00 85.63           C
ATOM   2101  C   LEU R 335     -11.842   4.898 -16.697  1.00 85.63           C
ATOM   2102  O   LEU R 335     -12.153   4.575 -15.560  1.00 85.63           O
ATOM   2103  CB  LEU R 335     -13.346   6.907 -17.004  1.00 85.63           C
ATOM   2104  CG  LEU R 335     -13.642   8.396 -16.772  1.00 85.63           C
ATOM   2105  CD1 LEU R 335     -15.159   8.619 -17.040  1.00 85.63           C
ATOM   2106  CD2 LEU R 335     -13.308   9.040 -15.392  1.00 85.63           C
ATOM   2107  N   PRO R 336     -11.501   4.016 -17.681  1.00 88.61           N
ATOM   2108  CA  PRO R 336     -11.332   2.553 -17.329  1.00 88.61           C
ATOM   2109  C   PRO R 336     -10.140   2.118 -16.465  1.00 88.61           C
ATOM   2110  O   PRO R 336     -10.077   0.926 -16.146  1.00 88.61           O
ATOM   2111  CB  PRO R 336     -11.247   1.915 -18.709  1.00 88.61           C
ATOM   2112  CG  PRO R 336     -12.165   2.894 -19.547  1.00 88.61           C
ATOM   2113  CD  PRO R 336     -11.737   4.309 -19.040  1.00 88.61           C
ATOM   2114  N   CYS R 337      -9.292   3.007 -15.951  1.00 92.80           N
ATOM   2115  CA  CYS R 337      -8.255   2.711 -14.945  1.00 92.80           C
ATOM   2116  C   CYS R 337      -7.856   3.987 -14.171  1.00 92.80           C
ATOM   2117  O   CYS R 337      -6.740   4.430 -14.416  1.00 92.80           O
ATOM   2118  CB  CYS R 337      -7.054   2.195 -15.766  1.00 92.80           C
ATOM   2119  SG  CYS R 337      -5.632   1.415 -14.886  1.00 92.80           S
ATOM   2120  N   PRO R 338      -8.646   4.428 -13.161  1.00 93.20           N
ATOM   2121  CA  PRO R 338      -8.518   5.804 -12.666  1.00 93.20           C
ATOM   2122  C   PRO R 338      -7.377   6.203 -11.721  1.00 93.20           C
ATOM   2123  O   PRO R 338      -6.606   5.419 -11.100  1.00 93.20           O
ATOM   2124  CB  PRO R 338      -9.806   5.909 -11.857  1.00 93.20           C
ATOM   2125  CG  PRO R 338     -10.209   4.516 -11.451  1.00 93.20           C
ATOM   2126  CD  PRO R 338      -9.777   3.665 -12.710  1.00 93.20           C
TER    2127      PRO R 338 
HETATM 2128 CL1  UNK     0     -22.039  44.993  -8.955  1.00  0.00          Cl
HETATM 2129  C1  UNK     0     -24.530  44.141  -5.915  1.00  0.00           C
HETATM 2130  N1  UNK     0     -26.445  42.126  -5.473  1.00  0.00           N
HETATM 2131  O1  UNK     0     -26.386  44.429  -4.320  1.00  0.00           O
HETATM 2132  S1  UNK     0     -26.251  43.868  -5.629  1.00  0.00           S
HETATM 2133  C2  UNK     0     -24.104  44.527  -7.189  1.00  0.00           C
HETATM 2134  N2  UNK     0     -26.120  38.368  -7.495  1.00  0.00           N
HETATM 2135  O2  UNK     0     -26.980  44.332  -6.820  1.00  0.00           O
HETATM 2136  C3  UNK     0     -22.688  44.547  -7.443  1.00  0.00           C
HETATM 2137  N3  UNK     0     -26.435  37.327  -5.465  1.00  0.00           N
HETATM 2138  C4  UNK     0     -21.805  44.202  -6.446  1.00  0.00           C
HETATM 2139  N4  UNK     0     -26.973  34.851  -3.857  1.00  0.00           N
HETATM 2140  C5  UNK     0     -22.277  43.839  -5.182  1.00  0.00           C
HETATM 2141  C6  UNK     0     -23.644  43.831  -4.868  1.00  0.00           C
HETATM 2142  C7  UNK     0     -26.322  41.001  -6.326  1.00  0.00           C
HETATM 2143  C8  UNK     0     -26.567  39.814  -5.531  1.00  0.00           C
HETATM 2144  C9  UNK     0     -26.909  40.304  -4.199  1.00  0.00           C
HETATM 2145  C10 UNK     0     -26.809  41.632  -4.203  1.00  0.00           C
HETATM 2146  C11 UNK     0     -26.066  40.882  -7.692  1.00  0.00           C
HETATM 2147  C12 UNK     0     -25.994  39.512  -8.247  1.00  0.00           C
HETATM 2148  C13 UNK     0     -26.419  38.528  -6.182  1.00  0.00           C
HETATM 2149  C14 UNK     0     -25.859  41.996  -8.603  1.00  0.00           C
HETATM 2150  C15 UNK     0     -25.678  41.791  -9.978  1.00  0.00           C
HETATM 2151  C16 UNK     0     -25.549  40.479 -10.482  1.00  0.00           C
HETATM 2152  C17 UNK     0     -25.850  39.375  -9.665  1.00  0.00           C
HETATM 2153  C18 UNK     0     -26.901  36.055  -6.034  1.00  0.00           C
HETATM 2154  C19 UNK     0     -27.802  35.181  -5.120  1.00  0.00           C
HETATM 2155  C20 UNK     0     -26.696  36.225  -3.224  1.00  0.00           C
HETATM 2156  C21 UNK     0     -25.810  37.046  -4.183  1.00  0.00           C
HETATM 2157  H01 UNK     0     -27.498  34.264  -3.225  1.00  0.00           H
HETATM 2158  H02 UNK     0     -26.126  34.344  -4.070  1.00  0.00           H
CONECT 2128 2136
CONECT 2129 2132
CONECT 2129 2133
CONECT 2129 2133
CONECT 2129 2141
CONECT 2130 2132 2142 2145
CONECT 2131 2132
CONECT 2131 2132
CONECT 2132 2129 2130
CONECT 2132 2131
CONECT 2132 2131
CONECT 2132 2135
CONECT 2132 2135
CONECT 2133 2129
CONECT 2133 2129
CONECT 2133 2136
CONECT 2134 2147
CONECT 2134 2148
CONECT 2134 2148
CONECT 2135 2132
CONECT 2135 2132
CONECT 2136 2128 2133
CONECT 2136 2138
CONECT 2136 2138
CONECT 2137 2148 2153 2156
CONECT 2138 2136
CONECT 2138 2136
CONECT 2138 2140
CONECT 2139 2154 2155 2157 2158
CONECT 2140 2138
CONECT 2140 2141
CONECT 2140 2141
CONECT 2141 2129
CONECT 2141 2140
CONECT 2141 2140
CONECT 2142 2130
CONECT 2142 2143
CONECT 2142 2143
CONECT 2142 2146
CONECT 2143 2142
CONECT 2143 2142
CONECT 2143 2144 2148
CONECT 2144 2143
CONECT 2144 2145
CONECT 2144 2145
CONECT 2145 2130
CONECT 2145 2144
CONECT 2145 2144
CONECT 2146 2142
CONECT 2146 2147
CONECT 2146 2147
CONECT 2146 2149
CONECT 2147 2134
CONECT 2147 2146
CONECT 2147 2146
CONECT 2147 2152
CONECT 2148 2134
CONECT 2148 2134
CONECT 2148 2137 2143
CONECT 2149 2146
CONECT 2149 2150
CONECT 2149 2150
CONECT 2150 2149
CONECT 2150 2149
CONECT 2150 2151
CONECT 2151 2150
CONECT 2151 2152
CONECT 2151 2152
CONECT 2152 2147
CONECT 2152 2151
CONECT 2152 2151
CONECT 2153 2137 2154
CONECT 2154 2139 2153
CONECT 2155 2139 2156
CONECT 2156 2137 2155
CONECT 2157 2139
CONECT 2158 2139
END
